# Supplementary material for: Different classical hydrogen-bonding patterns in three salicylaldoxime derivatives, 2-HO-4-XC6H3C=NOH (X = Me, OH and MeO)
Source: Acta Crystallogr E Crystallogr Commun. 2018 Sep 25;74(Pt 10):1480–5. doi: 10.1107/S2056989018013361 (PMC6176434; doi:10.1107/S2056989018013361)
Supplement: Supplementary file 1 [file e-74-01480-sup1.cif]

##############################################################################
#                                                                            #
# This CIF contains the data in a paper accepted for publication in          #
# Acta Crystallographica Section E. It conforms to the requirements of       #
# Notes for Authors for Acta Crystallographica Section E, and has been       #
# peer reviewed under the auspices of the IUCr Commission on Journals.       #
#                                                                            #
# Full details of the Crystallographic Information File format               #
# are given in the paper "The Crystallographic Information File (CIF):       #
# a New Standard Archive File for Crystallography" by S. R. Hall, F. H.      #
# Allen and I. D. Brown [Acta Cryst. (1991), A47, 655-685].                  #
#                                                                            #
# The current version of the core CIF dictionary is obtainable from          #
# ftp://ftp.iucr.org/pub/cif_core.dic.                                       #
#                                                                            #
# Software is freely available for graphical display of the structure(s)     #
# in this CIF. For information consult the CIF software page                 #
# http://www.iucr.org/resources/cif/software.                                #
#                                                                            #
# This file may be used for bona fide research purposes within the           #
# scientific community so long as proper attribution is given to the journal # 
# article from which it was obtained.                                        #
#                                                                            #
##############################################################################
data_1
_audit_creation_method     '<i>SHELXL2017/1</i>'
_chemical_name_systematic
;
2-Hydroxy-4-methylbenzaldehyde oxime
;
_chemical_name_common     ?
_chemical_formula_moiety     'C8 H9 N O2'
_chemical_formula_sum     'C8 H9 N O2'
_chemical_formula_iupac     'C8 H9 N O2'
_chemical_formula_weight     151.16
_chemical_melting_point     ?
_space_group_crystal_system     monoclinic
_space_group_name_H-M_alt     'P 21/n'
_space_group_name_Hall     '-P 2yn'
loop_
    _space_group_symop_operation_xyz
    'x, y, z'
    '-x+1/2, y+1/2, -z+1/2'
    '-x, -y, -z'
    'x-1/2, -y-1/2, z-1/2'
_cell_length_a     6.5507(2)
_cell_length_b     7.2523(2)
_cell_length_c     15.5478(4)
_cell_angle_alpha     90
_cell_angle_beta     96.737(3)
_cell_angle_gamma     90
_cell_volume     733.54(4)
_cell_formula_units_Z     4
_cell_measurement_reflns_used     8222
_cell_measurement_theta_min     3.0820
_cell_measurement_theta_max     31.8480
_cell_measurement_temperature     100(2)
_exptl_crystal_description     plate
_exptl_crystal_colour     brown
_exptl_crystal_size_max     0.250
_exptl_crystal_size_mid     0.150
_exptl_crystal_size_min     0.020
_exptl_crystal_density_diffrn     1.369
_exptl_crystal_density_meas     ?
_exptl_crystal_density_method     ?
_exptl_crystal_F_000     320
_exptl_absorpt_coefficient_mu     0.099
_exptl_absorpt_correction_type     multi-scan
_exptl_absorpt_process_details
;
(CrysAlisPro ; Rigaku OD, 2017)
;
_exptl_absorpt_correction_T_min     0.74175
_exptl_absorpt_correction_T_max     1.00000
_diffrn_ambient_temperature     100(2)
_diffrn_source     'Rotating Anode'
_diffrn_source_power     2.475
_diffrn_source_voltage     45.0
_diffrn_source_current     55.0
_diffrn_radiation_type     'Mo K\a'
_diffrn_radiation_wavelength     0.71075
_diffrn_radiation_monochromator     'Confocal mirrors, VHF Varimax'
_diffrn_measurement_device_type
;
Rigaku FRE+ AFC12 with HyPix 6000 detector
;
_diffrn_measurement_device     'four-circle diffractometer'
_diffrn_measurement_method     'profile data from \w-scans'
_diffrn_detector     'hybrid pixel detector'
_diffrn_measurement_specimen_support     'MiTeGen MicroLoop'
_diffrn_detector_area_resol_mean     10
_diffrn_reflns_number     16323
_diffrn_reflns_av_R_equivalents     0.0239
_diffrn_reflns_av_unetI/netI     0.0123
_diffrn_reflns_theta_min     2.638
_diffrn_reflns_theta_max     27.483
_diffrn_reflns_theta_full     25.242
_diffrn_measured_fraction_theta_max     1.000
_diffrn_measured_fraction_theta_full     1.000
_diffrn_reflns_limit_h_min     -8
_diffrn_reflns_limit_h_max     8
_diffrn_reflns_limit_k_min     -9
_diffrn_reflns_limit_k_max     9
_diffrn_reflns_limit_l_min     -20
_diffrn_reflns_limit_l_max     20
_diffrn_radiation_probe     x-ray
_refine_special_details     ?
_reflns_number_total     1696
_reflns_number_gt     1560
_reflns_threshold_expression     'I > 2\s(I)'
_refine_ls_structure_factor_coef     Fsqd
_refine_ls_matrix_type     full
_refine_ls_R_factor_all     0.0341
_refine_ls_R_factor_gt     0.0322
_refine_ls_wR_factor_gt     0.0980
_refine_ls_wR_factor_ref     0.0997
_refine_ls_goodness_of_fit_ref     1.084
_refine_ls_restrained_S_all     1.084
_refine_ls_number_reflns     1696
_refine_ls_number_parameters     109
_refine_ls_number_restraints     0
_refine_ls_hydrogen_treatment     mixed
_refine_ls_weighting_scheme     calc
_refine_ls_weighting_details
              'w=1/[\s^2^(Fo^2^)+(0.0569P)^2^+0.1857P] where P=(Fo^2^+2Fc^2^)/3'
_atom_sites_solution_hydrogens     mixed
_atom_sites_solution_primary     ?
_atom_sites_solution_secondary     ?
_refine_ls_shift/su_max     0.000
_refine_ls_shift/su_mean     0.000
_refine_diff_density_max     0.330
_refine_diff_density_min     -0.202
_refine_ls_extinction_method     none
_refine_ls_extinction_coef     .
loop_
    _atom_type_symbol
    _atom_type_description
    _atom_type_scat_dispersion_real
    _atom_type_scat_dispersion_imag
    _atom_type_scat_source
    'C' 'C' 0.0033 0.0016
                         'International Tables Vol C Tables 4.2.6.8 and 6.1.1.4'
    'H' 'H' 0.0000 0.0000
                         'International Tables Vol C Tables 4.2.6.8 and 6.1.1.4'
    'N' 'N' 0.0061 0.0033
                         'International Tables Vol C Tables 4.2.6.8 and 6.1.1.4'
    'O' 'O' 0.0106 0.0060
                         'International Tables Vol C Tables 4.2.6.8 and 6.1.1.4'
_computing_data_collection
;
CrysAlisPro (Rigaku OD, 2017)
;
_computing_cell_refinement
;
CrysAlisPro (Rigaku OD, 2017)
;
_computing_data_reduction
;
CrysAlisPro (Rigaku OD, 2017)
;
_computing_structure_solution
;
Oscail (McArdle <i>et al.</i>,  2004),
SHELXT (Sheldrick, 2015a)
;
_computing_structure_refinement
;
Oscail (McArdle <i>et al.</i>,  2004),
<i>ShelXle</i> (H\"ubschle <i>et al.</i>,  2011),
<i>SHELXL2017/1</i> (Sheldrick, 2015b)
;
_computing_molecular_graphics
;
Mercury (Macrae <i>et al.</i>,  2006)
;
_computing_publication_material
;
Oscail (McArdle <i>et al.</i>,  2004),
<i>SHELXL2017/1</i> (Sheldrick, 2015b),
PLATON (Spek, 2009)
;
loop_
    _atom_site_type_symbol
    _atom_site_label
    _atom_site_fract_x
    _atom_site_fract_y
    _atom_site_fract_z
    _atom_site_U_iso_or_equiv
    _atom_site_adp_type
    _atom_site_calc_flag
    _atom_site_occupancy
    _atom_site_disorder_assembly
    _atom_site_disorder_group
    O O2 0.62147(10) 0.55213(9) 0.38936(4) 0.01715(19) Uani d 1 . .
    H H2 0.520(3) 0.516(2) 0.4176(11) 0.046(4) Uiso d 1 . .
    O O13 0.11027(10) 0.35295(10) 0.46255(4) 0.01893(19) Uani d 1 . .
    H H13 0.155(2) 0.389(2) 0.5139(11) 0.041(4) Uiso d 1 . .
    N N12 0.27030(11) 0.40720(11) 0.41612(5) 0.01501(19) Uani d 1 . .
    C C1 0.38496(13) 0.41353(12) 0.27677(5) 0.0129(2) Uani d 1 . .
    C C2 0.57244(13) 0.50209(12) 0.30486(5) 0.0131(2) Uani d 1 . .
    C C3 0.71163(13) 0.54354(12) 0.24671(6) 0.0139(2) Uani d 1 . .
    H H3 0.837332 0.603208 0.266799 0.017 Uiso calc 1 . .
    C C4 0.66904(13) 0.49864(12) 0.15934(6) 0.0137(2) Uani d 1 . .
    C C5 0.48296(14) 0.41041(12) 0.13081(6) 0.0144(2) Uani d 1 . .
    H H5 0.451750 0.379046 0.071398 0.017 Uiso calc 1 . .
    C C6 0.34460(13) 0.36875(12) 0.18861(6) 0.0139(2) Uani d 1 . .
    H H6 0.219471 0.308503 0.168196 0.017 Uiso calc 1 . .
    C C11 0.23470(13) 0.36707(12) 0.33550(6) 0.0139(2) Uani d 1 . .
    H H11 0.110265 0.306989 0.313953 0.017 Uiso calc 1 . .
    C C41 0.81701(14) 0.54974(13) 0.09625(6) 0.0173(2) Uani d 1 . .
    H H41A 0.814596 0.454650 0.051360 0.026 Uiso calc 1 . .
    H H41B 0.956069 0.559362 0.126945 0.026 Uiso calc 1 . .
    H H41C 0.776779 0.668498 0.069346 0.026 Uiso calc 1 . .
loop_
    _atom_site_aniso_label
    _atom_site_aniso_U_11
    _atom_site_aniso_U_22
    _atom_site_aniso_U_33
    _atom_site_aniso_U_12
    _atom_site_aniso_U_13
    _atom_site_aniso_U_23
    O2 0.0175(3) 0.0221(4) 0.0115(3) -0.0050(3) 0.0003(2) -0.0029(2)
    O13 0.0156(3) 0.0260(4) 0.0162(3) -0.0046(3) 0.0059(3) -0.0030(3)
    N12 0.0137(4) 0.0158(4) 0.0162(4) -0.0005(3) 0.0048(3) 0.0001(3)
    C1 0.0133(4) 0.0110(4) 0.0141(4) 0.0013(3) 0.0009(3) 0.0004(3)
    C2 0.0159(4) 0.0114(4) 0.0115(4) 0.0016(3) -0.0009(3) -0.0006(3)
    C3 0.0135(4) 0.0124(4) 0.0153(4) -0.0004(3) -0.0001(3) 0.0000(3)
    C4 0.0152(4) 0.0112(4) 0.0147(4) 0.0020(3) 0.0016(3) 0.0009(3)
    C5 0.0166(4) 0.0137(4) 0.0124(4) 0.0015(3) -0.0009(3) -0.0008(3)
    C6 0.0133(4) 0.0122(4) 0.0153(4) 0.0005(3) -0.0016(3) -0.0009(3)
    C11 0.0132(4) 0.0118(4) 0.0164(4) 0.0007(3) 0.0007(3) -0.0005(3)
    C41 0.0177(4) 0.0192(4) 0.0153(4) -0.0016(3) 0.0029(3) 0.0000(3)
_geom_special_details
;
 All esds (except the esd in the dihedral angle between two l.s. planes)
 are estimated using the full covariance matrix.  The cell esds are taken
 into account individually in the estimation of esds in distances, angles
 and torsion angles; correlations between esds in cell parameters are only
 used when they are defined by crystal symmetry.  An approximate (isotropic)
 treatment of cell esds is used for estimating esds involving l.s. planes.
;
loop_
    _geom_bond_atom_site_label_1
    _geom_bond_atom_site_label_2
    _geom_bond_site_symmetry_2
    _geom_bond_distance
    _geom_bond_publ_flag
    O2 C2 . 1.3645(10) ?
    O2 H2 . 0.879(18) ?
    O13 N12 . 1.3973(9) ?
    O13 H13 . 0.857(17) ?
    N12 C11 . 1.2812(11) ?
    C1 C6 . 1.4033(12) ?
    C1 C2 . 1.4091(12) ?
    C1 C11 . 1.4584(12) ?
    C2 C3 . 1.3902(12) ?
    C3 C4 . 1.3928(12) ?
    C3 H3 . 0.9500 ?
    C4 C5 . 1.4018(13) ?
    C4 C41 . 1.5041(12) ?
    C5 C6 . 1.3826(12) ?
    C5 H5 . 0.9500 ?
    C6 H6 . 0.9500 ?
    C11 H11 . 0.9500 ?
    C41 H41A . 0.9800 ?
    C41 H41B . 0.9800 ?
    C41 H41C . 0.9800 ?
loop_
    _geom_angle_atom_site_label_1
    _geom_angle_atom_site_label_2
    _geom_angle_atom_site_label_3
    _geom_angle_site_symmetry_1
    _geom_angle_site_symmetry_3
    _geom_angle
    _geom_angle_publ_flag
    C2 O2 H2 . . 107.2(11) ?
    N12 O13 H13 . . 101.6(11) ?
    C11 N12 O13 . . 112.33(7) ?
    C6 C1 C2 . . 117.75(8) ?
    C6 C1 C11 . . 119.63(8) ?
    C2 C1 C11 . . 122.61(8) ?
    O2 C2 C3 . . 118.06(8) ?
    O2 C2 C1 . . 121.18(8) ?
    C3 C2 C1 . . 120.75(8) ?
    C2 C3 C4 . . 120.80(8) ?
    C2 C3 H3 . . 119.6 ?
    C4 C3 H3 . . 119.6 ?
    C3 C4 C5 . . 118.86(8) ?
    C3 C4 C41 . . 120.51(8) ?
    C5 C4 C41 . . 120.60(8) ?
    C6 C5 C4 . . 120.40(8) ?
    C6 C5 H5 . . 119.8 ?
    C4 C5 H5 . . 119.8 ?
    C5 C6 C1 . . 121.44(8) ?
    C5 C6 H6 . . 119.3 ?
    C1 C6 H6 . . 119.3 ?
    N12 C11 C1 . . 120.08(8) ?
    N12 C11 H11 . . 120.0 ?
    C1 C11 H11 . . 120.0 ?
    C4 C41 H41A . . 109.5 ?
    C4 C41 H41B . . 109.5 ?
    H41A C41 H41B . . 109.5 ?
    C4 C41 H41C . . 109.5 ?
    H41A C41 H41C . . 109.5 ?
    H41B C41 H41C . . 109.5 ?
loop_
    _geom_torsion_atom_site_label_1
    _geom_torsion_atom_site_label_2
    _geom_torsion_atom_site_label_3
    _geom_torsion_atom_site_label_4
    _geom_torsion_site_symmetry_1
    _geom_torsion_site_symmetry_2
    _geom_torsion_site_symmetry_3
    _geom_torsion_site_symmetry_4
    _geom_torsion
    _geom_torsion_publ_flag
    C6 C1 C2 O2 . . . . 179.14(7) ?
    C11 C1 C2 O2 . . . . -1.14(14) ?
    C6 C1 C2 C3 . . . . 0.13(13) ?
    C11 C1 C2 C3 . . . . 179.86(8) ?
    O2 C2 C3 C4 . . . . -178.99(7) ?
    C1 C2 C3 C4 . . . . 0.04(14) ?
    C2 C3 C4 C5 . . . . -0.08(13) ?
    C2 C3 C4 C41 . . . . 177.88(7) ?
    C3 C4 C5 C6 . . . . -0.06(13) ?
    C41 C4 C5 C6 . . . . -178.02(8) ?
    C4 C5 C6 C1 . . . . 0.24(14) ?
    C2 C1 C6 C5 . . . . -0.28(13) ?
    C11 C1 C6 C5 . . . . 179.99(7) ?
    O13 N12 C11 C1 . . . . 179.95(7) ?
    C6 C1 C11 N12 . . . . 179.91(8) ?
    C2 C1 C11 N12 . . . . 0.19(14) ?
loop_
    _geom_hbond_atom_site_label_D
    _geom_hbond_atom_site_label_H
    _geom_hbond_atom_site_label_A
    _geom_hbond_site_symmetry_A
    _geom_hbond_distance_DH
    _geom_hbond_distance_HA
    _geom_hbond_distance_DA
    _geom_hbond_angle_DHA
    _geom_hbond_publ_flag
    O2 H2 N12 . 0.879(18) 1.814(18) 2.6066(10) 149.0(15) yes
    O13 H13 O2 3_666 0.857(17) 2.019(17) 2.8132(9) 153.7(15) yes
    O13 H13 O13 3_566 0.857(17) 2.611(16) 2.8961(14) 100.8(12) yes
    C3 H3 Cg 2_655 0.95 2.71 3.4577(9) 136 yes
    C11 H11 Cg 2_545 0.95 2.73 3.4910(9) 138 yes
_shelx_space_group_comment
;
The symmetry employed for this shelxl refinement is uniquely defined
by the following loop, which should always be used as a source of
symmetry information in preference to the above space-group names.
They are only intended as comments.
;
_shelx_estimated_absorpt_T_min     0.976
_shelx_estimated_absorpt_T_max     0.998
_shelx_hkl_file
;
   0   0   2 1185.28   31.04
   0   0  -2 1232.21   31.04
   0   0   2 1259.92   31.06
   0   0  -2 1250.03   31.06
   0   0   3    0.04    0.18
   0   0  -3   -0.04    0.13
   0   0  -3   -0.07    0.20
   0   0   3   -0.05    0.18
   0   0   3    0.09    0.12
   0   0   4 1230.46   30.90
   0   0  -4 1250.39   31.05
   0   0   4 1210.38   31.01
   0   0   4 1199.62   31.03
   0   0   5    0.02    0.26
   0   0   5    0.19    0.17
   0   0   5    0.02    0.22
   0   0  -5    0.12    0.28
   0   0   6  218.63    5.72
   0   0   6  213.82    5.89
   0   0  -6  218.25    5.93
   0   0   6  211.42    5.87
   0   0   7    0.17    0.23
   0   0   7    0.30    0.30
   0   0  -7    0.25    0.34
   0   0   7    0.57    0.32
   0   0   8   16.02    0.73
   0   0   8   15.93    0.86
   0   0  -8   15.52    0.92
   0   0   8   14.99    0.87
   0   0  -8   15.25    0.75
   0   0   9   -0.03    0.24
   0   0  -9   -0.14    0.39
   0   0  -9   -0.21    0.26
   0   0   9    0.04    0.34
   0   0   9    0.04    0.33
   0   0  10   36.99    1.59
   0   0 -10   40.60    1.74
   0   0  10   37.66    1.40
   0   0  10   35.34    1.59
   0   0 -10   35.14    1.40
   0   0 -11   -0.42    0.50
   0   0  11    0.07    0.30
   0   0 -11    0.11    0.31
   0   0  11    0.06    0.42
   0   0  11   -0.16    0.43
   0   0 -12    5.85    0.58
   0   0  12    5.76    0.73
   0   0  12    6.40    0.58
   0   0 -12    7.58    0.86
   0   0 -13   -0.24    0.36
   0   0  13    0.27    0.56
   0   0 -13   -0.15    0.56
   0   0  13    0.47    0.38
   0   0  13    0.19    0.51
   0   0 -14  310.69    9.15
   0   0  14  306.49    8.57
   0   0 -14  312.08    8.68
   0   0  14  315.86    8.99
   0   0 -15    0.28    0.46
   0   0 -15    0.09    0.70
   0   0  15   -0.15    0.47
   0   0  15    0.15    0.62
   0   0 -15   -0.23    0.81
   0   0 -16   34.66    1.70
   0   0 -16   36.23    2.32
   0   0  16   32.97    1.90
   0   0 -17   -0.07    0.54
   0   0 -17   -0.11    0.82
   0   0  17   -0.27    0.67
   0   0 -17   -0.67    1.05
   0   0  18   20.32    1.55
   0   0 -18   16.36    1.80
   0   0 -18   19.75    1.34
   0   0  19    0.69    0.92
   0   0 -19   -0.61    0.63
   0   0  20    7.31    1.30
   0   0 -20   11.11    1.13
   0   0  20    8.55    1.32
   0  -1   0    0.22    0.23
   0  -1   0    0.06    0.23
   0   1   0    0.04    0.15
   0   1   0    0.16    0.24
   0  -1   0    0.11    0.14
   0   1   0   -0.02    0.23
   0  -1  -1  498.35   12.98
   0  -1   1  510.96   12.78
   0  -1   1  489.01   12.88
   0   1  -1  495.56   12.92
   0  -1  -1  495.64   12.95
   0   1  -1  507.71   12.76
   0  -1   1  508.13   12.72
   0   1  -1  500.47   12.90
   0   1   1  496.53   12.98
   0   1   1  499.68   12.95
   0  -1   1  494.47   12.95
   0  -1  -1  507.15   12.84
   0   1  -1  484.99   13.04
   0  -1  -1  512.98   12.94
   0   1  -1  505.75   12.71
   0   1   1  502.89   12.82
   0  -1   1  491.63   13.04
   0  -1  -2  149.31    4.15
   0   1  -2  150.03    4.26
   0   1  -2  149.56    4.12
   0  -1   2  156.66    4.10
   0   1   2  148.96    3.93
   0   1   2  156.05    4.18
   0  -1  -2  157.77    4.23
   0   1  -2  150.57    4.10
   0  -1   2  151.81    4.23
   0   1  -2  149.78    3.97
   0   1   2  151.37    4.04
   0  -1  -2  153.53    4.06
   0  -1   2  149.63    3.98
   0  -1   2  151.18    4.15
   0   1   3  120.83    3.52
   0   1  -3  122.70    3.42
   0  -1  -3  125.61    3.46
   0   1  -3  124.13    3.50
   0  -1   3  119.54    3.52
   0   1   3  124.44    3.37
   0  -1  -3  123.90    3.40
   0  -1   3  122.02    3.47
   0   1  -3  120.95    3.59
   0   1  -3  125.76    3.33
   0  -1   3  121.61    3.45
   0  -1   3  121.61    3.34
   0  -1   4  480.48   12.66
   0   1  -4  494.62   12.58
   0  -1   4  483.60   12.51
   0  -1  -4  483.48   12.55
   0  -1   4  506.05   12.65
   0  -1  -4  481.58   12.59
   0   1   4  488.26   12.69
   0  -1   4  482.93   12.62
   0   1   4  487.73   12.50
   0   1  -4  480.68   12.76
   0   1  -4  472.99   12.51
   0  -1  -5   75.32    2.32
   0   1  -5   75.73    2.35
   0   1   5   77.96    2.27
   0  -1   5   76.38    2.42
   0   1  -5   81.06    2.57
   0  -1   5   77.10    2.32
   0  -1  -5   77.43    2.36
   0  -1   5   74.86    2.40
   0   1   5   76.30    2.45
   0   1  -6  509.12   13.87
   0   1   6  523.65   13.54
   0   1   6  499.42   13.78
   0  -1  -6  512.78   13.64
   0  -1   6  522.38   13.71
   0   1  -6  508.28   13.35
   0  -1   6  516.18   13.73
   0   1   7  773.04   20.70
   0   1  -7  804.38   20.25
   0   1   7  818.63   20.44
   0  -1   7  788.69   20.67
   0  -1   7  773.38   20.62
   0  -1  -7  803.53   20.57
   0  -1   7  786.68   20.57
   0   1  -7  801.82   20.84
   0  -1   8   25.80    1.19
   0   1   8   22.37    1.22
   0   1   8   25.25    1.03
   0  -1   8   23.47    1.14
   0  -1  -8   25.43    1.15
   0   1  -8   24.98    0.91
   0   1  -8   25.31    1.33
   0  -1   8   25.40    1.22
   0   1  -9  194.67    5.92
   0  -1   9  192.68    5.72
   0  -1   9  191.72    5.65
   0  -1  -9  198.13    5.64
   0  -1   9  202.55    5.69
   0   1  -9  195.64    5.30
   0   1   9  201.77    5.46
   0  -1  -9  191.68    5.57
   0   1 -10    0.81    0.53
   0  -1  10    1.32    0.44
   0  -1 -10    1.83    0.46
   0  -1  10    1.87    0.46
   0  -1 -10    0.79    0.37
   0   1  10    2.01    0.35
   0   1 -10    1.19    0.29
   0  -1 -11    2.08    0.54
   0  -1  11    1.43    0.52
   0   1  11    1.41    0.37
   0  -1 -11    0.63    0.39
   0  -1  11    1.82    0.51
   0   1 -11    1.13    0.32
   0   1 -11    1.80    0.67
   0   1 -11    1.59    0.61
   0  -1 -12   18.89    1.15
   0  -1  12   22.32    1.33
   0   1 -12   19.64    1.48
   0   1 -12   21.07    1.45
   0  -1  12   20.08    1.22
   0  -1 -12   21.46    1.26
   0   1 -12   21.30    0.99
   0   1  12   19.36    1.04
   0   1  13   66.70    2.33
   0   1 -13   67.61    2.90
   0  -1 -13   73.05    3.03
   0   1 -13   63.32    2.93
   0  -1 -13   60.77    2.44
   0  -1  13   61.60    2.53
   0   1 -13   62.50    2.20
   0  -1  13   70.18    2.68
   0  -1 -13   66.19    2.59
   0  -1 -14  185.73    5.77
   0   1 -14  188.03    6.16
   0  -1 -14  186.54    5.61
   0   1  14  180.39    5.74
   0   1  14  190.54    5.69
   0   1  14  181.14    5.38
   0  -1  14  176.01    5.77
   0   1 -14  181.19    5.29
   0   1 -14  181.83    6.26
   0   1  15   25.96    1.60
   0   1 -15   25.95    1.29
   0  -1 -15   23.00    1.56
   0   1  15   28.71    1.58
   0  -1 -15   27.55    1.52
   0  -1  15   24.60    1.63
   0   1  15   29.38    1.42
   0   1 -15   28.32    2.03
   0  -1  15   27.34    1.68
   0   1 -16   16.40    1.03
   0  -1  16   14.97    1.32
   0  -1 -16   13.58    1.31
   0  -1  16   17.44    1.40
   0  -1 -16   14.93    1.19
   0   1  16   15.73    1.08
   0   1  16   17.55    1.37
   0   1  16   15.02    1.20
   0   1 -16   15.16    1.62
   0   1 -16   16.20    1.58
   0   1 -17    1.11    0.53
   0   1 -17   -0.14    0.92
   0  -1 -17    0.29    0.80
   0  -1 -17    0.39    0.63
   0  -1  17   -0.40    0.74
   0   1  17    0.25    0.55
   0   1  17    0.82    0.65
   0  -1  17   -0.20    0.74
   0   1 -17    0.13    0.87
   0   1  17   -0.67    0.71
   0   1  17    0.22    0.80
   0  -1 -18   69.70    2.84
   0   1  18   68.42    3.21
   0   1  18   57.73    2.48
   0   1 -18   67.56    3.46
   0  -1  18   67.72    3.11
   0   1 -18   62.17    2.46
   0   1  18   67.61    2.87
   0   1  19    5.42    1.19
   0  -1  19    8.00    1.27
   0   1 -19    6.98    0.84
   0  -1 -19    6.60    1.05
   0   1  19    8.18    1.14
   0   2   0 8487.37  213.67
   0   2   1 1867.41   48.55
   0  -2  -1 1935.64   48.25
   0  -2   1 1887.94   48.50
   0  -2  -1 1915.25   48.50
   0   2   1 1923.99   48.19
   0  -2   1 1941.71   48.19
   0  -2   1 1891.75   48.00
   0  -2  -1 1868.50   48.42
   0   2  -1 1880.23   48.43
   0  -2   1 1915.74   48.36
   0   2   2  745.82   19.05
   0  -2  -2  739.51   19.13
   0   2   2  742.79   19.39
   0  -2   2  759.42   19.19
   0  -2   2  748.65   19.00
   0  -2  -2  740.45   19.32
   0  -2  -2  741.37   19.41
   0  -2   2  747.25   19.36
   0   2  -2  740.79   19.25
   0  -2  -2  731.07   19.32
   0  -2   2  737.75   18.90
   0  -2   2  749.57   19.49
   0  -2   3  113.66    3.06
   0  -2   3  112.11    3.26
   0  -2   3  107.16    3.41
   0   2  -3  105.37    3.58
   0  -2  -3  111.90    3.50
   0   2  -3  103.05    3.26
   0  -2   3  106.54    3.50
   0  -2  -3  109.48    3.23
   0   2   3  108.06    3.14
   0   2  -4  578.34   15.15
   0  -2   4  605.89   15.46
   0   2  -4  593.32   15.45
   0  -2  -4  592.94   15.43
   0  -2   4  589.67   15.26
   0  -2  -4  587.77   15.55
   0  -2   4  600.94   15.68
   0   2  -4  613.51   15.87
   0   2   4  593.06   15.32
   0  -2   4  595.31   15.63
   0  -2   5    2.16    0.53
   0  -2  -5    2.84    0.42
   0   2  -5    2.86    0.65
   0   2   5    1.87    0.35
   0   2  -5    2.44    0.42
   0  -2  -5    2.39    0.47
   0  -2   5    2.84    0.55
   0  -2   5    2.28    0.37
   0  -2   5    2.16    0.40
   0  -2   6  438.70   12.08
   0  -2   6  460.52   11.96
   0   2  -6  454.45   11.43
   0   2  -6  451.21   12.32
   0   2  -6  440.23   11.86
   0   2   6  450.17   11.77
   0  -2  -6  454.17   11.93
   0  -2  -6  433.41   11.88
   0  -2   6  450.99   12.06
   0   2   6  436.01   11.63
   0  -2   6  445.20   11.78
   0   2  -7 1573.11   41.69
   0   2   7 1614.02   41.28
   0  -2   7 1611.16   41.64
   0  -2  -7 1659.63   41.45
   0   2   7 1616.70   41.22
   0  -2   7 1573.16   41.35
   0   2  -7 1596.89   41.88
   0  -2  -7 1559.48   41.43
   0  -2   7 1596.66   41.57
   0   2  -7 1671.13   40.92
   0   2  -7 1630.11   41.42
   0   2  -8  174.12    5.37
   0  -2  -8  170.84    5.03
   0  -2   8  175.20    5.03
   0  -2   8  177.39    5.30
   0   2   8  172.33    4.89
   0   2  -8  171.70    4.54
   0  -2   8  171.76    5.16
   0   2   8  169.37    4.90
   0   2  -8  170.69    5.48
   0   2  -9    2.72    0.26
   0   2  -9    1.66    0.59
   0   2   9    1.99    0.42
   0  -2   9    1.40    0.49
   0  -2   9    2.09    0.49
   0  -2  -9    1.79    0.45
   0  -2   9    2.03    0.52
   0   2   9    1.31    0.35
   0   2  -9    0.88    0.59
   0   2 -10  107.15    2.97
   0   2  10  108.94    3.31
   0  -2  10  101.44    3.48
   0   2  10  108.65    3.39
   0   2 -10  105.88    3.84
   0  -2 -10  106.21    3.43
   0  -2  10  102.91    3.68
   0  -2  10  104.59    3.53
   0   2 -10  101.70    3.89
   0  -2  11   11.81    1.07
   0   2 -11   12.00    0.61
   0   2 -11   12.69    1.24
   0  -2  11   13.16    0.99
   0   2  11   12.55    0.90
   0   2 -11   11.60    1.15
   0  -2 -11   12.94    0.91
   0  -2  11   12.16    0.96
   0  -2 -11   10.61    0.93
   0   2  11   12.24    0.83
   0  -2 -12   23.40    1.42
   0  -2  12   28.82    1.50
   0   2 -12   26.84    1.81
   0  -2 -12   27.91    1.44
   0   2  12   28.75    1.33
   0   2 -12   28.21    1.07
   0   2 -12   21.26    1.61
   0   2  12   25.39    1.38
   0  -2  12   28.37    1.54
   0   2 -13   33.37    2.15
   0  -2 -13   37.56    1.75
   0   2  13   37.30    1.60
   0  -2  13   30.97    1.69
   0  -2 -13   34.54    1.75
   0  -2  13   30.83    1.75
   0   2  13   34.62    1.71
   0   2 -13   35.32    1.31
   0   2 -13   35.35    2.11
   0  -2  14   23.84    1.54
   0  -2  14   21.99    1.42
   0  -2 -14   22.54    1.42
   0   2 -14   18.84    1.72
   0   2  14   18.91    1.56
   0   2 -14   22.26    1.81
   0  -2 -14   20.99    1.41
   0   2 -14   22.19    1.01
   0   2  14   23.45    1.26
   0   2  14   24.67    1.47
   0  -2 -15   38.50    1.97
   0   2  15   43.13    1.84
   0   2 -15   38.20    1.53
   0  -2  15   41.41    2.02
   0   2  15   39.90    2.30
   0   2 -15   41.10    2.49
   0  -2  15   37.31    2.06
   0   2  15   40.19    2.04
   0  -2 -15   41.74    2.04
   0   2 -15   42.18    2.51
   0  -2  16   -0.25    0.68
   0   2  16   -0.12    0.87
   0   2 -16    0.54    0.97
   0   2  16    0.73    0.59
   0   2 -16   -0.12    0.38
   0   2 -16    1.59    1.03
   0  -2 -16   -0.25    0.63
   0   2  16    0.29    0.58
   0  -2  16    0.19    0.73
   0  -2 -16    0.73    0.68
   0   2  16    0.69    0.68
   0  -2 -16    0.25    0.79
   0  -2 -17    0.35    0.71
   0   2 -17   -0.14    1.04
   0  -2  17    0.47    0.88
   0   2 -17    0.04    0.39
   0   2  17    0.39    0.57
   0   2  17    0.74    0.95
   0   2 -17   -0.14    1.01
   0  -2 -17   -0.53    0.92
   0   2  17   -0.39    0.66
   0  -2 -17    0.36    0.70
   0  -2  17   -0.21    0.82
   0   2  18    0.39    0.98
   0  -2  18    1.38    0.90
   0  -2 -18    1.25    0.79
   0   2 -18    2.12    1.16
   0   2  18    1.32    0.69
   0   2 -18    1.38    0.49
   0   2  19    0.45    0.65
   0   2  19   -0.42    1.04
   0   2  19    0.09    0.74
   0  -2  19    0.27    1.01
   0  -2 -19    0.20    0.79
   0   2 -19    0.45    0.48
   0  -3   0    0.03    0.31
   0  -3   0    0.06    0.50
   0  -3   0    0.20    0.46
   0  -3   1  334.48    8.82
   0  -3  -1  325.30    9.13
   0   3   1  330.80    9.30
   0  -3   1  326.46    9.02
   0   3  -1  325.27    8.99
   0  -3  -1  329.39    9.22
   0  -3   1  326.82    8.48
   0  -3  -1  325.12    8.86
   0  -3   1  329.71    9.27
   0  -3  -2    2.42    0.45
   0  -3   2    3.52    0.78
   0   3  -2    2.48    0.33
   0  -3  -2    2.24    0.57
   0  -3   2    1.86    0.60
   0  -3   2    1.99    0.40
   0   3   2    2.82    0.60
   0  -3  -2    3.00    0.65
   0  -3   2    2.88    0.53
   0  -3   2    2.44    0.29
   0   3  -2    1.78    0.52
   0   3   3  154.18    4.97
   0  -3  -3  154.26    4.85
   0  -3   3  156.68    4.34
   0  -3   3  160.55    4.46
   0  -3   3  158.10    4.66
   0  -3  -3  154.49    4.63
   0   3  -3  159.37    4.75
   0  -3   3  157.07    5.09
   0   3   3  160.95    4.12
   0  -3   3  154.29    4.96
   0   3   3  159.84    4.52
   0   3  -3  152.61    4.77
   0  -3  -3  157.65    4.92
   0   3  -3  154.49    4.33
   0   3  -4  114.99    3.71
   0  -3  -4  116.42    3.58
   0   3  -4  111.51    3.19
   0  -3   4  118.01    3.56
   0  -3   4  113.74    3.85
   0   3   4  112.35    3.40
   0  -3   4  115.61    3.92
   0  -3  -4  109.53    3.81
   0   3  -4  111.32    4.05
   0   3  -4  115.34    3.61
   0  -3   4  112.25    3.29
   0   3   4  112.81    3.08
   0  -3  -5    0.34    0.46
   0  -3   5   -0.13    0.39
   0   3  -5    0.17    0.68
   0   3  -5   -0.06    0.50
   0   3  -5    0.23    0.40
   0   3   5    0.13    0.54
   0   3  -5    0.06    0.22
   0  -3   5   -0.14    0.52
   0  -3  -5   -0.15    0.39
   0  -3   5   -0.10    0.26
   0   3   5    0.06    0.20
   0   3   5   -0.04    0.30
   0  -3   5   -0.07    0.52
   0   3   6  438.67   12.29
   0   3  -6  422.24   12.17
   0   3   6  454.58   11.84
   0  -3   6  447.63   11.98
   0  -3  -6  440.68   12.10
   0   3  -6  435.37   11.96
   0  -3   6  432.96   12.27
   0   3  -6  446.72   11.53
   0   3   6  451.13   11.59
   0  -3  -6  428.43   12.03
   0   3  -6  428.04   12.60
   0  -3   6  435.11   11.79
   0   3  -7  172.28    5.33
   0   3   7  162.61    5.30
   0  -3   7  167.39    5.27
   0  -3   7  169.39    4.91
   0  -3   7  162.10    5.35
   0   3   7  166.63    4.70
   0   3  -7  169.48    4.59
   0   3  -7  168.64    5.02
   0  -3   7  172.93    5.06
   0  -3  -7  166.42    5.12
   0  -3  -7  166.52    5.12
   0   3  -7  168.91    5.65
   0   3   7  167.72    4.88
   0   3   8   86.61    2.74
   0   3  -8   85.41    3.55
   0  -3   8   85.70    2.92
   0  -3  -8   91.23    3.07
   0  -3  -8   83.10    3.34
   0   3  -8   90.87    3.02
   0  -3   8   83.60    3.30
   0   3  -8   88.98    2.41
   0   3   8   90.32    2.88
   0  -3   8   91.85    3.24
   0   3  -8   87.57    2.59
   0  -3  -8   82.10    3.05
   0   3   8   89.98    3.32
   0   3  -8   87.19    3.28
   0  -3   9  262.07    7.95
   0   3  -9  266.57    6.84
   0  -3   9  265.19    7.51
   0  -3  -9  265.69    7.56
   0   3   9  258.84    7.36
   0  -3  -9  264.54    8.01
   0   3   9  266.17    7.30
   0   3  -9  267.68    7.07
   0   3  -9  258.86    7.52
   0   3  -9  269.60    8.30
   0   3   9  248.51    7.88
   0   3  -9  256.05    7.90
   0  -3   9  270.32    7.76
   0   3 -10   84.00    2.33
   0   3  10   87.14    2.84
   0  -3 -10   88.96    3.44
   0   3 -10   79.96    3.55
   0   3 -10   85.00    3.38
   0  -3  10   83.01    2.99
   0  -3  10   80.69    3.32
   0  -3 -10   85.77    2.99
   0  -3  10   79.93    3.09
   0   3  10   87.31    2.87
   0   3  11  120.51    3.81
   0   3  11  121.52    3.78
   0   3 -11  118.45    4.63
   0  -3 -11  119.77    3.93
   0   3 -11  119.49    4.39
   0  -3 -11  115.64    4.37
   0  -3  11  108.08    4.26
   0  -3  11  123.85    4.04
   0  -3  11  117.60    4.05
   0   3 -11  119.97    3.25
   0   3  12   57.01    2.84
   0   3 -12   65.65    2.95
   0   3  12   61.90    2.33
   0  -3  12   57.53    2.84
   0  -3  12   63.35    2.57
   0  -3 -12   63.91    2.46
   0  -3 -12   59.53    2.60
   0   3 -12   66.76    3.20
   0  -3 -12   62.39    2.87
   0   3  12   66.17    2.43
   0  -3  12   62.30    2.57
   0   3 -12   60.14    1.83
   0  -3 -13  188.54    6.42
   0   3  13  198.25    5.89
   0   3 -13  196.80    6.81
   0  -3 -13  192.42    6.13
   0  -3  13  188.16    6.44
   0   3  13  197.51    5.75
   0   3 -13  188.22    5.16
   0  -3  13  188.24    5.99
   0  -3  13  195.03    6.08
   0   3  13  188.62    6.45
   0   3 -13  205.93    6.64
   0  -3 -13  191.15    5.86
   0   3 -14  431.08   12.77
   0   3 -14  447.40   13.15
   0  -3  14  412.81   12.63
   0  -3  14  447.62   12.19
   0   3  14  435.64   11.84
   0   3  14  432.89   12.03
   0  -3  14  433.76   12.27
   0  -3 -14  437.94   12.31
   0  -3 -14  443.52   12.03
   0   3  14  422.34   12.68
   0   3 -14  424.17   11.23
   0   3  15  360.27   10.07
   0   3 -15  347.30    9.44
   0  -3 -15  352.76   10.85
   0   3 -15  377.13   11.15
   0   3  15  359.32   10.31
   0  -3  15  367.70   10.58
   0  -3 -15  372.12   10.29
   0  -3 -15  364.34   10.55
   0   3  15  355.68   10.95
   0   3 -15  370.84   11.40
   0  -3  15  362.58   10.38
   0  -3  16    1.02    0.75
   0  -3  16    1.95    0.83
   0   3 -16    0.55    1.05
   0  -3 -16    0.49    0.95
   0   3  16   -0.13    0.95
   0  -3 -16    0.68    0.70
   0   3  16    0.66    0.57
   0  -3 -16    1.02    0.70
   0   3 -16    0.81    0.34
   0   3  16    0.43    0.69
   0   3  17   22.55    2.03
   0  -3 -17   23.61    2.00
   0  -3 -17   27.09    1.87
   0   3  17   27.24    1.54
   0   3 -17   24.01    1.07
   0  -3 -17   25.91    1.69
   0   3 -17   24.26    2.14
   0  -3  17   30.64    1.80
   0   3  17   26.21    1.77
   0  -3 -18   60.56    2.95
   0  -3  18   62.18    2.79
   0  -3 -18   58.45    3.18
   0   3 -18   55.76    1.95
   0   3  18   54.18    3.15
   0   3  18   66.42    2.70
   0   3 -18   61.20    3.46
   0   3  19   32.89    1.86
   0  -3 -19   30.18    2.09
   0   3 -19   28.52    1.20
   0   3  19   28.80    2.33
   0   4   0  459.48   11.91
   0  -4   0  455.52   12.45
   0  -4   0  437.85   12.63
   0  -4   0  449.63   12.14
   0   4   0  444.38   12.22
   0  -4   1  140.49    3.88
   0   4  -1  143.20    4.48
   0  -4  -1  144.41    4.84
   0   4   1  142.15    4.89
   0   4  -1  143.19    4.13
   0  -4  -1  147.25    4.73
   0  -4  -1  150.43    4.44
   0  -4   1  145.76    4.60
   0  -4   1  136.53    4.82
   0  -4   1  143.35    4.35
   0  -4  -2  131.87    4.08
   0  -4   2  126.45    3.61
   0  -4   2  128.18    4.65
   0   4  -2  124.67    3.70
   0   4   2  131.51    4.51
   0  -4   2  123.58    4.45
   0  -4   2  129.39    4.16
   0   4   2  130.12    4.33
   0  -4  -2  129.88    4.40
   0  -4   2  127.57    3.94
   0  -4  -2  127.08    4.37
   0   4  -2  132.43    4.16
   0  -4   3   50.47    2.45
   0   4  -3   45.24    1.62
   0  -4   3   49.34    2.01
   0   4   3   49.40    2.34
   0  -4   3   49.30    1.84
   0  -4  -3   48.11    1.99
   0  -4  -3   48.20    2.22
   0  -4   3   43.39    2.25
   0   4   3   52.26    2.27
   0  -4   3   46.43    1.63
   0   4  -3   45.94    2.05
   0  -4  -3   46.59    2.23
   0   4  -4   10.90    0.62
   0   4   4   11.74    0.50
   0   4  -4   12.78    1.04
   0  -4   4   10.29    0.88
   0   4   4   11.17    1.12
   0  -4   4   12.87    1.23
   0  -4   4   10.53    1.13
   0  -4  -4   14.04    1.21
   0   4   4   12.79    1.14
   0  -4  -4   11.21    1.06
   0  -4   4   10.34    0.75
   0  -4   4   11.11    0.71
   0  -4  -4   11.31    0.94
   0   4   5    6.38    0.62
   0   4  -5    6.23    0.46
   0  -4   5    6.13    0.68
   0  -4  -5    5.35    0.80
   0  -4   5    5.43    0.55
   0  -4   5    5.75    0.89
   0  -4   5    5.68    0.90
   0   4   5    5.82    0.40
   0  -4  -5    4.55    0.68
   0  -4  -5    5.36    0.93
   0   4  -5    4.41    0.79
   0   4   5    5.64    0.90
   0   4   6    4.70    0.56
   0  -4  -6    3.34    0.78
   0   4  -6    3.76    0.75
   0  -4   6    3.30    0.49
   0  -4   6    3.05    0.81
   0   4  -6    3.00    0.35
   0  -4   6    3.88    0.64
   0   4   6    3.74    0.38
   0  -4  -6    3.16    0.65
   0  -4  -6    3.09    0.69
   0  -4   6    2.78    0.74
   0   4   6    3.45    0.76
   0   4  -7   38.59    1.98
   0  -4   7   36.03    1.99
   0  -4   7   35.03    2.06
   0  -4  -7   38.33    1.87
   0   4  -7   32.45    2.20
   0   4   7   36.50    1.58
   0  -4  -7   39.07    1.87
   0   4  -7   36.53    1.26
   0   4   7   35.36    2.00
   0  -4   7   40.47    1.75
   0   4   7   38.48    1.39
   0   4  -7   34.03    1.69
   0  -4   7   36.67    1.59
   0  -4  -7   37.59    2.13
   0   4   8   47.25    2.35
   0   4   8   46.81    1.87
   0  -4  -8   49.57    2.49
   0   4  -8   46.23    2.28
   0   4  -8   44.10    2.60
   0  -4   8   47.50    2.00
   0   4  -8   47.70    1.49
   0   4   8   44.59    1.68
   0  -4   8   45.36    2.40
   0  -4   8   45.04    2.25
   0  -4   8   43.73    1.89
   0   4  -8   48.23    2.02
   0  -4  -8   50.96    2.57
   0  -4  -8   46.24    2.15
   0  -4  -8   42.88    2.05
   0  -4   9   22.69    1.31
   0   4  -9   22.56    1.59
   0  -4   9   22.09    1.66
   0   4   9   22.50    1.11
   0   4   9   23.72    1.25
   0   4  -9   23.81    0.77
   0  -4  -9   23.34    1.46
   0   4  -9   22.17    0.85
   0   4   9   22.00    1.62
   0   4  -9   23.24    1.89
   0   4  -9   23.62    1.37
   0  -4  -9   20.01    1.60
   0  -4   9   20.20    1.48
   0  -4  -9   21.66    1.38
   0  -4 -10   19.96    1.42
   0   4 -10   18.97    0.75
   0   4 -10   20.12    0.65
   0  -4 -10   21.56    1.34
   0   4  10   20.93    1.12
   0  -4  10   22.49    1.51
   0  -4 -10   24.23    1.70
   0   4  10   19.35    1.52
   0   4 -10   19.20    1.25
   0  -4  10   17.94    1.59
   0  -4  10   21.84    1.30
   0   4 -10   19.25    1.53
   0   4  10   19.81    1.16
   0   4 -10   19.55    1.85
   0   4 -11   37.31    1.84
   0   4 -11   37.17    2.17
   0   4 -11   33.97    1.15
   0   4 -11   35.30    2.43
   0  -4  11   36.16    2.22
   0   4  11   40.98    1.69
   0  -4 -11   37.53    1.82
   0   4  11   36.52    1.68
   0   4  11   36.01    2.13
   0   4 -11   35.41    1.05
   0  -4 -11   39.09    2.25
   0  -4  11   38.77    1.98
   0  -4  11   38.37    1.88
   0   4  12   21.44    1.24
   0   4  12   19.11    1.63
   0  -4 -12   20.51    1.28
   0  -4 -12   16.98    1.57
   0   4 -12   18.58    1.60
   0   4  12   19.47    1.18
   0  -4  12   20.47    1.47
   0   4 -12   16.13    1.85
   0  -4  12   20.48    1.39
   0  -4  12   17.45    1.65
   0   4 -12   17.14    0.59
   0   4  13  264.63    7.69
   0  -4  13  268.16    8.01
   0  -4  13  256.57    8.52
   0  -4  13  266.57    8.00
   0   4 -13  272.38    9.04
   0  -4 -13  261.88    7.75
   0   4  13  268.38    8.43
   0  -4 -13  248.49    8.38
   0   4 -13  263.37    8.50
   0   4  13  263.75    7.64
   0   4 -14   -0.26    0.93
   0  -4  14    0.43    0.68
   0  -4  14    0.56    0.73
   0   4  14   -0.12    0.82
   0  -4 -14    0.07    0.63
   0   4  14    0.15    0.64
   0  -4  14   -0.13    1.00
   0   4 -14    0.16    1.13
   0  -4 -14   -0.20    0.76
   0   4  14    1.03    0.60
   0  -4 -14   -0.62    0.94
   0   4  15  200.58    5.95
   0   4 -15  193.44    6.88
   0  -4  15  184.26    6.30
   0  -4 -15  174.55    6.57
   0  -4 -15  195.18    6.04
   0  -4  15  197.80    6.24
   0   4  15  196.15    6.75
   0   4 -15  187.74    7.22
   0  -4 -15  189.01    6.44
   0  -4 -16    6.19    1.10
   0  -4  16    5.75    1.33
   0   4  16    6.08    1.02
   0   4  16    5.96    0.85
   0  -4 -16    6.06    0.96
   0   4  16    4.16    1.14
   0  -4 -16    4.63    1.20
   0  -4  16    3.46    1.01
   0  -4  16    5.87    0.97
   0  -4 -17   24.35    1.93
   0   4  17   24.37    1.74
   0  -4  17   25.76    1.74
   0   4  17   24.97    2.13
   0  -4 -17   18.86    1.91
   0   4  18    0.59    1.12
   0   4 -18    0.49    1.14
   0  -4 -18    0.25    0.90
   0   5   0   -0.12    0.35
   0  -5   0    0.82    0.74
   0  -5   0    0.31    0.44
   0   5   0   -0.43    0.74
   0  -5   0    0.84    0.63
   0   5   0   -0.31    0.49
   0   5   0   -0.16    0.62
   0  -5   1   52.14    2.44
   0   5   1   61.82    2.12
   0  -5  -1   57.47    2.75
   0  -5  -1   56.86    2.63
   0   5   1   57.63    2.82
   0   5  -1   59.10    2.04
   0  -5   1   54.15    2.73
   0  -5   1   58.05    2.32
   0   5  -1   58.73    2.56
   0  -5  -1   56.66    2.36
   0   5  -1   59.22    2.36
   0   5   1   54.56    2.55
   0   5   2   89.05    2.94
   0  -5   2   91.79    3.75
   0  -5   2   90.35    3.13
   0  -5  -2   92.78    3.67
   0   5  -2   89.55    3.37
   0  -5   2   85.39    2.65
   0   5  -2   92.22    3.26
   0  -5   2   93.25    3.37
   0   5  -2   89.74    2.82
   0   5   2   89.48    3.50
   0  -5  -2   90.16    3.59
   0  -5   2   88.58    3.88
   0   5   2   93.29    3.75
   0  -5  -2   88.51    3.24
   0  -5   3    1.08    0.80
   0  -5  -3    2.07    0.77
   0   5  -3    2.24    0.41
   0   5   3    1.27    0.80
   0  -5   3    1.81    0.52
   0  -5   3    1.26    0.40
   0  -5  -3    1.22    0.75
   0  -5   3    2.28    0.64
   0   5  -3    2.03    0.63
   0   5   3    1.42    0.75
   0  -5   3    0.71    0.89
   0  -5  -3    2.53    0.67
   0  -5   4   68.68    2.64
   0  -5   4   64.49    2.43
   0   5   4   70.09    2.97
   0   5   4   69.65    3.14
   0  -5  -4   68.09    2.94
   0  -5  -4   68.76    2.75
   0  -5   4   65.79    3.16
   0   5  -4   70.53    2.78
   0   5  -4   68.24    2.20
   0  -5   4   63.86    2.29
   0  -5   4   66.44    3.14
   0  -5  -4   69.12    3.10
   0   5   5   16.97    1.47
   0  -5   5   18.99    1.04
   0   5  -5   20.76    0.91
   0   5  -5   20.48    1.39
   0   5   5   18.95    0.76
   0  -5  -5   17.83    1.53
   0   5   5   19.44    0.72
   0  -5   5   19.86    1.65
   0  -5   5   18.84    1.22
   0  -5   5   16.66    1.53
   0  -5  -5   22.96    1.46
   0  -5   6   22.40    1.70
   0   5   6   22.25    0.91
   0  -5  -6   24.45    1.53
   0  -5  -6   23.57    1.81
   0  -5   6   21.00    1.73
   0   5   6   20.83    1.60
   0   5  -6   20.58    0.92
   0  -5   6   20.27    1.16
   0   5  -6   20.90    1.48
   0  -5  -6   22.09    1.56
   0   5  -7   12.15    1.24
   0  -5   7   15.70    1.09
   0  -5  -7   12.46    1.20
   0  -5  -7   12.39    1.16
   0  -5  -7   13.48    1.47
   0  -5   7   11.09    1.31
   0   5   7   11.71    0.71
   0  -5   7   12.19    0.94
   0   5   7   13.40    0.96
   0  -5   7   12.85    1.45
   0   5   7   11.66    1.27
   0   5  -7   13.73    0.67
   0  -5   8  265.04    8.82
   0   5   8  276.56    7.58
   0   5   8  276.22    7.88
   0   5   8  285.90    8.68
   0  -5  -8  264.25    8.83
   0  -5   8  290.29    8.07
   0   5  -8  280.42    7.30
   0  -5  -8  284.86    8.36
   0  -5  -8  265.39    8.35
   0  -5   8  275.94    8.62
   0  -5   8  274.56    7.96
   0   5  -8  272.26    8.45
   0   5   9   11.54    0.95
   0  -5   9   12.66    1.33
   0   5  -9   11.85    1.32
   0  -5  -9   11.75    1.13
   0  -5   9   13.02    1.05
   0  -5  -9   11.92    1.52
   0  -5   9   11.33    1.03
   0  -5   9   12.54    1.48
   0   5  -9   12.49    0.54
   0  -5  -9   11.83    1.24
   0   5   9   13.10    0.86
   0  -5  -9    9.63    1.42
   0   5   9    9.83    1.26
   0   5  10   64.62    2.43
   0  -5 -10   58.56    2.80
   0   5 -10   58.49    1.68
   0   5 -10   60.00    1.65
   0  -5  10   62.79    2.87
   0  -5 -10   56.84    3.16
   0   5  10   62.62    3.02
   0  -5  10   60.69    3.18
   0  -5 -10   62.77    2.66
   0   5  10   64.14    2.28
   0   5 -10   60.34    2.91
   0  -5 -10   61.10    3.08
   0  -5  10   63.59    2.58
   0   5 -10   66.01    2.59
   0   5 -10   56.90    3.32
   0  -5 -11    1.03    0.97
   0  -5  11    1.92    0.74
   0  -5  11    2.45    0.97
   0   5  11    0.31    0.50
   0  -5 -11    1.82    0.74
   0   5  11    1.22    0.51
   0   5 -11    2.33    1.22
   0  -5 -11    1.33    0.73
   0  -5 -11    1.47    1.03
   0   5 -11    1.30    0.64
   0   5  11    1.44    0.98
   0  -5  11    0.78    0.71
   0  -5 -12    0.92    0.91
   0   5  12    1.82    0.63
   0   5 -12    1.70    0.96
   0  -5 -12    0.31    0.97
   0   5  12    0.87    0.89
   0  -5  12    1.07    0.73
   0   5  12    0.49    0.54
   0   5 -12    0.87    1.25
   0  -5  12    0.95    0.72
   0  -5 -12    0.71    0.65
   0   5 -12    0.80    0.66
   0  -5  12    0.57    0.95
   0  -5 -13  389.23   10.91
   0   5  13  372.50   11.59
   0   5 -13  373.42   12.33
   0   5  13  393.11   10.75
   0  -5 -13  366.63   11.66
   0   5  13  385.32   10.74
   0  -5  13  393.43   11.16
   0  -5 -13  359.45   12.02
   0  -5  13  364.25   11.83
   0   5 -13  368.12   11.58
   0  -5  13  400.75   11.24
   0  -5  14   13.54    1.42
   0  -5  14   13.81    1.39
   0   5 -14   14.05    2.03
   0   5 -14   11.20    1.57
   0  -5 -14   12.80    1.61
   0  -5 -14   13.77    1.22
   0   5  14   14.60    1.71
   0  -5 -14   15.03    1.93
   0   5  14   14.81    1.16
   0  -5  14   15.57    1.82
   0   5  14   13.17    1.21
   0  -5  15  240.82    8.59
   0  -5 -15  240.10    8.05
   0   5 -15  241.83    8.36
   0   5  15  251.60    7.55
   0   5  15  254.03    8.39
   0  -5 -15  236.85    8.77
   0  -5  15  258.23    7.80
   0  -5  15  248.87    7.90
   0  -5 -15  237.96    8.30
   0  -5  16   50.37    2.50
   0  -5  16   38.48    2.86
   0  -5 -16   41.20    2.78
   0  -5 -16   41.34    3.18
   0   5  16   45.05    2.31
   0   5 -16   44.45    2.93
   0  -5 -16   47.73    2.73
   0   5  16   43.01    2.78
   0  -6   0    3.93    1.09
   0  -6   0    3.67    0.95
   0  -6   0    3.37    0.77
   0   6   0    1.87    0.74
   0   6   0    3.46    1.05
   0   6   0    3.91    0.56
   0  -6   1  756.54   21.41
   0   6  -1  765.43   21.50
   0   6   1  750.06   20.94
   0   6  -1  771.39   20.90
   0  -6   1  758.91   20.58
   0   6  -1  782.38   20.56
   0  -6  -1  788.13   21.14
   0  -6   1  789.97   20.94
   0   6   1  766.88   21.48
   0  -6   1  782.01   21.85
   0   6   1  759.48   20.16
   0   6  -1  778.69   20.11
   0  -6  -1  756.48   20.68
   0  -6  -1  789.97   21.39
   0   6  -2    2.21    0.46
   0  -6  -2    2.01    0.92
   0   6   2    1.77    0.50
   0  -6  -2    1.82    0.67
   0  -6   2    1.88    1.18
   0  -6   2    2.19    0.69
   0   6   2    2.41    0.96
   0   6  -2    2.10    0.73
   0   6   2    0.89    0.81
   0   6  -2    2.32    0.81
   0  -6  -2    2.34    0.96
   0  -6   2    1.93    0.98
   0  -6   2    3.81    0.87
   0  -6  -3   83.79    3.39
   0  -6   3   92.52    3.41
   0  -6   3   86.43    3.89
   0   6   3   93.28    3.03
   0   6  -3   85.91    2.79
   0   6  -3   88.15    3.29
   0  -6  -3   82.83    3.65
   0   6   3   86.98    3.88
   0  -6   3   85.44    3.17
   0  -6   3   87.33    4.06
   0  -6   3   85.66    2.70
   0   6   3   83.56    3.55
   0  -6  -3   83.96    3.74
   0   6  -3   90.58    3.46
   0   6   4   39.97    1.76
   0   6   4   39.29    2.49
   0  -6   4   44.59    2.07
   0  -6  -4   44.88    2.41
   0  -6  -4   40.47    2.14
   0  -6  -4   42.12    2.49
   0  -6   4   40.82    2.58
   0  -6   4   41.11    1.66
   0  -6   4   38.91    1.87
   0  -6   4   40.86    2.57
   0   6  -4   41.34    1.57
   0   6  -4   41.80    2.16
   0   6  -4   41.43    2.06
   0   6   4   40.54    2.33
   0   6   5    5.18    0.66
   0   6  -5    4.46    0.47
   0  -6   5    2.18    1.00
   0  -6  -5    4.70    0.95
   0  -6  -5    4.23    0.98
   0  -6   5    4.75    0.77
   0   6  -5    3.46    0.77
   0   6   5    3.86    0.98
   0   6  -5    2.18    0.82
   0  -6   5    3.83    0.59
   0  -6  -5    3.86    1.04
   0  -6   5    4.38    1.12
   0   6  -6  447.96   12.48
   0  -6   6  435.83   13.33
   0   6  -6  426.17   12.54
   0  -6  -6  443.65   12.70
   0  -6  -6  430.47   12.74
   0  -6   6  425.20   13.11
   0  -6   6  475.49   12.37
   0  -6   6  431.45   12.01
   0  -6  -6  444.23   13.26
   0   6   6  424.78   12.85
   0   6  -6  452.68   11.63
   0  -6  -7   24.82    1.77
   0   6   7   23.97    1.84
   0   6  -7   27.66    1.63
   0   6  -7   21.05    1.65
   0  -6   7   22.20    2.00
   0   6   7   23.99    0.95
   0  -6   7   23.42    1.37
   0  -6  -7   23.21    1.70
   0   6  -7   26.81    1.03
   0  -6   7   22.59    1.89
   0  -6  -7   21.39    1.95
   0  -6   7   25.42    1.48
   0  -6  -8  218.75    7.10
   0   6   8  218.65    7.31
   0  -6  -8  227.22    7.08
   0   6   8  213.29    6.01
   0  -6   8  221.49    7.39
   0  -6   8  224.59    6.62
   0  -6  -8  219.71    7.66
   0   6  -8  220.35    7.05
   0  -6   8  211.97    7.64
   0   6   9    2.34    1.02
   0  -6   9    1.05    1.03
   0   6   9    1.48    0.47
   0  -6  -9    2.50    0.89
   0  -6   9    0.48    0.82
   0  -6   9    1.44    0.62
   0   6   9   -0.26    0.57
   0   6  -9    0.85    0.85
   0   6  -9    0.80    0.24
   0  -6  -9   -0.15    1.04
   0  -6  -9    0.77    0.85
   0   6  10   25.55    2.05
   0  -6 -10   31.29    2.43
   0   6 -10   31.30    2.07
   0   6  10   33.41    1.67
   0  -6  10   31.25    2.38
   0  -6  10   31.41    1.76
   0   6 -10   29.20    0.89
   0  -6 -10   29.65    2.07
   0  -6 -10   32.89    1.95
   0  -6  10   29.64    2.04
   0  -6 -11    1.00    1.11
   0  -6  11    2.56    1.23
   0   6  11    0.65    0.98
   0  -6 -11    3.77    1.02
   0   6 -11    3.43    1.10
   0  -6  11    2.17    0.94
   0   6  11    2.82    0.75
   0  -6 -11    2.27    0.85
   0   6  12    1.49    0.99
   0  -6 -12    0.63    0.71
   0  -6  12    1.32    1.06
   0  -6 -12   -0.37    0.91
   0  -6  12    0.45    0.82
   0  -6  12    1.78    0.87
   0  -6 -12    2.09    1.20
   0   6  12    1.50    0.63
   0   6 -12    1.63    1.01
   0   6 -13  138.54    5.55
   0  -6 -13  146.95    5.56
   0   6  13  153.93    4.84
   0  -6  13  155.99    5.30
   0  -6 -13  154.90    6.29
   0  -6  13  147.30    6.08
   0  -6  13  147.33    5.34
   0   6  13  140.90    5.67
   0  -6 -13  143.34    5.02
   0  -6  14   57.35    2.83
   0   6 -14   54.00    3.11
   0  -6  14   53.87    3.38
   0  -6 -14   56.28    3.56
   0   6  14   52.86    3.15
   0  -6  14   59.33    2.86
   0   6  14   51.75    2.41
   0   6 -15   57.49    3.29
   0   6  15   59.62    2.67
   0  -6 -15   56.90    3.76
   0  -6  15   65.91    3.03
   0  -6  15   56.76    3.57
   0   6  15   56.84    3.28
   0  -7   0   -0.70    1.21
   0  -7   0   -0.09    0.72
   0   7   0   -0.60    0.95
   0   7   0    0.73    0.80
   0  -7   0   -0.45    0.83
   0  -7   0   -0.43    1.05
   0   7   0   -0.15    0.47
   0  -7   1   11.64    1.76
   0   7  -1    9.91    0.80
   0   7  -1   11.60    1.55
   0  -7   1    8.95    1.45
   0   7   1    9.80    1.24
   0  -7   1    6.88    1.14
   0  -7  -1    8.79    1.27
   0   7   1   10.96    1.59
   0  -7  -1    9.64    1.44
   0  -7   1    7.52    1.00
   0   7   1    8.41    0.80
   0   7  -1    7.81    1.13
   0  -7  -1   10.10    1.20
   0   7   2    3.94    1.04
   0   7  -2    5.69    0.64
   0  -7   2    5.74    1.04
   0   7   2    7.54    1.35
   0   7  -2    5.50    1.05
   0   7  -2    5.52    0.86
   0   7   2    4.73    0.68
   0   7  -2    4.41    1.26
   0  -7   2    7.51    1.59
   0  -7  -2    5.41    1.29
   0  -7  -2    5.20    0.94
   0  -7   2    3.01    1.10
   0  -7  -2    6.64    1.23
   0  -7   2    3.77    0.83
   0  -7   3   22.76    1.57
   0  -7   3   19.94    2.07
   0   7   3   20.63    1.24
   0  -7  -3   22.18    1.65
   0  -7  -3   18.15    1.78
   0   7   3   21.02    1.98
   0  -7   3   22.14    1.47
   0  -7  -3   24.32    1.98
   0  -7   3   22.10    2.08
   0   7  -3   22.65    1.12
   0   7  -3   19.76    1.56
   0   7  -3   19.00    1.38
   0   7   3   20.37    1.72
   0  -7   4    2.65    1.15
   0   7  -4    1.92    0.75
   0  -7  -4    3.36    0.87
   0  -7   4    1.03    0.45
   0  -7  -4    0.85    0.93
   0   7  -4    0.84    0.40
   0  -7   4    3.78    1.34
   0   7  -4    0.47    0.70
   0   7   4    2.53    1.10
   0   7   4    1.15    0.94
   0  -7   4    1.36    0.65
   0  -7  -4    0.25    0.84
   0  -7   4    0.83    0.69
   0   7   4    1.18    0.55
   0  -7   5    7.14    1.47
   0   7  -5    5.47    0.56
   0  -7   5    4.29    0.85
   0  -7  -5    5.00    1.07
   0  -7  -5    5.96    1.15
   0  -7   5    4.86    0.68
   0   7   5    4.74    1.20
   0  -7   5    5.47    1.31
   0   7  -5    5.66    0.97
   0  -7  -5    6.96    1.34
   0   7   5    4.73    0.70
   0   7  -5    4.61    0.86
   0  -7  -6    0.82    0.86
   0   7   6    1.59    0.59
   0  -7  -6    1.23    0.84
   0  -7  -6   -0.62    1.08
   0  -7   6   -0.49    1.04
   0   7  -6    0.65    0.37
   0   7  -6    0.99    0.72
   0  -7   6    1.09    0.56
   0   7   6    1.46    0.91
   0  -7   6    2.09    1.10
   0  -7   6    1.11    0.70
   0   7  -7   15.40    1.35
   0  -7   7   16.08    1.93
   0  -7   7   12.82    1.66
   0  -7  -7   13.33    1.83
   0  -7  -7   17.40    1.66
   0   7  -7   13.87    1.36
   0   7  -7   14.11    0.75
   0   7   7   14.50    1.57
   0  -7   7   17.14    1.25
   0   7   7   15.17    1.14
   0  -7   7   13.07    1.08
   0  -7  -7   11.57    1.42
   0  -7  -8   25.80    2.30
   0  -7   8   19.45    1.88
   0   7  -8   21.21    0.87
   0   7  -8   23.39    1.64
   0  -7   8   20.60    1.39
   0   7  -8   19.18    1.61
   0   7   8   17.51    1.74
   0  -7  -8   17.88    1.69
   0  -7  -8   26.14    1.95
   0  -7   8   19.87    2.09
   0  -7   8   24.23    1.43
   0   7  -9   16.94    1.61
   0  -7  -9   16.78    1.62
   0   7  -9   18.39    0.71
   0   7  -9   17.58    1.42
   0  -7   9   17.34    1.37
   0   7   9   17.40    1.70
   0  -7  -9   15.04    2.00
   0  -7   9   17.17    1.76
   0  -7   9   16.71    2.07
   0  -7  -9   17.42    1.75
   0  -7   9   18.54    1.30
   0  -7 -10    7.14    1.52
   0   7  10    3.93    0.53
   0   7 -10    3.91    1.05
   0   7  10    5.43    1.31
   0  -7  10    4.81    1.47
   0  -7  10    4.81    1.22
   0   7  10    5.41    0.56
   0  -7 -10    3.74    1.07
   0  -7  10    4.12    0.88
   0  -7 -10    4.45    1.02
   0  -7 -11    8.12    1.63
   0   7  11    6.09    0.73
   0  -7 -11    7.89    1.41
   0   7  11    8.15    1.39
   0  -7  11    8.96    1.67
   0   7 -11    8.10    1.27
   0  -7 -11    8.64    1.22
   0  -7  11    9.01    1.23
   0  -7  11   11.76    1.49
   0  -7 -12    2.11    1.34
   0   7 -12    2.35    0.96
   0  -7 -12    3.18    1.18
   0   7  12    1.73    1.10
   0  -7  12    2.76    1.06
   0  -7  12    3.73    0.98
   0  -7  12    4.51    1.54
   0   7 -13   49.79    2.97
   0   7  13   51.13    3.16
   0  -7  13   54.26    2.78
   0  -7  13   44.55    3.34
   0   7  13   55.78    2.32
   0  -7  13   62.19    3.05
   0  -7 -13   58.67    3.17
   0  -7 -13   57.18    3.72
   0   8   0   43.06    2.55
   0  -8   0   50.64    2.80
   0   8   0   49.16    2.01
   0  -8   0   47.01    3.35
   0  -8   0   49.70    2.55
   0   8   0   50.61    3.18
   0  -8   1  162.51    6.63
   0  -8  -1  159.19    6.67
   0  -8  -1  146.01    5.45
   0  -8  -1  158.40    5.84
   0  -8   1  159.57    5.62
   0   8   1  156.03    4.82
   0  -8   1  155.56    5.44
   0   8  -1  161.93    6.39
   0   8   1  150.63    5.57
   0   8   1  160.30    6.30
   0   8  -1  153.14    4.73
   0  -8   1  153.83    6.20
   0  -8  -1  153.92    6.11
   0   8  -1  157.22    5.55
   0   8   2   33.76    2.63
   0   8  -2   37.27    1.60
   0  -8  -2   34.83    2.23
   0   8   2   37.22    1.73
   0  -8   2   34.36    2.84
   0  -8   2   30.82    1.98
   0  -8  -2   33.77    2.44
   0  -8  -2   37.08    2.58
   0   8  -2   33.77    2.19
   0   8   2   34.42    2.22
   0  -8   2   38.30    2.79
   0  -8   2   35.10    2.13
   0   8  -2   32.59    2.64
   0  -8  -3    3.87    1.24
   0   8  -3    2.44    1.29
   0   8   3    4.56    1.36
   0   8  -3    3.77    1.04
   0  -8  -3    4.44    1.02
   0   8   3    3.00    1.00
   0  -8   3    3.86    0.90
   0  -8  -3    5.72    1.28
   0  -8   3    3.67    1.39
   0  -8   3    4.54    1.33
   0   8   3    4.51    0.73
   0  -8   3    3.60    0.93
   0   8   4   -0.51    1.23
   0  -8   4   -0.17    0.67
   0   8  -4   -0.51    0.80
   0   8   4   -0.62    0.93
   0   8  -4    0.52    0.39
   0  -8   4   -0.35    1.20
   0  -8   4    0.52    0.73
   0  -8  -4   -0.36    0.99
   0  -8  -4   -0.42    0.92
   0  -8  -4    0.62    1.05
   0   8   4   -0.06    0.52
   0  -8   4   -0.36    1.09
   0   8  -5   10.88    0.79
   0   8  -5    9.77    1.10
   0  -8  -5   11.90    1.58
   0  -8  -5    9.16    1.63
   0   8  -5    9.37    1.25
   0  -8   5    7.63    1.64
   0  -8  -5   10.41    1.45
   0   8   5   10.24    1.44
   0  -8   5   11.35    1.14
   0  -8   5   11.43    1.77
   0   8   5   10.27    0.99
   0  -8   6  405.64   10.84
   0   8  -6  368.66   11.09
   0  -8  -6  390.99   11.67
   0   8   6  374.24   11.60
   0   8  -6  366.61   10.87
   0  -8   6  376.78   12.36
   0  -8  -6  357.68   11.53
   0   8   6  382.83   10.69
   0  -8   6  404.60   12.28
   0  -8  -6  392.70   12.26
   0   8  -6  375.25   10.12
   0  -8  -7  337.73   11.04
   0  -8   7  339.13   10.89
   0   8   7  313.42   10.33
   0  -8   7  308.53   10.99
   0  -8  -7  327.92   10.39
   0   8  -7  326.42    9.71
   0  -8   7  344.60    9.50
   0   8  -7  329.69    8.79
   0  -8  -7  334.66   10.37
   0   8   8  260.03    8.76
   0  -8   8  265.46    9.52
   0  -8  -8  261.71    8.76
   0   8  -8  259.47    8.14
   0  -8   8  272.16    7.79
   0  -8  -8  260.18    9.38
   0  -8   8  283.67    9.21
   0  -8   9    1.95    1.47
   0  -8  -9    2.48    1.48
   0   8   9    1.81    1.17
   0  -8  -9    3.95    1.21
   0  -8   9    3.03    1.31
   0   8  10    8.68    1.54
   0  -8  10    9.75    1.82
   0   8 -10   10.08    1.27
   0  -8 -10    9.48    1.51
   0  -8 -10    8.87    1.90
   0  -8  10   10.04    1.63
   0  -9   0    0.43    1.45
   0  -9   0   -0.13    0.95
   0   9   0    0.38    1.28
   0   9   0    0.47    0.87
   0   9   0   -0.35    0.54
   0  -9   0   -0.47    0.91
   0  -9   0   -1.07    1.25
   0   9   1    1.68    1.00
   0  -9  -1    0.83    0.97
   0   9  -1    0.19    1.25
   0  -9   1    2.50    1.52
   0  -9   1    2.73    1.04
   0  -9  -1    2.70    0.98
   0   9  -1    3.07    1.08
   0  -9  -1    2.16    1.49
   0  -9   1    2.02    1.28
   0   9   1    2.05    0.61
   0   9   1    0.94    1.28
   0  -9  -2   -0.13    0.96
   0   9   2    0.85    1.07
   0  -9   2    2.64    1.38
   0   9  -2    1.60    0.58
   0  -9   2    0.76    0.95
   0  -9  -2   -0.66    1.73
   0   9   2    0.19    1.21
   0   9   2    1.82    0.66
   0   9  -2    1.34    1.36
   0  -9  -2    1.00    1.17
   0  -9   2    1.83    1.35
   0  -9  -2    0.59    1.09
   0   9   3    1.63    1.04
   0   9   3    0.57    1.24
   0  -9  -3    0.32    1.12
   0   9  -3    0.78    1.44
   0  -9   3    0.96    1.32
   0  -9  -3   -0.93    0.96
   0   9  -3    1.19    0.53
   0  -9   3    0.82    0.79
   0  -9  -3    1.26    1.24
   0  -9   3   -0.20    1.21
   0   9  -4    6.93    0.71
   0  -9  -4    5.69    1.37
   0  -9   4    5.92    1.54
   0  -9  -4    6.83    1.32
   0   9   4    6.96    1.31
   0  -9  -4    7.48    1.56
   0  -9   4    5.20    1.61
   0   9   5    2.75    1.11
   0  -9   5    2.44    1.37
   0  -9   5    2.62    1.39
   0  -9  -5    0.35    1.29
   0  -9  -5    3.52    1.26
  -1   0  20    0.11    0.88
   1   0 -20    0.15    0.63
  -1   0  20   -0.34    0.89
   1   0 -19  135.65    4.51
  -1   0  19  135.21    4.96
  -1   0  19  135.01    4.96
   1   0 -18    0.12    0.88
  -1   0  18   -0.30    0.84
   1   0 -18   -0.34    0.57
  -1   0  18   -0.20    0.75
  -1   0  17    5.11    0.93
   1   0 -17    4.49    0.74
  -1   0  17    4.59    0.90
   1   0 -17    4.47    1.01
  -1   0  16    0.57    0.63
   1   0 -16   -0.70    0.79
  -1   0  16   -0.17    0.64
   1   0 -16   -0.63    0.55
   1   0 -15   52.80    2.53
   1   0 -15   52.50    2.09
  -1   0  15   53.20    2.35
  -1   0  15   50.26    2.32
  -1   0  14    0.14    0.53
   1   0 -14    0.05    0.47
  -1   0  14    0.14    0.60
   1   0 -14   -0.34    0.69
   1   0 -13   31.37    1.77
  -1   0  13   32.95    1.64
  -1   0  13   32.12    1.61
   1   0 -13   32.83    2.04
   1   0 -13   30.43    1.41
   1   0 -12    0.86    0.72
  -1   0  12   -0.07    0.60
  -1   0  12   -0.06    0.50
   1   0 -12    1.28    0.49
   1   0 -12   -0.08    0.34
   1   0 -12    0.21    0.57
   1   0 -11  120.73    3.93
   1   0 -11  113.29    3.48
  -1   0  11  113.80    3.95
  -1   0  11  121.53    3.76
   1   0 -11  107.27    4.13
   1   0 -11  119.66    3.71
   1   0 -10    0.43    0.31
  -1   0  10    0.31    0.50
  -1   0  10   -0.42    0.35
   1   0 -10   -0.11    0.43
   1   0 -10    0.22    0.33
   1   0 -10    0.16    0.56
   1   0  -9  299.44    8.66
  -1   0   9  293.61    8.17
  -1   0   9  306.25    8.44
   1   0  -9  296.02    8.16
   1   0  -9  301.71    7.99
   1   0  -9  292.79    8.29
   1   0  -8    0.11    0.30
   1   0  -8    0.19    0.50
  -1   0   8    0.05    0.41
   1   0  -8    0.13    0.39
  -1   0   7  255.76    7.34
   1   0  -7  264.24    7.19
   1   0  -7  270.01    7.15
   1   0  -7  252.84    7.51
   1   0  -6    0.25    0.30
   1   0  -6    0.10    0.44
   1   0  -6   -0.12    0.28
  -1   0   6    0.08    0.38
  -1   0   5  124.79    3.81
   1   0  -5  130.83    3.69
   1   0  -5  123.44    3.90
   1   0  -5  125.58    3.63
  -1   0   5  133.53    3.88
   1   0  -4   -0.08    0.25
   1   0  -4   -0.15    0.38
  -1   0   4   -0.03    0.36
   1   0  -4    0.06    0.22
  -1   0   4    0.07    0.38
   1   0  -4    0.18    0.17
   1   0  -4   -0.08    0.31
   1   0  -3  131.80    3.59
   1   0  -3  133.16    3.53
   1   0  -3  131.10    3.85
  -1   0   3  135.58    3.82
  -1   0   3  128.04    3.82
   1   0  -3  130.80    3.76
   1   0  -2    0.03    0.36
  -1   0   2   -0.04    0.16
  -1   0   2    0.05    0.32
   1   0  -2    0.04    0.20
   1   0  -2   -0.03    0.34
   1   0  -2    0.06    0.18
  -1   0   2    0.03    0.39
  -1   0   2    0.01    0.24
  -1   0   1  159.94    4.38
   1   0  -1  159.45    4.21
   1   0  -1  159.10    4.41
  -1   0   1  155.25    4.21
   1   0  -1  155.16    4.39
  -1   0   1  157.94    4.43
   1   0   0   -0.05    0.34
  -1   0   0    0.03    0.34
   1   0   0    0.02    0.23
   1   0   0    0.05    0.32
  -1   0   0    0.14    0.29
   1   0   1   47.61    1.59
  -1   0  -1   48.04    1.37
   1   0   1   48.34    1.40
   1   0   1   47.64    1.49
  -1   0  -1   44.98    1.61
  -1   0  -2    0.23    0.19
  -1   0  -2    0.04    0.26
   1   0   2    0.06    0.23
  -1   0  -2    0.03    0.33
   1   0   2    0.21    0.22
   1   0   3  219.98    5.83
   1   0   3  216.64    5.78
  -1   0  -3  219.97    5.80
   1   0   4    0.59    0.24
   1   0   4   -0.20    0.25
  -1   0  -4    0.27    0.25
  -1   0  -5  388.45    9.99
   1   0   5  366.16   10.00
   1   0   5  380.34    9.82
   1   0   6   -0.02    0.21
   1   0   6    0.14    0.31
  -1   0  -6    0.23    0.28
  -1   0  -6    0.05    0.27
  -1   0  -7 4083.65  101.09
  -1   0  -7 3950.29  100.95
   1   0   7 3971.22  101.10
   1   0   7 4005.04  100.77
  -1   0  -8   -0.03    0.28
   1   0   8    0.60    0.24
  -1   0  -8   -0.04    0.39
   1   0   8    0.09    0.38
   1   0   9 1359.66   34.75
  -1   0  -9 1395.31   34.90
  -1   0  -9 1318.25   34.66
   1   0   9 1325.00   34.90
   1   0   9 1373.83   34.45
   1   0  10   -0.17    0.47
   1   0  10    0.14    0.35
  -1   0 -10    0.21    0.36
   1   0  10    0.03    0.24
  -1   0 -10    0.61    0.47
   1   0  11  227.51    6.94
   1   0  11  250.39    6.65
   1   0  11  243.84    7.19
  -1   0 -11  247.09    6.92
  -1   0 -11  255.58    7.21
   1   0  12   -0.03    0.30
  -1   0 -12   -0.35    0.45
   1   0  12    0.82    0.47
   1   0  12    0.07    0.50
  -1   0 -12   -0.48    0.60
  -1   0 -13   41.92    2.04
   1   0  13   41.63    1.55
   1   0  13   41.88    1.88
   1   0  13   40.05    2.02
  -1   0 -13   38.71    1.75
  -1   0 -14    0.10    0.70
  -1   0 -14   -0.25    0.65
   1   0  14    0.12    0.37
   1   0  14    0.27    0.51
   1   0  14    0.17    0.63
  -1   0 -14   -0.41    0.58
   1   0  15   92.28    2.99
  -1   0 -15   93.08    3.28
  -1   0 -15   94.96    3.84
   1   0  15   89.53    3.60
  -1   0 -15   92.72    3.63
  -1   0 -16   -0.07    0.49
  -1   0 -16    0.23    0.80
   1   0  16   -0.30    0.70
  -1   0 -16   -0.30    0.75
   1   0  16   -0.19    0.43
   1   0  16   -0.43    0.65
  -1   0 -17    2.50    0.95
   1   0  17    1.83    0.86
   1   0  17    1.77    0.53
  -1   0 -17    1.80    0.64
  -1   0 -17    1.75    1.01
   1   0  17    2.19    0.79
  -1   0 -18    0.23    0.58
   1   0  18    0.20    0.74
   1   0  18   -0.46    0.84
   1   0  19    5.81    1.11
  -1   0 -19    6.30    0.91
  -1   1  20    4.01    1.20
   1  -1 -20    3.66    0.89
  -1   1  20    2.92    0.96
  -1  -1  20    3.75    1.15
  -1  -1  20    2.57    0.92
   1   1 -20    3.56    0.70
  -1  -1  19   -0.50    0.75
   1   1 -19    0.56    0.54
   1  -1 -19    0.16    0.68
  -1  -1  19    0.73    0.93
  -1   1  19    0.28    0.80
  -1   1  19    0.70    0.89
  -1   1  18   64.39    3.18
   1   1 -18   65.01    3.39
   1   1 -18   70.76    2.56
  -1   1  18   69.14    2.90
   1   1 -18   60.88    3.51
  -1  -1  18   71.82    3.26
  -1   1  18   66.81    3.11
  -1  -1  18   64.80    2.91
   1  -1 -18   66.46    3.08
   1  -1 -18   63.19    2.71
   1  -1 -17   58.45    3.17
  -1  -1  17   61.34    2.67
  -1   1  17   56.55    2.87
   1   1 -17   60.23    3.31
   1  -1 -17   63.11    2.55
   1  -1 -17   64.11    2.86
   1   1 -17   57.05    2.26
  -1   1  17   62.36    2.63
   1   1 -17   54.21    3.01
  -1   1  17   65.12    2.90
  -1  -1  17   59.96    2.88
  -1  -1  17   57.22    2.94
  -1  -1  16   34.39    2.02
   1  -1 -16   35.85    1.76
  -1   1  16   36.45    1.85
   1  -1 -16   38.77    2.42
  -1  -1  16   32.02    2.07
   1   1 -16   35.99    1.58
  -1  -1  16   39.47    1.93
   1   1 -16   33.51    2.19
  -1   1  16   33.90    2.08
  -1   1  16   30.86    1.94
   1  -1 -16   35.39    1.97
   1   1 -16   33.99    2.37
  -1   1  15  136.61    4.71
  -1  -1  15  135.65    4.91
  -1   1  15  133.35    4.79
   1   1 -15  132.26    4.12
   1   1 -15  136.68    5.05
  -1   1  15  134.53    4.38
  -1   1  15  137.31    4.48
  -1  -1  15  132.29    4.51
  -1  -1  15  137.94    4.80
   1  -1 -15  138.94    4.42
   1  -1 -15  143.34    4.69
   1  -1 -15  136.45    5.14
   1   1 -15  143.82    5.31
  -1   1  14  664.37   17.67
  -1  -1  14  670.83   18.12
   1   1 -14  662.56   17.38
  -1   1  14  662.74   18.01
  -1   1  14  658.38   18.14
   1  -1 -14  653.60   18.52
  -1   1  14  671.58   17.73
   1  -1 -14  673.04   17.94
   1   1 -14  648.78   18.35
  -1  -1  14  667.04   18.24
   1  -1 -14  671.68   17.68
   1   1 -13   60.05    2.82
  -1   1  13   60.63    2.37
  -1  -1  13   68.58    2.74
   1  -1 -13   65.21    2.56
  -1   1  13   65.66    2.41
   1   1 -13   64.76    2.17
   1  -1 -13   63.24    2.37
   1  -1 -13   60.99    2.88
  -1  -1  13   55.76    2.65
  -1   1  13   64.94    2.62
   1  -1 -12  303.75    8.62
  -1   1  12  320.85    8.66
   1  -1 -12  301.73    9.27
   1  -1 -12  320.10    8.81
  -1  -1  12  319.80    9.13
   1   1 -12  307.89    9.18
  -1  -1  12  305.17    8.98
   1   1 -12  313.71    8.39
  -1   1  12  303.17    8.85
  -1   1  12  309.87    8.65
   1   1 -12  315.45    8.75
  -1  -1  11   10.01    0.97
   1  -1 -11    9.53    0.75
  -1   1  11    9.52    0.76
   1  -1 -11    9.72    1.07
  -1   1  11    8.16    0.83
   1  -1 -11    9.79    0.73
   1   1 -11   10.59    0.64
   1  -1 -11    8.85    0.78
   1   1 -11    8.60    0.98
  -1   1  11    9.10    0.73
   1   1 -11    7.54    0.74
  -1  -1  10    3.26    0.63
   1  -1 -10    2.85    0.49
   1  -1 -10    2.79    0.46
   1  -1 -10    2.72    0.72
  -1   1  10    1.91    0.44
   1   1 -10    2.72    0.65
  -1   1  10    2.67    0.54
   1   1 -10    2.52    0.47
   1   1 -10    2.60    0.36
  -1   1  10    2.89    0.45
  -1  -1   9   27.95    1.45
   1   1  -9   25.54    1.49
  -1   1   9   29.92    1.21
   1   1  -9   26.19    1.24
   1  -1  -9   29.55    1.26
   1   1  -9   27.13    1.09
   1  -1  -9   29.66    1.56
  -1   1   9   28.37    1.23
   1  -1  -9   26.49    1.22
   1   1  -8  118.01    3.92
   1  -1  -8  115.77    3.55
  -1  -1   8  122.41    3.86
   1   1  -8  120.03    3.62
   1  -1  -8  127.22    3.60
   1  -1  -8  114.52    3.94
  -1   1   8  119.06    3.57
   1   1  -8  122.52    3.44
   1   1  -8  118.11    3.63
   1   1  -7   89.20    2.76
   1   1  -7   84.42    2.76
  -1  -1   7   85.40    3.05
   1   1  -7   83.78    3.14
   1  -1  -7   88.50    3.06
   1  -1  -7   87.48    2.71
   1   1  -7   90.38    2.63
  -1  -1   7   86.32    2.96
   1   1  -7   90.95    3.04
   1  -1  -7   89.76    2.69
  -1   1   7   91.63    2.74
   1   1  -6   69.54    2.62
   1  -1  -6   72.05    2.22
  -1  -1   6   68.39    2.51
   1  -1  -6   69.49    2.45
   1  -1  -6   68.32    2.16
   1   1  -6   64.73    2.46
  -1  -1   6   73.87    2.46
   1   1  -6   70.32    2.24
   1   1  -6   72.02    2.28
  -1   1   6   69.79    2.20
   1  -1  -6   70.01    2.15
  -1  -1   5  100.39    3.24
   1  -1  -5   97.39    2.91
   1  -1  -5  100.97    2.87
   1   1  -5   99.87    3.32
   1   1  -5   93.84    3.17
  -1  -1   5   97.65    3.11
   1   1  -5  103.30    3.00
  -1   1   5  101.41    2.91
   1  -1  -5   95.83    3.10
  -1  -1   5   95.07    3.03
  -1  -1   5   94.52    3.10
   1  -1  -5  102.96    2.83
   1   1  -5  101.83    2.98
   1  -1  -4   19.16    0.79
   1   1  -4   19.56    0.91
   1   1  -4   19.24    0.91
   1  -1  -4   20.35    0.86
  -1  -1   4   19.92    1.09
   1  -1  -4   19.63    0.94
  -1  -1   4   18.39    0.97
  -1  -1   4   20.94    1.03
   1  -1  -4   20.41    0.74
  -1   1   4   19.45    0.81
   1   1  -4   17.30    1.02
   1   1  -4   18.45    1.11
  -1  -1   4   18.43    0.98
   1   1  -3  217.55    6.06
  -1  -1   3  212.68    5.98
  -1  -1   3  217.47    5.98
  -1  -1   3  212.68    5.99
   1  -1  -3  212.74    5.81
  -1   1   3  220.01    5.74
   1  -1  -3  222.31    5.85
   1   1  -3  209.23    5.89
  -1  -1   3  213.28    6.09
   1   1  -3  209.20    6.15
   1   1  -3  214.92    5.92
   1  -1  -3  217.16    5.63
   1  -1  -3  215.47    5.71
   1   1  -2   67.21    2.27
  -1  -1   2   71.63    2.40
  -1  -1   2   65.02    2.28
  -1  -1   2   68.37    2.25
  -1  -1   2   68.79    2.30
   1  -1  -2   68.84    1.93
   1  -1  -2   70.60    2.08
  -1   1   2   71.17    2.03
   1  -1  -2   67.38    2.12
   1   1  -2   70.70    2.44
   1   1  -2   70.48    2.21
   1  -1  -2   71.92    2.00
   1   1  -1  129.10    3.89
  -1   1   1  128.44    3.76
  -1  -1   1  132.95    3.84
   1   1  -1  132.46    3.82
  -1   1   1  132.34    3.58
   1  -1  -1  139.45    3.57
   1   1  -1  131.02    4.01
   1  -1  -1  131.04    3.75
  -1  -1   1  133.62    3.93
  -1  -1   1  133.27    4.01
   1  -1  -1  133.75    3.59
   1   1  -1  136.66    3.81
   1  -1   0 3585.46   89.42
   1   1   0 3659.57   89.69
  -1  -1   0 3493.23   89.44
   1  -1   0 3658.10   89.40
   1   1   0 3536.11   89.44
   1   1   0 3558.35   89.57
  -1  -1   0 3415.29   89.56
  -1   1   0 3634.79   89.39
  -1  -1   0 3506.95   89.48
   1   1   0 3499.06   89.48
  -1  -1   0 3572.07   89.68
   1  -1   0 3479.01   89.21
   1   1   1 1348.42   34.67
   1  -1   1 1333.09   34.36
  -1  -1  -1 1379.92   34.76
   1  -1   1 1371.12   34.41
   1   1   1 1360.51   34.79
   1   1   1 1361.63   34.61
   1   1   1 1387.20   34.85
  -1  -1  -1 1384.45   34.89
  -1  -1  -1 1369.61   34.64
   1   1   2 5188.22  130.63
   1   1   2 5180.61  130.43
  -1  -1  -2 5222.14  130.72
  -1  -1  -2 5054.22  130.48
   1   1   2 5244.03  130.65
  -1  -1  -2 5211.48  130.47
  -1  -1  -3   35.06    1.54
   1  -1   3   34.45    1.19
   1   1   3   35.74    1.29
  -1  -1  -3   36.49    1.34
  -1   1  -3   32.87    1.25
   1  -1   3   34.41    1.19
   1   1   3   32.22    1.37
  -1  -1  -3   32.94    1.32
   1  -1   4 1201.08   30.75
  -1  -1  -4 1206.11   31.19
  -1  -1  -4 1275.21   31.58
  -1   1  -4 1246.38   31.20
   1  -1   4 1249.82   31.08
   1   1   4 1233.39   31.34
   1  -1   4 1220.93   31.09
   1   1   4 1237.58   31.13
   1  -1   5  152.42    4.29
   1   1   5  149.49    4.25
  -1   1  -5  152.86    4.38
  -1  -1  -5  150.19    4.34
  -1   1  -5  147.41    4.00
   1  -1   5  151.63    4.27
   1   1   5  148.80    4.48
   1  -1   5  152.47    3.91
   1  -1   6   54.70    1.92
   1  -1   6   55.28    1.54
  -1  -1  -6   55.85    1.94
  -1   1  -6   54.10    1.65
   1  -1   6   54.64    1.89
  -1   1  -6   56.94    2.03
   1   1   6   56.11    2.10
   1   1   6   55.83    1.85
   1  -1   7  100.77    3.12
   1  -1   7  102.57    2.72
   1   1   7   99.88    3.00
  -1   1  -7   96.51    2.83
   1   1   7   99.41    3.32
  -1   1  -7  105.40    3.29
  -1  -1  -7  101.09    3.14
   1  -1   7   94.84    3.13
   1   1   8    0.29    0.44
   1  -1   8    0.40    0.19
   1  -1   8    0.18    0.35
  -1  -1  -8    0.36    0.38
   1  -1   8    0.34    0.33
  -1   1  -8    0.53    0.45
   1  -1   8    0.34    0.36
  -1   1  -8    0.35    0.23
  -1  -1  -8    0.17    0.35
   1   1   8    0.41    0.30
  -1  -1  -9   69.56    2.56
   1  -1   9   73.30    2.12
  -1   1  -9   71.24    2.26
   1  -1   9   73.85    2.49
  -1   1  -9   71.88    2.70
   1   1   9   71.53    2.74
  -1  -1  -9   77.38    2.58
   1   1   9   74.29    2.34
   1  -1   9   71.05    2.53
   1  -1   9   72.85    2.59
   1  -1  10  350.98    9.18
   1  -1  10  349.37    9.70
   1  -1  10  349.20    9.61
  -1  -1 -10  357.53    9.71
   1  -1  10  350.37    9.75
   1   1  10  340.53    9.94
   1   1  10  351.15    9.40
  -1   1 -10  343.27    9.34
  -1   1 -10  360.47    9.95
  -1   1 -10  368.98    9.97
  -1  -1 -10  354.23    9.73
   1  -1  11   50.15    2.03
   1  -1  11   52.42    2.13
   1   1  11   51.75    1.85
  -1  -1 -11   54.10    2.15
   1  -1  11   49.67    2.14
   1  -1  11   53.95    1.71
  -1   1 -11   55.51    2.36
  -1   1 -11   49.97    2.31
  -1  -1 -11   55.06    2.16
   1   1  11   52.81    2.36
  -1   1 -11   50.33    1.82
   1   1  12   62.21    2.14
   1  -1  12   62.38    2.47
  -1   1 -12   62.31    2.69
  -1   1 -12   61.14    2.13
   1  -1  12   61.81    1.99
  -1   1 -12   62.36    2.68
  -1  -1 -12   61.84    2.44
   1   1  12   59.39    2.64
  -1  -1 -12   59.92    2.43
   1  -1  12   62.46    2.52
   1  -1  12   61.79    2.40
   1  -1  13    0.28    0.51
   1  -1  13    0.58    0.55
  -1   1 -13   -0.09    0.65
   1  -1  13    0.59    0.34
   1   1  13    0.71    0.68
  -1   1 -13    0.81    0.68
  -1   1 -13    0.60    0.41
  -1  -1 -13    0.80    0.60
  -1  -1 -13    0.55    0.59
   1   1  13    0.61    0.36
   1  -1  13    0.31    0.50
  -1  -1 -14  392.07   10.99
   1   1  14  387.67   11.36
  -1   1 -14  384.35   11.38
  -1   1 -14  384.77   10.58
  -1  -1 -14  391.72   11.06
   1   1  14  405.27   10.57
   1  -1  14  397.21   11.09
  -1   1 -14  383.38   11.40
   1  -1  14  377.45   10.92
   1   1  15   24.38    1.46
  -1  -1 -15   22.78    1.46
   1  -1  15   21.17    1.42
   1   1  15   24.18    1.77
   1   1  15   22.89    1.19
  -1   1 -15   22.87    1.76
  -1   1 -15   19.31    1.69
   1  -1  15   21.89    1.52
  -1   1 -15   23.24    1.24
  -1  -1 -15   24.42    1.59
  -1  -1 -16   93.43    3.64
  -1  -1 -16   94.59    3.53
   1   1  16   97.39    3.53
  -1   1 -16   85.03    3.11
   1  -1  16   91.26    3.54
  -1   1 -16   94.46    3.99
   1   1  16   93.58    3.13
   1  -1  16   97.75    3.69
  -1   1 -16   94.15    3.95
   1   1  16   98.56    3.60
  -1   1 -17    7.69    1.31
   1  -1  17   11.54    1.28
  -1   1 -17   11.58    0.96
  -1   1 -17    8.84    1.37
   1   1  17   11.40    1.17
  -1  -1 -17    9.52    1.35
  -1  -1 -17    9.82    1.21
   1  -1  17   10.25    1.17
   1   1  17   11.81    0.93
  -1  -1 -17    9.54    1.08
  -1  -1 -18   53.64    2.60
   1  -1  18   61.56    2.95
   1   1  18   66.25    2.41
  -1   1 -18   54.07    3.14
   1  -1  18   56.49    2.83
  -1   1 -18   55.46    2.31
   1   1  18   66.76    2.85
   1  -1  19   20.99    1.76
  -1  -1 -19   21.14    1.59
   1  -1  19   22.58    1.84
  -1   1 -19   18.51    1.28
   1   1  19   22.86    1.37
   1   1  19   18.71    1.57
  -1  -2  19   49.53    2.97
   1  -2 -19   47.68    2.45
  -1   2  19   48.66    2.84
  -1   2  19   52.71    2.43
  -1  -2  19   52.78    2.55
   1   2 -19   48.23    1.99
  -1   2  18    4.56    0.87
  -1  -2  18    6.30    0.94
   1  -2 -18    4.84    1.01
  -1   2  18    6.02    1.16
  -1   2  18    5.72    0.88
  -1  -2  18    3.00    1.05
   1   2 -18    3.94    0.61
   1   2 -18    4.37    1.38
   1  -2 -18    3.29    0.85
  -1   2  18    5.46    1.18
   1   2 -17    8.11    0.71
  -1  -2  17    9.09    1.06
  -1   2  17    7.35    1.19
   1   2 -17    6.70    1.37
   1  -2 -17    6.73    1.31
  -1   2  17    7.26    0.97
   1  -2 -17    7.32    1.03
   1  -2 -17    8.69    1.04
   1   2 -17    8.15    1.45
  -1  -2  17    9.05    1.33
  -1  -2  17    5.07    1.22
  -1   2  17    6.65    0.89
  -1   2  17    7.86    1.17
  -1  -2  16   61.58    3.04
   1  -2 -16   65.51    2.69
  -1   2  16   62.37    2.50
   1   2 -16   63.01    3.33
   1   2 -16   57.49    3.21
  -1  -2  16   64.58    3.05
  -1   2  16   60.86    2.52
   1  -2 -16   60.26    3.14
   1  -2 -16   61.78    2.63
   1   2 -16   62.23    2.18
  -1   2  16   59.94    2.90
   1  -2 -15   37.10    1.88
  -1   2  15   34.67    1.75
  -1   2  15   38.53    1.76
   1   2 -15   34.63    2.33
  -1   2  15   39.05    2.17
   1  -2 -15   36.99    2.35
   1   2 -15   38.56    1.49
   1  -2 -15   38.60    1.92
  -1   2  15   36.29    2.08
  -1  -2  15   38.23    2.23
   1   2 -15   32.04    2.30
  -1  -2  15   40.65    2.24
  -1   2  14  415.42   11.77
   1  -2 -14  415.48   11.44
   1  -2 -14  427.81   12.18
   1   2 -14  418.37   12.40
  -1   2  14  417.64   11.31
  -1   2  14  398.79   11.81
  -1  -2  14  409.27   12.00
   1   2 -14  411.31   10.92
   1   2 -14  416.98   12.30
   1  -2 -14  399.87   11.45
  -1  -2  14  392.42   11.86
  -1   2  14  421.51   11.37
  -1  -2  13  517.66   14.95
  -1   2  13  538.02   14.47
   1  -2 -13  559.99   14.55
  -1   2  13  545.69   14.40
   1   2 -13  528.14   15.31
   1  -2 -13  554.95   15.21
   1   2 -13  531.95   14.04
  -1   2  13  541.22   14.84
   1  -2 -13  541.20   14.58
   1   2 -13  545.87   15.45
  -1   2  13  514.87   14.87
  -1   2  12  325.50    9.70
  -1  -2  12  332.45    9.76
   1  -2 -12  334.32    9.34
   1   2 -12  329.74   10.10
  -1   2  12  343.37    9.33
   1   2 -12  336.26   10.20
   1  -2 -12  337.51    9.41
   1   2 -12  339.33    8.94
  -1   2  12  331.05    9.61
   1  -2 -12  347.04    9.98
   1  -2 -11   38.78    2.01
  -1   2  11   39.24    1.63
  -1   2  11   36.06    1.85
   1   2 -11   38.51    1.37
   1   2 -11   36.08    2.09
  -1   2  11   36.27    1.78
   1  -2 -11   37.60    1.63
  -1  -2  11   36.49    1.88
   1   2 -11   34.99    2.11
  -1   2  10  106.82    3.68
  -1   2  10  105.62    3.36
  -1  -2  10  101.06    3.66
   1   2 -10  108.11    3.49
   1   2 -10  101.51    3.94
   1  -2 -10  108.16    3.37
   1   2 -10  108.31    3.11
  -1   2  10  103.55    3.56
   1   2  -9   35.76    1.56
  -1   2   9   35.26    1.47
  -1  -2   9   33.39    1.69
   1  -2  -9   35.83    1.42
  -1   2   9   33.98    1.61
   1   2  -9   35.81    1.30
  -1  -2   9   36.70    1.81
   1  -2  -9   34.22    1.44
   1   2  -9   37.60    1.99
  -1   2   9   34.92    1.69
   1  -2  -8   36.80    1.45
  -1   2   8   38.06    1.70
  -1  -2   8   32.66    1.76
   1  -2  -8   38.84    1.41
  -1  -2   8   38.99    1.71
  -1  -2   8   36.07    1.70
   1   2  -8   35.36    1.33
  -1   2   8   35.85    1.60
   1   2  -8   38.03    1.97
  -1   2   8   36.62    1.47
   1  -2  -8   38.15    1.53
   1   2  -8   38.10    1.58
   1   2  -7  195.27    5.59
   1  -2  -7  188.07    5.46
  -1  -2   7  198.63    5.88
   1  -2  -7  189.65    5.31
  -1  -2   7  195.43    5.77
   1   2  -7  196.07    6.05
  -1  -2   7  184.51    5.67
  -1   2   7  199.11    5.59
   1  -2  -7  192.73    5.40
  -1   2   7  198.82    5.44
  -1  -2   7  187.66    5.86
  -1  -2   6  321.96    9.78
   1   2  -6  354.29    9.57
  -1  -2   6  345.64    9.63
   1  -2  -6  349.83    9.38
  -1  -2   6  355.50    9.76
   1  -2  -6  354.44    9.24
   1   2  -6  351.64   10.00
  -1   2   6  357.54    9.49
  -1  -2   6  361.08    9.83
  -1   2   6  357.08    9.36
   1  -2  -6  349.52    9.35
   1  -2  -5   65.63    2.10
   1   2  -5   62.65    2.30
  -1   2   5   63.29    2.17
  -1  -2   5   64.60    2.49
  -1  -2   5   65.06    2.31
  -1   2   5   68.00    2.10
  -1   2   5   65.73    2.15
   1  -2  -5   66.86    2.12
  -1  -2   5   67.19    2.49
   1  -2  -5   65.14    1.98
   1   2  -5   62.29    2.60
  -1  -2   5   62.54    2.44
   1   2  -4   19.38    1.08
  -1  -2   4   19.13    1.15
  -1  -2   4   20.56    1.21
   1  -2  -4   19.29    0.88
  -1   2   4   17.66    0.86
  -1   2   4   18.94    0.84
   1  -2  -4   17.94    0.75
   1   2  -4   17.61    1.23
  -1  -2   4   17.20    0.99
   1  -2  -4   19.10    0.85
  -1  -2   4   17.74    1.16
   1  -2  -3  155.82    4.13
  -1  -2   3  156.06    4.45
  -1  -2   3  149.27    4.70
  -1  -2   3  144.94    4.70
   1  -2  -3  147.97    4.19
  -1  -2   3  150.24    4.69
  -1   2   3  153.09    4.19
   1  -2  -3  150.13    4.30
   1   2  -3  153.63    4.60
   1  -2  -3  152.55    4.67
   1   2  -2  905.26   24.04
  -1  -2   2  910.52   24.15
   1  -2  -2  924.11   23.55
  -1  -2   2  900.41   24.13
   1  -2  -2  928.80   23.61
   1  -2  -2  949.33   24.07
  -1  -2   2  930.80   23.81
  -1   2   2  928.24   23.54
   1  -2  -2  929.89   23.53
   1   2  -2  910.99   24.18
   1  -2  -1  473.81   12.10
  -1  -2   1  457.86   12.71
   1  -2  -1  476.18   12.17
   1   2  -1  466.14   12.74
  -1  -2   1  468.32   12.75
   1   2  -1  454.92   12.38
  -1  -2   1  473.42   12.44
   1   2  -1  456.90   12.64
   1  -2  -1  476.77   12.25
  -1   2   1  475.37   12.56
  -1  -2   1  470.79   12.37
   1  -2  -1  476.45   12.60
  -1  -2   0 9458.33  247.16
  -1   2   0 9999.00  246.95
   1   2   0 9721.49  247.09
  -1  -2   0 9722.45  247.12
   1  -2   0 9940.98  246.87
   1   2   0 9906.35  247.17
  -1  -2  -1 3479.72   89.51
  -1  -2  -1 3443.85   89.16
   1   2   1 3542.87   89.41
   1  -2   1 3527.31   88.97
   1   2   1 3543.79   89.07
   1   2   1 3599.99   89.42
   1  -2   1 3512.15   89.12
  -1  -2  -1 3567.15   89.42
  -1  -2  -2 1924.31   51.15
   1   2   2 2045.39   51.08
  -1  -2  -2 2030.03   51.03
   1   2   2 2008.50   50.70
   1  -2   2 1984.68   50.71
   1  -2   2 1993.17   50.24
   1  -2   2 2010.19   50.62
  -1  -2  -2 1973.27   50.81
   1   2   2 1999.69   50.80
   1   2   2 1985.79   51.01
   1   2   3    3.51    0.55
  -1  -2  -3    3.47    0.71
  -1  -2  -3    2.97    0.50
   1   2   3    4.00    0.70
  -1   2  -3    3.22    0.32
   1   2   3    3.43    0.47
   1  -2   3    3.46    0.48
  -1  -2  -3    2.86    0.55
   1  -2   3    3.55    0.43
  -1   2  -4  330.93    8.68
   1   2   4  330.47    9.27
   1   2   4  342.45    8.90
   1  -2   4  326.65    8.91
  -1  -2  -4  330.98    9.02
   1  -2   4  318.91    8.85
  -1  -2  -4  323.11    9.37
  -1  -2  -4  327.63    9.05
  -1  -2  -5   29.03    1.39
   1  -2   5   30.76    1.32
  -1  -2  -5   30.41    1.41
  -1  -2  -5   27.77    1.64
   1   2   5   32.06    1.32
  -1   2  -5   32.48    1.25
  -1  -2  -5   31.66    1.44
   1  -2   5   28.50    1.31
  -1  -2  -6    7.94    0.77
   1  -2   6    8.52    0.60
   1   2   6    8.88    0.65
   1   2   6    7.80    0.85
  -1  -2  -6    6.96    0.93
   1  -2   6    7.11    0.69
  -1   2  -6    9.02    0.68
  -1  -2  -6    9.52    0.78
  -1   2  -6    7.28    0.82
   1  -2   6   10.47    0.74
  -1   2  -7  442.62   12.37
   1  -2   7  441.05   12.04
   1   2   7  438.54   12.44
  -1  -2  -7  451.01   12.21
   1  -2   7  452.66   11.88
   1   2   7  459.81   11.97
  -1   2  -7  441.14   12.04
  -1  -2  -7  453.15   12.12
   1  -2   7  459.87   12.12
  -1  -2  -8  354.74    9.65
   1   2   8  344.53    9.21
  -1   2  -8  327.61    9.76
   1  -2   8  337.57    9.51
  -1  -2  -8  355.75    9.49
   1   2   8  337.74    9.86
   1   2   8  350.12    9.32
   1  -2   8  336.49    9.41
   1  -2   8  344.48    9.29
  -1   2  -8  340.02    9.53
   1   2   9  294.96    8.97
  -1   2  -9  320.55    8.76
   1  -2   9  325.99    8.60
   1  -2   9  310.02    8.68
  -1   2  -9  307.14    8.97
   1   2   9  314.05    8.40
   1  -2   9  309.40    8.45
  -1   2  -9  296.45    7.93
   1   2   9  308.76    8.38
  -1  -2  -9  306.62    8.57
  -1   2 -10    3.55    0.81
  -1  -2 -10    2.44    0.64
  -1  -2 -10    4.74    0.65
   1   2  10    3.13    0.51
   1   2  10    3.68    0.81
   1  -2  10    5.15    0.72
   1   2  10    2.99    0.49
   1  -2  10    3.80    0.62
   1  -2  10    4.26    0.58
  -1   2 -10    3.31    0.32
  -1   2 -10    2.37    0.67
  -1   2 -11   45.48    1.47
   1  -2  11   43.62    2.04
   1  -2  11   45.74    1.88
   1   2  11   41.16    1.73
  -1   2 -11   43.66    2.27
   1   2  11   46.95    2.32
  -1   2 -11   45.32    2.13
   1   2  11   44.02    1.78
  -1  -2 -11   42.63    2.03
   1  -2  11   46.01    1.98
  -1  -2 -12    4.80    0.81
   1  -2  12    4.58    0.70
  -1   2 -12    4.27    0.97
   1   2  12    5.52    0.60
  -1   2 -12    6.32    0.97
   1   2  12    4.45    0.61
   1  -2  12    4.37    0.76
  -1  -2 -12    5.06    0.74
   1  -2  12    5.11    0.74
   1   2  12    6.36    1.01
  -1   2 -12    4.75    0.44
   1  -2  13    1.10    0.60
   1   2  13    0.29    0.45
  -1   2 -13    0.43    0.77
   1   2  13    0.76    0.40
  -1   2 -13    0.63    0.31
  -1  -2 -13    0.20    0.55
  -1  -2 -13    0.32    0.66
   1  -2  13    0.39    0.50
   1   2  13    0.31    0.76
   1  -2  13    0.74    0.64
  -1   2 -13    1.24    0.76
  -1  -2 -14    0.59    0.61
   1  -2  14   -0.37    0.60
  -1   2 -14    0.23    0.78
   1  -2  14    0.07    0.54
   1  -2  14    0.81    0.66
  -1   2 -14    0.52    0.83
  -1  -2 -14    0.29    0.58
   1   2  14    0.80    0.46
   1   2  14    1.46    0.55
  -1   2 -14    0.13    0.33
   1   2  15   76.53    3.00
   1  -2  15   73.51    3.30
  -1   2 -15   80.51    3.67
  -1   2 -15   77.61    2.56
   1  -2  15   84.09    3.20
   1  -2  15   86.16    3.21
  -1  -2 -15   77.00    3.23
  -1   2 -15   85.72    3.61
   1   2  15   84.06    2.85
  -1  -2 -15   84.19    3.19
   1  -2  16   10.33    1.11
  -1  -2 -16   10.32    1.11
   1  -2  16    7.89    1.06
   1   2  16   10.86    1.05
  -1   2 -16    8.21    1.33
  -1  -2 -16    9.75    1.18
   1   2  16    7.80    0.83
  -1   2 -16    8.51    1.42
  -1   2 -16    9.49    0.72
  -1   2 -17   16.69    1.77
  -1  -2 -17   12.78    1.37
   1   2  17   16.36    1.14
  -1   2 -17   16.25    0.94
   1   2  17   16.34    1.31
   1  -2  17   17.13    1.42
  -1   2 -18    1.54    1.07
  -1  -2 -18    2.38    0.89
   1  -2  18    2.83    0.86
   1   2  18    2.01    0.78
  -1   2 -18    2.21    0.50
   1   2  19   17.99    1.25
  -1  -2 -19   17.41    1.57
  -1   2 -19   14.52    0.98
   1   2  19   16.60    1.47
  -1   3  19    1.02    0.72
   1  -3 -19    0.21    0.82
  -1  -3  19   -0.39    0.76
   1   3 -19    0.25    0.41
  -1  -3  19    0.95    1.25
  -1   3  19    0.42    1.06
  -1  -3  18    0.15    1.15
  -1   3  18    0.22    0.63
  -1   3  18    0.40    0.91
   1   3 -18    0.24    0.35
  -1  -3  18    0.74    0.71
   1  -3 -18   -0.10    0.70
   1  -3 -17   21.70    1.64
   1   3 -17   23.91    2.23
  -1   3  17   19.05    1.82
  -1   3  17   21.38    1.37
  -1  -3  17   17.68    1.93
   1  -3 -17   20.38    1.48
  -1   3  17   23.73    1.53
   1   3 -17   23.38    1.08
  -1   3  17   21.20    1.80
   1  -3 -16    1.04    0.91
  -1   3  16   -0.61    0.83
   1   3 -16   -0.16    1.01
  -1  -3  16    0.68    0.97
   1   3 -16    0.76    1.05
  -1   3  16    1.02    0.66
  -1   3  16   -0.06    0.55
  -1  -3  16    0.47    0.85
   1  -3 -16    0.99    0.68
  -1   3  16    0.36    0.87
   1  -3 -16    0.52    0.59
   1   3 -16    0.54    0.33
  -1   3  15  124.52    4.55
   1   3 -15  129.53    5.18
  -1  -3  15  124.33    4.71
   1   3 -15  126.58    3.65
  -1   3  15  116.96    4.68
   1  -3 -15  127.71    4.44
   1  -3 -15  126.35    4.22
   1  -3 -15  128.44    4.89
  -1   3  15  121.82    4.17
   1   3 -15  121.80    5.18
  -1  -3  14    9.11    1.23
   1  -3 -14    7.45    0.95
   1   3 -14    6.99    1.39
   1   3 -14    8.08    0.58
   1   3 -14    9.07    1.41
   1  -3 -14    9.64    1.26
  -1   3  14    6.89    1.16
   1  -3 -14    7.72    0.90
  -1   3  14    5.53    1.00
  -1   3  14    7.77    0.86
  -1  -3  13  175.96    5.90
   1  -3 -13  176.08    5.37
   1  -3 -13  184.61    6.06
   1   3 -13  176.72    4.87
  -1   3  13  177.56    5.39
  -1   3  13  164.19    5.86
  -1   3  13  175.65    5.66
   1   3 -13  185.00    6.50
   1   3 -13  166.97    6.23
  -1   3  12   76.24    2.95
  -1   3  12   74.84    2.74
  -1   3  12   69.85    3.11
   1   3 -12   74.64    3.47
   1   3 -12   81.97    3.66
   1  -3 -12   74.53    2.72
  -1  -3  12   76.76    3.14
   1   3 -12   76.20    2.33
   1  -3 -11    2.87    0.56
   1   3 -11    2.13    0.61
   1   3 -11    3.76    0.40
   1   3 -11    4.06    0.98
  -1   3  11    3.22    0.56
  -1  -3  11    3.73    0.76
  -1   3  11    2.90    0.64
   1   3 -11    3.54    1.02
  -1   3  10   65.78    2.49
  -1   3  10   65.37    2.34
  -1  -3  10   58.19    2.57
  -1  -3  10   61.67    2.85
   1   3 -10   68.79    3.04
   1  -3 -10   62.57    2.30
   1   3 -10   64.58    2.46
   1   3 -10   64.40    3.10
   1   3 -10   60.25    2.30
  -1  -3  10   60.27    2.63
   1  -3 -10   60.26    2.44
  -1  -3  10   62.04    2.61
   1   3 -10   65.23    2.04
   1   3  -9   13.84    1.30
   1   3  -9   12.78    0.86
  -1   3   9   13.31    0.97
   1   3  -9   14.86    1.03
  -1  -3   9   14.46    1.31
  -1  -3   9   13.18    1.12
   1   3  -9   11.40    1.30
  -1  -3   9   12.38    1.09
  -1   3   9   15.10    0.92
  -1  -3   9   12.33    1.07
   1  -3  -9   12.91    0.88
   1  -3  -9   14.40    1.00
  -1   3   9   15.50    1.10
   1   3  -8   40.78    2.30
  -1  -3   8   38.35    1.95
  -1   3   8   42.72    1.64
  -1  -3   8   43.98    2.02
  -1  -3   8   40.64    2.13
  -1  -3   8   38.33    1.85
  -1   3   8   38.64    1.67
  -1   3   8   39.22    1.82
   1  -3  -8   40.56    1.67
   1  -3  -8   38.66    1.71
   1   3  -8   42.92    1.83
   1   3  -8   40.79    2.19
   1   3  -8   39.06    1.59
  -1   3   7   16.84    0.92
   1  -3  -7   15.50    0.97
   1  -3  -7   15.84    0.76
   1   3  -7   18.84    1.15
   1   3  -7   15.56    1.41
  -1   3   7   15.07    1.05
  -1  -3   7   16.87    1.11
   1   3  -7   15.41    1.31
   1  -3  -7   17.51    1.35
  -1  -3   7   16.66    1.34
  -1  -3   7   16.00    1.20
   1   3  -7   15.03    0.86
   1  -3  -7   17.79    1.03
  -1  -3   7   15.83    1.21
  -1   3   7   18.00    0.99
   1   3  -7   15.22    0.97
   1  -3  -6    0.59    0.39
   1   3  -6    0.34    0.65
  -1  -3   6   -0.33    0.68
  -1  -3   6    0.28    0.55
   1  -3  -6    0.02    0.20
   1   3  -6    0.13    0.27
   1   3  -6    0.10    0.68
  -1   3   6    0.57    0.48
  -1  -3   6   -0.30    0.65
   1  -3  -6   -0.16    0.61
   1   3  -6    0.09    0.39
  -1   3   6   -0.07    0.31
   1  -3  -6   -0.04    0.37
  -1  -3   6   -0.05    0.47
   1   3  -6    0.17    0.45
  -1   3   6   -0.16    0.35
  -1  -3   5    2.39    0.70
   1   3  -5    1.31    0.55
   1  -3  -5    0.51    0.43
  -1  -3   5    0.84    0.43
   1  -3  -5    0.83    0.20
   1  -3  -5    0.77    0.59
  -1  -3   5    0.47    0.52
  -1   3   5    0.48    0.32
  -1  -3   5    2.22    0.72
  -1   3   5    1.46    0.34
   1   3  -5    0.81    0.31
   1   3  -5    0.46    0.40
   1  -3  -5    0.93    0.38
  -1   3   5    0.99    0.46
  -1  -3   4   59.34    2.64
   1  -3  -4   59.61    2.57
  -1  -3   4   61.72    2.51
  -1  -3   4   57.41    2.18
  -1   3   4   63.02    2.03
   1  -3  -4   62.61    1.77
  -1   3   4   59.69    2.18
   1   3  -4   62.51    2.00
   1   3  -4   65.11    2.47
  -1  -3   4   56.84    2.57
  -1   3   4   61.53    2.01
   1  -3  -4   61.07    2.10
   1   3  -4   58.70    2.16
   1   3  -3    9.27    0.73
   1  -3  -3    8.68    0.93
  -1  -3   3   10.02    0.75
   1   3  -3    6.70    0.85
  -1  -3   3   10.16    1.00
  -1  -3   3   10.41    1.10
  -1  -3   3    8.45    0.99
   1  -3  -3    9.65    0.41
   1   3  -3    8.58    0.57
   1  -3  -3    8.94    0.71
  -1   3   3    9.34    0.72
  -1   3   3   10.15    0.57
   1  -3  -3    9.70    0.66
  -1  -3   2    4.30    0.80
  -1  -3   2    4.76    0.64
  -1   3   2    5.29    0.38
   1  -3  -2    4.32    0.52
   1   3  -2    5.23    0.45
  -1  -3   2    4.25    0.80
  -1   3   2    4.32    0.76
  -1  -3   2    5.13    0.54
   1  -3  -2    4.14    0.57
  -1   3   2    4.93    0.56
   1   3  -2    5.63    0.81
   1  -3  -2    5.07    0.46
   1  -3  -2    4.40    0.77
   1  -3  -2    5.35    0.29
  -1  -3   1   23.85    1.22
   1   3  -1   23.33    0.95
  -1  -3   1   23.01    1.45
  -1  -3   1   23.13    1.47
   1  -3  -1   20.82    0.78
  -1   3   1   22.23    1.06
  -1  -3   1   23.52    1.08
   1  -3  -1   21.33    1.00
   1  -3  -1   23.26    1.19
   1  -3  -1   23.51    0.97
   1   3  -1   19.79    1.35
  -1   3   1   19.06    1.31
  -1   3   0  908.27   23.39
   1  -3   0  898.31   22.75
   1   3   0  892.74   22.75
   1  -3   0  882.37   23.09
  -1  -3   0  853.26   23.50
  -1   3   0  868.43   22.86
   1  -3   0  899.83   22.65
   1   3   0  881.85   23.44
   1  -3   0  889.60   22.71
  -1  -3   0  897.57   23.13
  -1  -3   0  879.80   22.82
  -1  -3   0  863.32   23.51
   1   3   1 1221.27   33.35
   1  -3   1 1304.60   33.23
  -1   3  -1 1297.76   32.43
  -1  -3  -1 1307.63   33.44
   1  -3   1 1261.67   32.50
  -1  -3  -1 1271.28   33.46
  -1  -3  -1 1299.35   33.05
   1   3   1 1290.24   32.68
   1   3   1 1266.87   32.88
   1  -3   1 1276.97   32.99
   1  -3   1 1279.70   32.54
  -1  -3  -2   23.30    1.57
  -1  -3  -2   24.74    1.34
  -1   3  -2   25.45    0.96
  -1  -3  -2   24.84    1.56
   1  -3   2   27.39    1.37
   1  -3   2   27.48    0.98
   1   3   2   23.68    1.12
  -1   3  -2   28.06    0.89
   1   3   2   26.72    1.26
   1  -3   2   28.37    0.93
   1   3   2   27.23    1.47
   1  -3   2   25.14    1.43
  -1  -3  -3   85.39    3.43
  -1   3  -3   91.67    2.72
   1   3   3   94.33    3.28
   1  -3   3   88.53    2.58
   1  -3   3   93.21    2.57
  -1  -3  -3   93.45    3.40
  -1  -3  -3   93.02    3.17
  -1   3  -3   94.85    2.48
   1  -3   3   89.50    3.17
   1   3   3   88.11    2.97
   1  -3   3   89.31    3.10
   1   3   3   91.72    2.92
  -1   3  -4  212.83    5.32
  -1  -3  -4  211.80    6.25
   1  -3   4  202.38    6.09
  -1  -3  -4  203.17    6.13
   1  -3   4  207.16    5.60
  -1  -3  -4  191.39    6.47
   1  -3   4  207.03    6.14
  -1   3  -4  206.86    5.75
   1  -3   4  202.07    5.41
   1   3   4  206.80    5.94
   1   3   4  201.49    6.18
   1   3   5  129.45    4.03
   1  -3   5  131.07    4.20
   1  -3   5  126.72    4.17
   1  -3   5  136.32    3.76
  -1  -3  -5  128.21    4.24
  -1  -3  -5  127.75    4.28
  -1  -3  -5  127.92    4.62
  -1   3  -5  132.87    3.93
  -1   3  -6  119.17    3.73
   1  -3   6  127.97    3.98
   1  -3   6  120.96    3.98
  -1  -3  -6  116.38    4.37
  -1  -3  -6  114.69    3.96
   1  -3   6  121.89    3.54
  -1  -3  -6  117.71    3.97
   1   3   6  118.85    3.76
  -1  -3  -6  123.53    4.09
   1  -3   7   43.68    1.64
  -1  -3  -7   45.60    2.36
  -1  -3  -7   45.27    2.00
   1   3   7   43.21    1.78
  -1  -3  -7   44.34    2.07
   1  -3   7   41.27    1.94
  -1  -3  -7   45.13    2.03
  -1   3  -7   43.35    1.83
   1  -3   7   44.97    1.92
   1  -3   8    0.14    0.51
   1  -3   8    1.87    0.42
  -1  -3  -8    0.64    0.70
   1  -3   8    0.18    0.44
  -1   3  -8   -0.12    0.48
  -1  -3  -8    0.08    0.58
  -1  -3  -8    0.25    0.52
   1   3   8    0.39    0.42
   1   3   8    0.17    0.26
   1   3   8    0.47    0.66
  -1  -3  -9    0.57    0.55
  -1   3  -9    0.67    0.50
  -1  -3  -9    0.58    0.82
   1   3   9    0.79    0.39
  -1  -3  -9    0.72    0.60
   1   3   9    0.69    0.73
   1  -3   9    1.28    0.54
   1   3   9    1.04    0.34
   1  -3   9    1.77    0.61
   1  -3   9    0.14    0.38
   1   3  10    8.27    0.74
   1  -3  10    7.74    0.94
   1   3  10    6.08    1.02
   1  -3  10    8.73    0.77
  -1  -3 -10    8.29    1.02
  -1  -3 -10    9.76    1.28
  -1  -3 -10    7.66    0.83
   1  -3  10    7.38    0.84
   1   3  10    7.89    0.67
  -1   3 -10    8.03    0.93
   1  -3  11    8.55    0.89
   1  -3  11    8.18    0.81
   1  -3  11    6.02    0.96
   1   3  11    9.64    0.83
  -1  -3 -11   10.52    1.16
  -1  -3 -11   11.51    0.98
  -1   3 -11    8.69    0.99
   1   3  11    9.11    0.77
  -1  -3 -11    7.51    1.01
  -1  -3 -12    4.83    0.90
  -1  -3 -12    3.80    0.88
   1  -3  12    4.46    0.74
  -1  -3 -12    5.46    0.78
  -1   3 -12    4.69    1.02
   1   3  12    3.10    0.57
   1  -3  12    4.34    0.87
   1   3  12    4.37    0.60
   1  -3  12    3.97    0.66
  -1   3 -12    5.49    0.94
   1  -3  13    1.98    0.69
  -1   3 -13    1.50    0.76
  -1   3 -13    1.28    0.95
  -1  -3 -13    1.85    0.82
   1   3  13    1.16    0.53
  -1  -3 -13    1.41    0.62
   1  -3  13    0.99    0.70
  -1  -3 -13    0.19    0.73
   1   3  13    0.91    0.56
   1  -3  13    1.05    0.60
   1   3  14   86.91    3.04
   1  -3  14   89.64    3.33
   1   3  14   86.19    3.12
  -1   3 -14   81.42    3.90
   1  -3  14   82.15    3.25
  -1  -3 -14   95.61    3.70
  -1  -3 -14   86.06    3.54
   1  -3  14   86.38    3.63
  -1   3 -14   85.13    3.66
  -1  -3 -14   87.40    3.26
  -1   3 -15    1.88    1.00
  -1  -3 -15    0.92    0.76
   1  -3  15    2.05    0.82
   1  -3  15    0.49    0.64
  -1   3 -15    0.71    0.87
  -1  -3 -15    1.41    0.73
   1   3  15    1.47    0.63
   1  -3  15    1.09    0.70
   1   3  15    1.01    0.54
  -1  -3 -15    1.92    0.87
   1  -3  16   23.38    1.63
  -1  -3 -16   20.31    1.73
   1  -3  16   22.30    1.80
   1   3  16   22.09    1.48
  -1   3 -16   18.92    1.82
  -1  -3 -16   21.09    1.71
  -1  -3 -16   25.76    1.63
   1  -3  16   22.20    1.56
   1   3  16   23.54    1.37
   1   3  17   15.07    1.34
  -1   3 -17   16.33    1.78
   1  -3  17   17.73    1.77
   1   3  17   13.80    1.14
   1  -3  17   15.49    1.37
  -1  -3 -17   13.57    1.55
  -1  -3 -17   14.20    1.48
  -1  -3 -18    4.07    1.06
   1  -3  18    3.55    0.90
  -1   3 -18    1.88    1.08
   1   3  18    3.23    1.21
  -1  -3 -18    3.13    1.07
  -1   4  18   -0.12    0.93
   1  -4 -18    0.46    0.83
  -1  -4  18    0.69    1.18
   1   4 -18    0.06    0.31
  -1   4  18    0.91    0.98
   1  -4 -17    4.71    0.89
   1   4 -17    3.56    0.63
   1  -4 -17    1.41    0.92
  -1   4  17    4.62    0.77
  -1   4  17    3.34    1.04
   1   4 -17    3.75    1.40
   1   4 -17    2.82    0.42
  -1   4  17    1.75    1.02
   1  -4 -16    2.02    0.69
   1   4 -16    1.14    1.27
   1  -4 -16    2.27    0.81
   1  -4 -16    2.51    1.08
   1   4 -16    2.06    0.36
  -1   4  16    1.42    0.83
  -1  -4  16    1.48    0.97
  -1   4  16    1.88    0.88
  -1   4  16    1.23    0.69
  -1   4  15   24.70    1.50
   1   4 -15   30.19    2.50
   1  -4 -15   24.36    1.74
  -1   4  15   22.41    1.82
  -1   4  15   28.86    1.84
   1   4 -15   26.09    1.01
   1   4 -15   19.42    2.06
  -1  -4  15   26.38    1.95
   1  -4 -15   22.95    1.45
   1  -4 -15   25.55    1.97
   1  -4 -15   22.24    1.98
   1   4 -14   71.89    3.60
   1   4 -14   66.45    3.74
   1   4 -14   71.71    2.17
  -1   4  14   75.60    2.82
   1  -4 -14   64.69    3.36
  -1   4  14   69.08    2.95
  -1   4  14   70.52    3.18
   1  -4 -14   71.09    2.73
   1   4 -14   71.02    2.54
  -1  -4  14   66.35    3.16
  -1  -4  13  628.45   18.19
  -1   4  13  655.63   18.21
   1   4 -13  652.14   18.82
   1  -4 -13  621.44   18.51
  -1   4  13  654.33   17.90
   1   4 -13  658.21   17.44
   1   4 -13  635.74   19.06
   1   4 -13  670.31   17.89
  -1   4  13  682.40   17.71
   1  -4 -13  679.90   17.67
   1   4 -13  660.68   16.98
  -1  -4  13  677.65   18.08
  -1   4  12  166.00    5.38
   1   4 -12  172.05    4.65
   1  -4 -12  165.07    5.99
  -1  -4  12  162.29    6.06
  -1  -4  12  166.89    5.59
   1   4 -12  167.76    5.04
   1   4 -12  171.09    5.39
   1   4 -12  166.49    6.13
  -1  -4  12  158.83    5.58
   1  -4 -12  165.41    5.18
  -1   4  12  161.27    5.60
   1   4 -12  162.66    6.32
  -1   4  12  178.51    5.26
   1  -4 -11   44.77    2.18
   1   4 -11   41.80    2.74
   1  -4 -11   42.56    2.50
  -1  -4  11   51.22    2.39
  -1  -4  11   43.79    2.60
   1   4 -11   47.40    2.63
  -1   4  11   45.35    2.27
  -1  -4  11   48.03    2.33
  -1  -4  11   51.34    2.38
   1   4 -11   45.58    2.09
  -1   4  11   46.55    1.99
   1   4 -11   45.39    1.87
   1  -4 -11   43.69    1.95
   1   4 -11   45.54    1.58
  -1   4  11   49.27    2.11
   1   4 -10  138.23    4.26
  -1   4  10  136.30    4.31
  -1  -4  10  135.97    5.17
  -1  -4  10  129.53    4.64
  -1  -4  10  137.88    4.83
  -1  -4  10  148.62    4.86
  -1   4  10  139.25    4.74
   1  -4 -10  140.00    4.61
   1  -4 -10  132.15    4.35
   1   4 -10  144.47    4.59
   1   4 -10  128.62    5.10
   1   4 -10  135.91    5.40
  -1   4  10  145.23    4.48
  -1   4   9   12.03    0.94
   1   4  -9   11.47    0.86
   1   4  -9   13.10    0.84
  -1  -4   9   12.78    1.08
  -1  -4   9   12.39    1.15
   1  -4  -9   13.32    0.98
   1   4  -9   11.41    1.03
  -1  -4   9   10.26    1.31
   1   4  -9   11.31    1.38
  -1  -4   9   10.02    1.15
   1  -4  -9   12.39    1.02
   1   4  -9   11.77    1.46
  -1   4   9   11.60    1.13
  -1   4   9   13.13    0.91
  -1  -4   8   87.86    3.32
   1   4  -8   92.20    2.97
  -1   4   8   94.61    3.07
   1  -4  -8   89.72    3.20
   1   4  -8   95.08    3.08
   1   4  -8   86.33    3.95
  -1  -4   8   94.41    3.88
  -1  -4   8   96.19    3.57
  -1   4   8   88.86    3.37
   1   4  -8   95.36    3.37
  -1   4   8   90.11    3.08
   1  -4  -8   92.63    3.30
  -1  -4   8   91.39    3.65
   1   4  -8  100.74    3.92
  -1   4   7  208.52    6.01
  -1   4   7  207.87    6.02
   1   4  -7  210.05    6.41
   1  -4  -7  215.26    6.29
   1   4  -7  205.47    6.84
  -1   4   7  200.41    6.35
   1  -4  -7  206.73    6.26
  -1  -4   7  207.14    6.32
  -1  -4   7  209.74    6.77
  -1  -4   7  206.49    6.94
  -1  -4   7  226.69    6.65
   1   4  -7  210.14    6.07
   1   4  -7  218.96    5.92
   1  -4  -6 2591.46   65.63
  -1   4   6 2587.46   65.21
   1   4  -6 2557.51   65.78
   1   4  -6 2640.56   65.13
   1  -4  -6 2501.88   65.51
  -1  -4   6 2538.84   65.57
  -1  -4   6 2529.89   66.34
  -1   4   6 2546.11   65.67
  -1  -4   6 2582.50   66.22
   1  -4  -6 2540.43   66.24
  -1   4   6 2563.54   65.29
  -1  -4   6 2633.59   65.94
   1   4  -6 2593.70   65.38
   1   4  -6 2489.33   66.21
  -1  -4   5   68.51    3.06
   1  -4  -5   64.00    2.57
   1   4  -5   66.75    2.39
  -1  -4   5   67.63    3.07
   1   4  -5   71.25    3.02
  -1  -4   5   63.92    2.47
   1   4  -5   68.21    2.16
  -1   4   5   65.53    2.56
  -1   4   5   67.35    2.17
  -1  -4   5   68.23    2.80
   1   4  -5   63.45    2.69
   1  -4  -5   65.12    2.45
   1  -4  -5   71.43    3.04
   1   4  -4   11.75    1.24
   1   4  -4   15.09    0.72
  -1  -4   4   12.66    1.30
   1  -4  -4   14.82    1.02
   1  -4  -4   14.52    1.08
  -1  -4   4   13.92    0.94
  -1  -4   4   12.01    1.14
  -1   4   4   13.78    1.02
   1   4  -4   13.82    1.19
   1  -4  -4   14.17    1.30
  -1  -4   4   15.13    1.35
   1  -4  -4   12.31    0.89
  -1   4   4   13.51    0.67
   1   4  -4   13.94    0.91
  -1  -4   3  127.24    4.78
  -1   4   3  129.38    4.23
   1   4  -3  135.33    4.72
   1  -4  -3  132.37    4.29
  -1  -4   3  127.32    4.09
  -1  -4   3  137.34    4.30
   1   4  -3  140.40    3.79
   1   4  -3  133.28    4.12
   1   4  -3  128.34    4.54
  -1  -4   3  138.16    4.66
  -1  -4   3  134.89    4.93
   1  -4  -3  135.63    4.12
   1  -4  -3  135.48    4.32
  -1   4   3  138.48    4.74
  -1  -4   2   46.41    2.42
  -1   4   2   47.60    1.67
  -1   4   2   47.58    2.32
   1   4  -2   48.15    1.55
  -1  -4   2   44.73    1.80
  -1   4   2   44.87    1.92
   1   4  -2   49.71    2.34
  -1  -4   2   50.18    2.07
   1   4  -2   48.02    1.89
   1  -4  -2   44.26    1.92
   1  -4  -2   50.46    2.10
  -1  -4   2   51.64    2.37
   1   4  -2   47.26    2.24
   1  -4  -2   47.64    1.82
  -1  -4   1  495.65   13.30
  -1  -4   1  487.18   13.71
  -1   4   1  489.38   13.12
   1  -4  -1  482.03   12.94
   1  -4  -1  499.81   13.11
   1   4  -1  473.98   13.05
   1   4  -1  487.85   13.66
   1   4  -1  493.02   12.62
   1  -4  -1  507.54   13.40
  -1  -4   1  490.93   13.84
  -1  -4   1  481.27   12.88
  -1   4   1  486.76   13.67
  -1   4   1  481.91   12.74
   1   4   0  755.22   20.85
  -1   4   0  772.54   20.34
  -1  -4   0  765.49   21.02
  -1   4   0  776.73   20.96
   1  -4   0  776.59   19.60
   1  -4   0  775.68   20.65
   1   4   0  796.22   19.88
   1  -4   0  749.23   19.76
   1  -4   0  769.30   20.22
  -1  -4   0  787.72   20.04
  -1   4   0  802.50   19.95
   1  -4   0  779.71   20.15
  -1  -4   0  794.54   21.13
  -1  -4   0  775.92   20.57
  -1   4  -1 3407.78   85.55
   1  -4   1 3465.44   85.34
  -1  -4  -1 3426.08   86.35
   1   4   1 3306.06   86.07
   1  -4   1 3405.13   85.94
   1  -4   1 3332.27   85.32
   1  -4   1 3303.56   84.89
  -1   4  -1 3475.87   85.11
  -1  -4  -1 3321.09   86.32
   1   4   1 3375.44   85.13
   1  -4   1 3523.97   86.24
  -1  -4  -1 3322.97   85.82
   1  -4   2  456.17   12.37
   1  -4   2  434.95   11.40
   1  -4   2  438.52   11.69
  -1   4  -2  448.80   11.48
  -1   4  -2  447.05   11.60
  -1   4  -2  444.69   11.93
   1  -4   2  453.32   12.57
   1  -4   2  457.79   11.64
   1   4   2  435.93   11.64
  -1  -4  -2  437.22   12.26
  -1  -4  -2  440.01   12.67
  -1  -4  -2  441.37   12.75
   1   4   2  445.66   12.54
   1   4   3    8.51    0.64
  -1  -4  -3    5.80    0.95
   1  -4   3    6.90    0.54
  -1  -4  -3    7.61    1.12
   1  -4   3    9.60    0.48
   1   4   3    7.18    0.94
   1   4   3    8.21    0.74
  -1   4  -3    7.39    0.68
  -1   4  -3    7.57    0.42
  -1   4  -3    7.08    0.58
   1  -4   3    5.89    0.82
  -1  -4  -3    8.27    0.89
   1  -4   3    7.59    0.52
   1  -4   3    7.09    0.94
   1  -4   4  113.16    3.31
   1  -4   4  117.84    3.31
   1   4   4  113.77    3.71
   1  -4   4  113.08    4.04
  -1  -4  -4  119.07    4.25
   1   4   4  110.38    4.07
   1  -4   4  116.34    4.10
   1  -4   4  112.66    3.28
  -1  -4  -4  112.48    4.40
   1   4   4  113.25    3.56
  -1  -4  -4  120.03    4.03
  -1   4  -4  117.76    3.11
  -1   4  -4  113.67    3.51
   1   4   5    2.68    0.68
  -1  -4  -5    2.38    0.62
   1  -4   5    2.22    0.70
   1  -4   5    2.39    0.67
  -1  -4  -5    3.12    0.75
  -1   4  -5    2.51    0.49
   1   4   5    3.28    0.56
   1  -4   5    2.34    0.35
  -1  -4  -5    1.42    0.79
  -1   4  -5    2.97    0.21
  -1  -4  -6   10.42    1.01
   1  -4   6   10.45    0.67
   1  -4   6    9.12    1.02
   1  -4   6   10.43    1.04
  -1  -4  -6   10.34    1.30
  -1   4  -6   11.80    0.87
   1   4   6   10.20    0.85
  -1  -4  -6    9.97    1.06
   1   4   6    9.68    1.17
  -1  -4  -7   64.09    2.72
  -1   4  -7   66.73    2.50
  -1  -4  -7   60.98    3.08
   1   4   7   64.72    2.05
   1  -4   7   66.10    2.70
   1  -4   7   65.46    2.81
   1   4   7   61.05    2.95
  -1  -4  -7   63.58    2.71
   1  -4   7   60.31    2.17
   1   4   7   68.42    2.45
  -1  -4  -8  253.83    8.66
   1  -4   8  258.55    8.21
   1   4   8  271.95    7.33
   1  -4   8  275.33    7.55
  -1  -4  -8  267.95    8.17
   1  -4   8  276.93    8.07
  -1   4  -8  273.76    7.90
  -1  -4  -8  280.88    8.09
  -1  -4  -8  271.38    8.30
   1   4   8  265.27    8.50
  -1   4  -9   22.61    1.44
   1   4   9   18.82    1.68
   1  -4   9   23.72    1.67
  -1  -4  -9   20.30    1.56
  -1  -4  -9   20.05    1.83
  -1  -4  -9   23.26    1.49
   1  -4   9   22.28    1.18
  -1  -4  -9   22.42    1.56
   1  -4   9   25.43    1.53
   1   4   9   22.35    1.05
   1   4   9   22.82    1.28
   1   4  10   36.36    1.77
  -1   4 -10   41.76    2.07
   1   4  10   42.32    1.62
   1   4  10   44.64    2.48
   1  -4  10   41.61    2.03
  -1  -4 -10   40.97    2.61
   1  -4  10   43.55    1.82
   1  -4  10   35.67    2.14
  -1  -4 -10   42.84    2.04
  -1  -4 -10   42.28    2.30
   1  -4  11   12.67    0.98
   1   4  11   10.40    0.80
   1  -4  11   10.43    1.06
   1   4  11   10.73    1.37
   1  -4  11    8.15    1.20
  -1  -4 -11   11.32    1.51
  -1  -4 -11   13.28    1.13
   1   4  11   11.30    0.94
  -1   4 -11   12.87    1.20
  -1  -4 -11   11.91    1.31
  -1  -4 -12    2.79    1.11
  -1  -4 -12    2.95    0.73
  -1  -4 -12    1.94    0.84
   1  -4  12    2.78    0.89
   1   4  12    3.21    0.58
   1  -4  12    1.80    0.71
  -1   4 -12    2.91    0.91
   1   4  12    3.61    1.05
   1  -4  12    2.38    0.63
   1   4  12    1.94    0.57
  -1  -4 -12    2.17    0.94
  -1  -4 -13   26.27    1.88
   1  -4  13   27.11    1.99
   1   4  13   31.42    2.26
   1  -4  13   30.78    1.73
   1   4  13   27.66    1.51
  -1   4 -13   27.71    1.91
  -1  -4 -13   28.01    1.99
  -1  -4 -13   29.35    1.68
   1  -4  13   28.62    1.65
  -1  -4 -13   32.97    2.53
   1   4  13   28.65    1.46
  -1  -4 -14    3.64    0.78
   1  -4  14    3.37    1.05
  -1  -4 -14    2.24    0.94
  -1  -4 -14    5.17    1.43
   1  -4  14    4.04    0.87
  -1  -4 -14    3.60    1.02
   1   4  14    3.04    0.69
   1   4  14    2.44    0.66
  -1   4 -14    2.05    0.94
   1  -4  14    3.97    0.79
   1   4  14    2.38    1.11
   1   4  15   30.04    1.66
   1  -4  15   30.33    2.21
   1   4  15   28.53    2.26
  -1  -4 -15   29.76    2.08
   1   4  15   29.60    1.61
  -1  -4 -15   26.84    2.50
   1  -4  15   30.16    1.82
  -1  -4 -15   31.35    1.79
   1  -4  15   28.83    1.79
  -1  -4 -15   31.86    2.17
  -1  -4 -16    1.73    0.95
  -1  -4 -16    0.76    1.21
   1   4  16    0.15    1.08
   1  -4  16    0.14    1.06
   1  -4  16    1.19    0.83
  -1   4 -16    0.91    0.97
  -1  -4 -16    2.18    0.95
   1   4  16    1.03    0.67
   1   4  17   27.03    1.71
   1  -4  17   20.12    2.04
  -1   4 -17   24.40    2.13
  -1  -4 -17   27.19    2.61
   1  -4  17   22.49    1.68
  -1  -4 -17   25.99    1.98
  -1  -4 -17   22.07    1.94
   1   5 -17   59.86    3.56
   1  -5 -17   52.64    2.80
  -1   5  17   49.61    2.83
  -1   5  16   16.36    1.53
   1   5 -16   12.26    0.58
   1  -5 -16   12.87    1.47
  -1   5  16   11.33    1.49
   1   5 -16   12.62    1.90
  -1  -5  15    9.50    1.24
   1   5 -15    9.64    1.61
   1   5 -15    8.43    0.69
  -1   5  15   11.45    1.42
   1   5 -15    9.61    0.51
   1  -5 -15   11.84    1.64
  -1  -5  15   11.31    1.46
  -1   5  14   44.17    2.62
   1  -5 -14   49.68    3.01
   1   5 -14   50.25    3.18
  -1   5  14   52.44    2.33
   1   5 -14   53.91    1.91
   1   5 -14   59.77    2.60
   1  -5 -14   51.30    2.29
  -1  -5  14   43.97    3.04
  -1  -5  14   54.44    2.65
   1   5 -14   51.94    3.46
  -1   5  14   52.52    2.51
  -1  -5  14   54.50    2.80
   1   5 -14   50.83    1.60
   1   5 -13    2.86    0.82
   1  -5 -13    2.53    0.69
  -1  -5  13    0.41    0.73
  -1   5  13    2.23    0.76
  -1   5  13    2.56    0.69
   1   5 -13    1.40    0.30
   1  -5 -13    1.96    1.05
   1   5 -13    1.28    1.23
   1  -5 -13    1.02    0.75
  -1  -5  13    3.62    1.27
   1   5 -13    1.51    0.48
  -1   5  13    2.33    0.94
  -1  -5  13    2.17    0.89
   1   5 -13    0.89    1.03
   1   5 -12   30.43    1.31
  -1  -5  12   26.45    1.82
   1   5 -12   24.66    1.03
  -1   5  12   21.71    1.77
   1   5 -12   28.42    1.68
  -1  -5  12   29.10    1.81
   1   5 -12   24.76    2.13
  -1   5  12   28.82    1.54
   1   5 -12   24.68    2.36
  -1  -5  12   26.25    1.83
  -1  -5  12   27.05    2.26
   1  -5 -12   30.97    2.21
   1  -5 -12   24.93    1.73
   1  -5 -12   25.37    1.51
  -1   5  12   27.00    1.62
  -1   5  11    7.91    0.96
  -1   5  11    8.45    1.21
   1   5 -11    9.99    0.80
  -1  -5  11    6.83    1.13
   1   5 -11   11.40    1.50
  -1  -5  11   11.10    1.14
   1   5 -11    9.33    1.05
  -1  -5  11    9.29    1.17
   1  -5 -11   10.07    1.13
   1  -5 -11   10.52    1.46
  -1  -5  11   11.37    1.56
   1  -5 -11    9.94    0.97
  -1   5  11   10.27    0.94
   1   5 -10    8.17    0.74
  -1  -5  10    7.22    1.00
  -1   5  10    8.21    1.05
   1  -5 -10    8.74    1.39
   1  -5 -10    7.44    0.91
  -1  -5  10    7.22    1.14
  -1   5  10    9.44    0.86
   1   5 -10    6.17    0.89
  -1  -5  10    6.83    1.04
  -1  -5  10    7.69    1.32
   1   5 -10    9.59    1.39
  -1   5  10    5.02    0.75
   1  -5 -10    6.62    0.96
   1   5  -9    0.74    0.86
  -1  -5   9    0.14    0.96
  -1   5   9    0.63    0.66
   1  -5  -9    0.50    0.59
  -1  -5   9    1.10    0.89
  -1   5   9    0.28    0.47
  -1   5   9    0.50    0.46
   1   5  -9   -0.40    0.67
   1   5  -9   -0.05    0.40
   1  -5  -9   -0.07    0.60
  -1  -5   9    1.28    0.77
  -1  -5   9    0.08    0.60
   1  -5  -8    6.53    0.88
   1   5  -8    5.96    0.90
   1   5  -8    6.63    1.19
   1  -5  -8    4.88    0.95
  -1  -5   8    4.94    1.07
   1  -5  -8    6.16    0.86
  -1   5   8    5.73    0.67
  -1  -5   8    3.49    1.03
  -1   5   8    4.74    0.93
  -1  -5   8    6.35    0.99
  -1   5   8    7.96    0.74
   1   5  -8    6.14    0.66
  -1  -5   8    7.03    0.85
   1  -5  -7  116.42    4.20
   1   5  -7  122.43    4.70
   1   5  -7  123.07    4.34
   1   5  -7  119.03    3.84
   1  -5  -7  123.76    4.57
   1   5  -7  127.60    3.72
   1  -5  -7  121.68    4.22
  -1  -5   7  127.96    4.45
  -1  -5   7  119.40    4.90
  -1   5   7  123.39    4.32
  -1  -5   7  122.63    4.17
  -1   5   7  122.91    3.73
  -1  -5   7  128.93    4.81
   1  -5  -6    1.60    0.71
   1   5  -6    0.44    0.76
  -1  -5   6    1.54    0.88
  -1  -5   6   -0.18    0.63
  -1   5   6    1.24    0.35
  -1   5   6    0.46    0.59
   1  -5  -6    1.42    0.64
   1  -5  -6    0.83    0.89
   1   5  -6    1.53    0.74
  -1  -5   6    0.76    0.89
   1  -5  -6    0.39    0.60
   1   5  -6    0.70    0.35
  -1  -5   6   -0.07    0.53
   1   5  -6    0.93    0.46
  -1  -5   5   64.65    3.17
   1   5  -5   64.56    2.99
   1   5  -5   55.44    2.65
  -1  -5   5   70.17    3.27
   1   5  -5   62.12    2.02
   1   5  -5   61.19    2.30
  -1  -5   5   64.83    2.47
  -1  -5   5   61.62    2.80
   1  -5  -5   57.89    2.46
  -1   5   5   63.94    2.62
   1  -5  -5   68.93    2.84
   1  -5  -4    6.56    0.92
   1   5  -4    7.06    0.70
  -1  -5   4    6.05    1.18
   1   5  -4    6.30    0.47
   1   5  -4    9.35    1.12
  -1  -5   4    6.96    0.73
  -1   5   4    7.13    0.66
  -1   5   4    5.96    0.86
  -1  -5   4    4.87    1.09
  -1  -5   4    6.59    0.98
   1  -5  -4    6.10    0.85
   1  -5  -4    6.96    0.80
  -1   5   3   75.12    2.47
  -1  -5   3   75.78    3.21
  -1  -5   3   72.99    3.42
   1   5  -3   69.42    3.12
   1  -5  -3   69.93    2.69
  -1  -5   3   75.25    2.85
  -1  -5   3   67.68    2.56
   1   5  -3   73.19    2.18
  -1   5   3   70.54    2.78
   1  -5  -3   68.23    2.92
   1   5  -3   72.72    2.60
   1  -5  -3   73.97    2.94
  -1  -5   3   79.04    3.60
  -1   5   3   83.16    3.41
  -1  -5   2   16.40    1.42
   1   5  -2   17.31    1.44
   1  -5  -2   17.49    1.11
   1   5  -2   18.41    1.11
  -1  -5   2   16.18    1.25
  -1   5   2   21.63    1.01
  -1   5   2   19.81    1.58
   1  -5  -2   17.13    1.36
  -1  -5   2   16.98    1.60
  -1   5   2   18.65    1.22
  -1  -5   2   18.62    1.03
   1  -5  -2   20.26    1.34
   1   5  -2   19.02    0.74
  -1  -5   2   16.17    1.66
   1  -5  -1    3.40    0.66
  -1  -5   1    3.87    0.89
  -1  -5   1    3.57    0.47
   1  -5  -1    3.88    0.58
   1   5  -1    4.35    0.64
  -1   5   1    4.79    0.48
  -1   5   1    3.95    0.66
   1   5  -1    1.10    0.71
   1  -5  -1    3.02    0.80
  -1  -5   1    4.37    0.78
  -1  -5   1    5.02    1.06
   1   5  -1    5.26    0.33
  -1   5   1    3.81    0.94
  -1  -5   0   18.88    1.57
   1   5   0   17.21    1.37
  -1  -5   0   17.21    1.29
   1   5   0   16.63    0.61
  -1   5   0   16.27    1.50
  -1   5   0   15.34    1.10
   1  -5   0   17.36    1.39
   1  -5   0   15.46    1.01
   1  -5   0   15.02    1.48
  -1   5   0   16.17    0.84
  -1  -5   0   16.80    1.56
   1   5   0   16.82    1.08
   1  -5   0   15.74    1.10
   1  -5   1   38.54    2.25
   1  -5   1   36.02    1.21
  -1  -5  -1   39.06    2.28
  -1   5  -1   35.39    1.35
   1   5   1   33.75    1.95
  -1  -5  -1   36.46    2.22
   1   5   1   41.29    1.73
   1  -5   1   34.73    1.10
   1   5   1   37.33    1.13
  -1  -5  -1   38.54    1.95
   1  -5   1   35.09    2.00
  -1   5  -1   36.74    1.74
   1  -5   1   38.71    1.63
   1  -5   1   38.43    1.61
   1   5   1   38.17    2.19
  -1  -5  -2   19.07    1.64
   1   5   2   22.32    1.69
  -1   5  -2   19.95    1.23
  -1  -5  -2   25.17    1.83
   1   5   2   21.70    1.54
   1  -5   2   21.15    1.58
  -1   5  -2   21.57    0.90
  -1  -5  -2   18.07    1.37
   1   5   2   20.27    1.61
   1  -5   2   19.77    0.79
   1  -5   2   21.15    1.11
   1   5   2   20.38    0.77
   1  -5   2   22.37    1.10
   1  -5   2   22.31    1.71
   1  -5   3    3.27    0.48
  -1   5  -3    2.68    0.44
   1  -5   3    3.13    0.92
   1   5   3    2.51    0.36
  -1  -5  -3    1.94    0.89
  -1  -5  -3    2.72    0.86
  -1  -5  -3    3.86    0.78
   1  -5   3    2.37    0.82
   1  -5   3    2.98    0.35
  -1   5  -3    3.18    0.34
   1   5   3    3.74    0.90
  -1   5  -3    3.05    0.59
   1  -5   3    2.83    0.50
   1   5   3    2.03    0.86
  -1   5  -4   85.77    2.97
   1   5   4   83.63    2.61
   1  -5   4   80.72    2.66
   1  -5   4   85.84    2.60
  -1   5  -4   81.13    2.38
   1  -5   4   74.00    3.35
  -1  -5  -4   81.74    3.71
  -1  -5  -4   82.16    3.30
   1   5   4   83.07    2.29
   1  -5   4   82.37    2.52
   1   5   4   78.59    3.50
   1   5   4   86.47    3.55
  -1  -5  -4   81.41    3.51
   1  -5   4   84.23    3.49
  -1   5  -4   81.42    2.71
  -1   5  -5   15.70    1.02
  -1   5  -5   18.77    0.69
   1  -5   5   19.25    0.91
   1  -5   5   19.36    0.91
   1  -5   5   18.86    1.51
   1  -5   5   18.73    0.90
  -1  -5  -5   17.67    1.66
   1   5   5   15.34    1.10
  -1   5  -5   16.97    1.14
  -1  -5  -5   17.21    1.38
   1  -5   5   16.74    1.49
   1   5   5   15.06    1.49
   1   5   5   18.97    1.02
   1   5   5   17.48    0.70
   1   5   5   17.60    1.51
   1   5   6  114.53    3.25
  -1  -5  -6  117.33    4.32
  -1  -5  -6  116.40    4.76
  -1   5  -6  110.63    3.74
  -1   5  -6  114.45    3.83
   1  -5   6  112.64    4.29
   1   5   6  123.00    4.66
  -1  -5  -6  112.07    4.23
   1  -5   6  114.10    3.52
   1   5   6  114.39    3.69
   1   5   6  121.00    3.88
  -1   5  -6  118.73    3.09
   1  -5   6  106.76    4.34
   1  -5   7    9.09    1.22
  -1  -5  -7    8.18    1.09
   1   5   7    5.92    1.09
  -1  -5  -7    6.30    1.25
  -1  -5  -7    4.89    0.96
  -1   5  -7    6.78    0.79
  -1   5  -7    6.99    0.84
   1   5   7    7.42    0.50
   1  -5   7    7.38    0.67
   1  -5   7    7.26    1.03
   1   5   7    6.65    0.78
  -1   5  -8  378.74   10.54
   1   5   8  376.78   10.50
  -1  -5  -8  373.99   11.74
   1   5   8  373.91   11.42
   1  -5   8  369.95   10.26
  -1   5  -8  368.99   10.61
   1   5   8  383.67    9.97
   1  -5   8  368.12   11.25
  -1  -5  -8  384.37   10.99
   1  -5   8  381.26   11.00
  -1  -5  -8  371.73   11.06
  -1  -5  -9  168.86    6.46
   1  -5   9  171.51    5.72
   1   5   9  169.64    6.17
   1  -5   9  172.86    5.20
   1   5   9  170.52    4.88
  -1   5  -9  177.02    5.57
  -1  -5  -9  179.70    5.94
   1  -5   9  167.04    6.02
   1   5   9  166.95    5.31
  -1  -5  -9  175.36    5.75
   1  -5  10   -0.24    0.80
  -1  -5 -10   -0.11    0.86
  -1  -5 -10    0.53    0.76
  -1   5 -10   -0.69    0.65
  -1  -5 -10   -0.48    1.01
   1  -5  10    0.45    0.73
   1   5  10   -0.13    0.91
   1   5  10    0.19    0.53
   1  -5  10   -0.31    0.53
   1   5  10   -0.16    0.36
  -1   5 -11    2.64    0.81
  -1  -5 -11    2.01    1.26
   1   5  11    3.44    0.71
   1   5  11    3.32    1.12
   1  -5  11    3.18    1.12
  -1  -5 -11    1.13    0.72
   1  -5  11    3.53    0.69
   1  -5  11    1.97    0.76
   1  -5  12   14.67    1.36
  -1  -5 -12   15.61    1.98
   1  -5  12   15.41    1.69
   1   5  12   16.90    1.07
   1   5  12   17.59    1.22
   1   5  12   17.00    1.80
  -1  -5 -12   15.81    1.34
  -1   5 -12   12.54    1.36
   1  -5  12   17.01    1.23
  -1  -5 -13   46.48    2.78
   1   5  13   53.53    3.11
   1   5  13   54.58    2.16
   1  -5  13   52.15    2.38
  -1   5 -13   49.59    2.69
   1  -5  13   50.31    2.93
   1   5  13   55.07    2.31
  -1  -5 -13   55.41    2.51
   1  -5  13   49.06    2.46
  -1  -5 -13   50.11    3.29
   1   5  14    0.21    0.62
  -1  -5 -14    0.38    0.88
  -1   5 -14    0.70    0.87
  -1  -5 -14    0.95    1.25
   1  -5  14   -1.02    1.18
   1   5  14    0.77    1.15
  -1  -5 -14    0.13    1.02
   1   5  14    0.06    0.56
   1  -5  14   -0.09    0.70
   1  -5  14    0.28    0.72
  -1   5 -15  182.78    6.47
  -1  -5 -15  179.16    7.36
   1  -5  15  191.26    6.15
   1  -5  15  176.56    6.78
   1   5  15  178.61    5.72
   1   5  15  196.34    7.02
  -1  -5 -15  172.12    6.47
   1  -5  15  190.85    6.13
  -1  -5 -15  183.05    6.61
  -1   5 -16    1.19    1.09
  -1  -5 -16    5.62    1.59
   1  -5  16    3.32    0.95
  -1  -5 -16    1.80    1.09
  -1  -5 -16    1.90    1.17
   1  -5  16    2.57    1.21
  -1  -6  15   11.58    1.37
  -1   6  15    8.12    1.35
   1   6 -15   10.04    1.72
   1  -6 -15    5.92    1.51
  -1  -6  15    5.60    1.62
  -1   6  15    8.97    1.26
  -1  -6  14    1.38    0.92
   1  -6 -14    0.74    0.89
   1  -6 -14    1.19    1.09
  -1  -6  14    2.23    1.39
  -1   6  14    2.98    1.00
   1   6 -14    1.75    0.24
   1   6 -14    2.73    1.27
  -1   6  14    2.23    0.80
   1  -6 -14    2.69    0.77
  -1  -6  14    2.71    1.05
  -1  -6  13    8.45    1.33
  -1  -6  13    5.06    1.48
  -1   6  13    8.82    1.31
   1  -6 -13    9.27    1.54
   1  -6 -13    9.49    1.07
   1   6 -13    8.26    0.48
   1   6 -13    9.57    1.59
   1  -6 -13    7.25    1.48
  -1  -6  13    9.13    1.25
   1  -6 -13    9.02    1.37
  -1  -6  12    9.38    1.33
  -1  -6  12   10.77    1.26
  -1   6  12    9.84    1.02
   1  -6 -12   12.28    1.40
  -1   6  12    8.60    1.25
   1   6 -12    9.90    0.59
  -1   6  12    9.99    1.02
  -1  -6  12   10.70    1.76
   1   6 -12    8.00    1.52
   1   6 -12    9.81    0.72
  -1  -6  12   11.14    1.38
   1  -6 -12    9.76    1.55
   1  -6 -12   12.06    1.73
   1   6 -12    8.75    1.14
   1  -6 -12    9.35    1.12
  -1  -6  11   64.19    3.18
   1   6 -11   59.62    3.32
   1  -6 -11   56.03    3.25
  -1  -6  11   67.13    3.03
  -1   6  11   63.78    2.62
  -1   6  11   60.68    3.03
   1   6 -11   67.03    2.24
   1  -6 -11   71.40    3.63
   1  -6 -11   64.89    2.76
   1  -6 -11   64.43    3.04
  -1  -6  11   70.93    3.03
  -1  -6  11   61.23    3.58
   1   6 -11   68.80    2.90
   1   6 -10   16.69    1.78
  -1  -6  10   19.13    1.74
   1   6 -10   17.66    1.46
  -1   6  10   18.94    1.19
   1  -6 -10   15.98    1.75
  -1  -6  10   19.96    1.55
  -1  -6  10   18.43    2.01
   1   6 -10   21.07    1.07
   1  -6 -10   18.03    1.90
   1  -6 -10   19.44    1.42
  -1  -6  10   17.14    1.47
   1  -6 -10   19.93    1.61
  -1   6  10   17.24    1.61
  -1   6   9   41.46    2.29
   1  -6  -9   35.67    2.46
   1   6  -9   45.51    2.25
  -1  -6   9   44.77    2.88
   1   6  -9   42.99    1.72
  -1  -6   9   42.13    2.17
   1   6  -9   40.15    2.54
   1  -6  -9   40.41    2.25
  -1  -6   9   49.59    2.41
   1  -6  -9   41.37    2.15
  -1  -6   9   38.25    2.48
  -1  -6   8   40.07    2.15
  -1  -6   8   50.02    2.44
   1  -6  -8   48.23    2.67
  -1  -6   8   51.18    3.06
   1   6  -8   46.21    1.83
   1  -6  -8   44.50    2.27
   1  -6  -8   44.69    2.32
  -1   6   8   42.42    2.30
  -1  -6   8   42.82    2.63
   1   6  -8   46.62    2.66
  -1  -6   7   23.77    2.01
  -1   6   7   22.73    1.65
   1  -6  -7   22.76    1.62
   1   6  -7   27.99    2.05
  -1  -6   7   26.08    2.25
   1  -6  -7   23.26    1.87
   1   6  -7   24.36    1.27
  -1  -6   7   25.29    1.75
   1  -6  -7   28.64    1.79
  -1  -6   7   24.74    1.55
  -1  -6   6  643.26   17.42
  -1  -6   6  610.24   16.88
  -1  -6   6  634.84   18.06
  -1   6   6  624.87   17.19
  -1  -6   6  622.91   18.15
  -1   6   6  641.27   16.66
   1   6  -6  618.59   17.65
   1  -6  -6  612.57   17.25
   1   6  -6  642.83   16.61
   1  -6  -6  600.94   17.12
   1  -6  -6  619.65   17.59
  -1  -6   5   -0.25    0.55
  -1  -6   5   -0.43    1.11
   1  -6  -5    0.65    0.81
   1   6  -5    1.25    0.81
  -1  -6   5   -0.10    0.78
   1   6  -5   -0.21    0.48
  -1  -6   5   -0.15    1.05
  -1   6   5    0.05    0.48
  -1   6   5    0.68    0.71
   1  -6  -5    0.09    0.68
   1  -6  -5   -0.41    0.67
   1  -6  -4    3.12    0.83
  -1  -6   4    2.86    0.91
  -1   6   4    3.14    0.82
   1   6  -4    2.73    0.91
  -1  -6   4    4.50    1.28
   1   6  -4    4.97    0.65
   1  -6  -4    1.84    0.82
  -1  -6   4    3.42    1.21
  -1  -6   4    2.66    0.59
   1  -6  -4    3.42    0.75
  -1   6   4    4.60    0.58
   1  -6  -3    9.65    1.02
  -1   6   3    7.72    0.98
   1  -6  -3    9.63    1.18
  -1   6   3    8.14    1.31
  -1  -6   3    8.11    1.23
  -1   6   3   13.33    0.86
  -1  -6   3    9.82    0.82
  -1  -6   3    9.99    1.61
   1   6  -3    9.43    0.85
   1  -6  -3    9.17    1.16
  -1  -6   3    9.78    1.09
  -1  -6   3   10.30    1.48
   1   6  -3    8.24    1.19
  -1  -6   2    0.35    0.80
   1   6  -2    0.51    0.75
  -1  -6   2    0.63    1.06
  -1  -6   2    0.32    0.39
   1  -6  -2    0.97    0.74
  -1   6   2    1.09    0.64
  -1   6   2    0.04    0.39
  -1   6   2    0.51    0.95
   1   6  -2    0.23    0.44
   1  -6  -2    0.51    0.72
   1  -6  -2    1.01    0.58
  -1  -6   2    1.96    0.77
  -1  -6   2    1.41    0.93
   1   6  -2    1.49    0.85
  -1   6   1  129.31    5.18
   1  -6  -1  144.12    4.70
  -1   6   1  138.58    4.10
  -1   6   1  134.17    4.58
  -1  -6   1  139.00    4.78
   1   6  -1  126.80    4.95
   1  -6  -1  138.05    4.51
   1  -6  -1  149.12    5.10
  -1  -6   1  130.96    5.33
   1   6  -1  138.72    4.91
  -1  -6   1  135.42    5.15
   1   6  -1  133.50    4.33
  -1  -6   0    2.25    0.75
   1  -6   0    2.43    1.03
   1  -6   0    3.01    0.71
  -1  -6   0    2.75    0.96
   1  -6   0    3.31    0.93
  -1  -6   0    1.90    1.06
  -1   6   0    1.02    0.88
  -1   6   0    2.68    0.44
  -1   6   0    1.69    0.68
   1   6   0    2.82    0.95
   1   6   0    2.48    0.61
   1   6   0    2.98    1.05
   1  -6   0    1.82    0.61
   1   6   0    1.65    0.79
   1   6   1   21.95    1.32
   1   6   1   20.62    1.78
  -1  -6  -1   26.41    2.03
  -1  -6  -1   23.29    1.64
  -1   6  -1   23.15    1.47
   1  -6   1   25.01    1.39
   1  -6   1   25.25    1.41
   1  -6   1   28.66    1.94
  -1  -6  -1   23.64    1.97
   1   6   1   26.82    1.73
   1   6   1   29.23    2.09
   1  -6   1   24.19    2.01
  -1   6  -1   25.19    1.11
  -1   6  -2   11.24    0.69
   1  -6   2   12.20    1.46
   1   6   2   12.57    1.44
  -1  -6  -2   10.89    1.46
  -1  -6  -2   10.45    1.40
   1  -6   2    8.50    1.30
  -1   6  -2   10.57    1.04
   1  -6   2   10.41    0.50
   1   6   2   11.28    1.38
   1   6   2   11.24    0.94
   1  -6   2   11.19    0.88
  -1  -6  -2   10.07    1.21
   1  -6   2   11.80    0.96
   1  -6   2   11.06    0.57
  -1  -6  -3   30.90    2.26
  -1  -6  -3   29.89    1.90
   1  -6   3   30.66    1.18
   1  -6   3   29.59    2.14
   1  -6   3   30.06    1.50
  -1   6  -3   33.24    1.69
   1   6   3   30.77    2.11
  -1   6  -3   31.34    1.21
  -1  -6  -3   31.66    2.18
   1   6   3   29.96    2.16
   1  -6   3   32.84    2.15
   1  -6   3   35.01    1.43
   1   6   3   33.75    1.64
   1  -6   4   11.98    1.46
   1  -6   4   12.69    0.78
  -1  -6  -4   10.72    1.25
   1  -6   4   10.18    0.70
   1  -6   4   13.31    1.46
   1  -6   4   13.04    0.92
  -1   6  -4   11.69    1.03
  -1   6  -4   12.24    0.82
   1   6   4   10.24    1.35
   1   6   4   11.86    1.46
  -1  -6  -4   12.15    1.45
  -1   6  -4   13.05    0.65
  -1  -6  -4   10.90    1.55
  -1   6  -5    4.65    0.76
  -1  -6  -5    4.67    1.01
   1   6   5    4.26    1.07
   1  -6   5    3.41    0.55
  -1   6  -5    2.66    0.54
  -1  -6  -5    3.48    1.10
   1  -6   5    5.29    0.53
   1   6   5    4.06    0.29
   1  -6   5    3.17    1.05
   1  -6   5    3.31    1.00
  -1  -6  -5    3.90    0.90
   1   6   5    3.55    0.37
   1   6   5    2.80    1.04
  -1   6  -5    4.25    0.36
   1  -6   5    3.51    0.51
   1  -6   6   63.79    2.09
   1  -6   6   60.47    3.03
   1   6   6   57.41    2.06
   1  -6   6   59.97    2.20
  -1  -6  -6   58.12    2.92
  -1   6  -6   57.32    2.30
   1  -6   6   59.41    3.13
   1   6   6   60.01    3.13
  -1  -6  -6   65.85    3.05
  -1   6  -6   67.07    2.58
  -1  -6  -6   64.51    3.47
   1   6   6   62.83    1.84
   1   6   7    3.64    1.13
  -1   6  -7    2.64    0.64
   1  -6   7    2.02    0.94
   1  -6   7    3.20    1.09
  -1  -6  -7    2.23    0.94
  -1   6  -7    1.97    0.64
  -1  -6  -7    3.05    0.98
  -1  -6  -7    2.75    1.28
   1   6   7    3.02    0.55
   1   6   7    2.48    0.37
   1  -6   7    2.75    0.60
   1   6   8  548.58   14.52
   1  -6   8  518.99   14.25
  -1   6  -8  552.57   14.58
   1   6   8  527.81   15.57
   1  -6   8  526.21   15.52
  -1   6  -8  516.52   14.46
   1  -6   8  538.65   15.18
  -1  -6  -8  534.17   15.26
   1   6   8  520.39   14.27
  -1  -6  -8  522.61   15.08
  -1  -6  -8  549.99   16.08
  -1  -6  -9   29.31    2.05
   1   6   9   29.30    1.62
   1  -6   9   30.47    2.31
   1   6   9   29.33    1.25
   1  -6   9   30.78    1.56
  -1  -6  -9   29.20    1.95
   1  -6   9   29.85    1.99
  -1  -6  -9   28.69    2.41
   1   6   9   27.81    1.55
   1   6   9   30.03    2.31
  -1   6  -9   27.20    1.68
  -1   6  -9   30.51    1.69
  -1  -6 -10    2.97    0.96
  -1   6 -10    3.86    0.84
   1  -6  10    2.31    0.96
  -1  -6 -10    1.44    1.32
   1   6  10    2.63    1.18
  -1  -6 -10    2.74    1.00
   1  -6  10    2.17    1.12
   1   6  10    3.41    0.72
   1   6  10    2.76    0.52
  -1   6 -10    3.16    0.78
   1  -6  10    3.61    0.75
  -1   6 -11    6.52    1.03
   1  -6  11    7.90    1.20
   1   6  11    9.00    0.98
  -1  -6 -11   11.29    1.38
   1   6  11    9.19    1.37
   1  -6  11    6.90    1.43
  -1  -6 -11    7.10    1.64
   1   6  11    8.15    0.76
   1  -6  11    9.42    0.99
  -1  -6 -12    0.87    0.78
  -1  -6 -12    1.33    0.91
   1  -6  12    1.24    0.86
  -1   6 -12    0.60    0.82
   1  -6  12    1.09    1.04
   1   6  12   -0.62    1.28
   1   6  12    0.86    0.48
  -1  -6 -12   -0.58    1.35
   1  -6  12    0.49    0.69
  -1  -6 -13   44.79    3.27
   1  -6  13   42.32    2.91
  -1   6 -13   44.90    2.50
   1  -6  13   48.75    2.55
   1   6  13   46.47    2.03
   1   6  13   45.68    3.01
   1  -6  13   48.31    2.38
  -1  -6 -14   45.31    3.47
   1   6  14   48.81    2.15
   1  -6  14   48.11    2.44
   1   6  14   44.11    3.07
   1  -6  14   50.08    3.22
   1  -6  14   49.37    2.53
  -1   6 -14   41.86    2.59
  -1   7  13  117.47    4.06
   1   7 -13  121.38    3.30
   1  -7 -13  124.74    5.52
  -1  -7  13  131.20    5.07
  -1   7  13  134.69    5.02
   1   7 -13  126.25    5.34
  -1  -7  13  127.11    4.91
   1  -7 -13  133.77    5.12
  -1  -7  13  118.49    5.67
  -1  -7  12    8.38    1.13
   1  -7 -12    7.83    1.08
  -1  -7  12    5.96    1.30
   1  -7 -12    3.79    1.35
   1   7 -12    4.82    1.36
  -1   7  12    5.27    1.16
  -1  -7  12    6.71    1.69
   1   7 -12    5.05    0.48
   1  -7 -12    3.74    1.09
  -1  -7  12    6.15    1.14
   1  -7 -11    1.86    0.84
   1  -7 -11    0.50    0.92
  -1  -7  11    0.69    0.99
  -1  -7  11    1.38    0.91
   1   7 -11    2.32    1.20
  -1  -7  11    2.31    1.45
  -1   7  11    2.54    1.00
  -1  -7  11    2.27    0.92
   1   7 -11    2.23    0.42
   1  -7 -11    0.66    1.18
   1   7 -10   36.12    2.65
  -1  -7  10   52.91    2.55
  -1   7  10   45.15    2.54
  -1  -7  10   46.18    2.43
  -1  -7  10   50.50    3.37
   1  -7 -10   46.60    2.64
   1   7 -10   47.22    1.73
   1  -7 -10   43.49    2.91
   1  -7 -10   49.79    2.49
  -1  -7  10   43.82    2.80
   1  -7  -9    3.11    0.95
   1   7  -9    4.74    1.30
  -1  -7   9    3.54    0.91
   1  -7  -9    3.32    1.15
  -1  -7   9    3.49    1.40
   1   7  -9    2.86    0.51
  -1   7   9    2.37    0.83
  -1   7   9    2.55    0.69
  -1  -7   9    3.09    1.19
  -1  -7   9    1.84    0.85
   1  -7  -9    2.48    0.93
  -1  -7   8   41.45    2.26
  -1   7   8   35.60    2.20
   1  -7  -8   36.94    2.58
   1   7  -8   34.80    2.42
  -1  -7   8   43.61    2.99
   1  -7  -8   40.20    2.37
   1   7  -8   40.35    1.65
  -1  -7   8   37.78    2.04
  -1  -7   8   38.11    2.65
  -1   7   8   39.70    1.87
   1   7  -7    8.37    1.33
  -1  -7   7    9.22    1.54
   1  -7  -7    6.16    1.31
  -1   7   7    8.69    1.21
   1  -7  -7    7.67    1.14
  -1  -7   7    6.61    1.14
  -1  -7   7    5.45    1.40
   1   7  -7    7.00    0.72
   1  -7  -7    6.40    1.12
  -1  -7   7    6.17    0.93
  -1   7   7    8.61    0.88
   1  -7  -6    1.07    0.86
  -1  -7   6    0.22    0.78
   1  -7  -6   -0.72    0.77
   1  -7  -6   -0.93    0.96
  -1  -7   6    0.16    1.03
  -1   7   6   -0.49    0.75
   1   7  -6    0.37    0.84
   1   7  -6    0.53    0.87
  -1  -7   6    0.69    1.16
  -1   7   6    0.66    0.48
  -1  -7   6   -0.14    0.60
   1   7  -6   -0.05    0.45
   1  -7  -5    5.70    1.18
   1   7  -5    8.66    1.34
  -1   7   5    8.09    0.80
  -1  -7   5    6.33    0.85
  -1  -7   5    5.97    1.49
   1   7  -5    8.15    1.24
   1   7  -5    7.27    0.78
   1  -7  -5    8.57    1.14
  -1  -7   5    6.66    1.49
   1  -7  -5    7.13    1.10
  -1   7   5    8.52    1.15
  -1  -7   5   11.88    1.37
   1   7  -4   -0.11    0.92
  -1  -7   4    0.86    1.15
   1  -7  -4    0.83    0.94
  -1  -7   4    0.25    0.49
   1  -7  -4   -0.19    0.69
  -1  -7   4   -1.76    0.96
  -1  -7   4    1.01    1.19
  -1   7   4    0.55    0.47
  -1   7   4   -0.09    0.69
   1   7  -4    0.17    0.49
   1   7  -4    0.45    0.83
   1  -7  -4    1.08    0.84
   1   7  -3    1.54    0.54
   1  -7  -3    1.66    0.87
   1  -7  -3    1.00    0.70
  -1  -7   3    1.84    0.98
  -1  -7   3    1.79    0.79
   1   7  -3    1.42    0.79
  -1  -7   3    1.94    1.24
  -1  -7   3    3.31    1.23
   1   7  -3    2.18    0.98
  -1   7   3    1.51    0.77
   1  -7  -3    1.60    0.89
  -1   7   3    2.02    0.54
  -1   7   3    1.81    1.12
  -1   7   2   14.14    1.70
  -1  -7   2   13.98    1.54
  -1  -7   2   15.30    1.38
   1   7  -2   11.66    1.31
   1  -7  -2   16.33    1.59
   1  -7  -2   13.27    1.37
   1   7  -2   16.01    1.10
  -1   7   2   12.55    1.27
   1   7  -2   13.48    1.47
  -1   7   2   14.19    0.96
  -1  -7   2   10.68    1.64
  -1  -7   2   14.53    1.91
   1  -7  -2   13.09    1.24
  -1  -7   1   30.69    1.94
   1   7  -1   31.13    2.33
  -1  -7   1   31.01    2.22
   1   7  -1   31.45    2.15
   1  -7  -1   28.77    1.81
  -1  -7   1   26.57    2.31
   1  -7  -1   29.46    2.12
  -1  -7   1   31.08    2.63
   1   7  -1   28.50    1.51
  -1   7   1   25.60    1.69
   1  -7  -1   27.99    1.71
  -1   7   1   31.90    1.39
   1   7  -1   29.95    1.93
  -1   7   1   32.92    2.41
   1  -7  -1   29.26    2.43
  -1   7   0   13.07    0.85
  -1  -7   0   10.97    1.54
   1  -7   0   14.39    1.19
   1  -7   0   11.82    1.14
  -1   7   0   12.49    1.17
   1   7   0   11.48    1.58
   1  -7   0   12.32    1.76
   1   7   0   15.47    1.44
   1   7   0   14.17    1.54
   1  -7   0   12.33    1.51
  -1  -7   0   10.94    1.68
  -1  -7   0   10.92    1.26
   1   7   0   13.51    1.03
  -1   7   0   11.99    1.67
   1  -7   1  185.27    6.71
   1  -7   1  179.14    5.49
  -1  -7  -1  184.35    6.59
   1   7   1  172.18    6.25
   1  -7   1  169.36    5.55
  -1  -7  -1  171.16    6.00
   1  -7   1  176.71    6.39
   1   7   1  176.35    5.44
  -1  -7  -1  180.45    6.65
  -1   7  -1  169.33    5.04
  -1   7  -1  178.51    5.68
   1   7   1  171.73    6.52
  -1  -7  -2   86.00    3.65
  -1  -7  -2   84.27    4.06
   1   7   2   88.77    4.10
  -1   7  -2   81.90    3.24
   1  -7   2   82.66    3.16
   1   7   2   79.94    3.06
  -1  -7  -2   81.00    4.01
   1  -7   2   78.99    3.89
   1  -7   2   89.51    3.01
   1  -7   2   90.79    4.15
  -1   7  -2   83.81    2.70
   1   7   2   85.25    3.86
   1  -7   3    0.19    0.45
   1  -7   3    0.14    1.00
  -1  -7  -3    0.16    1.06
   1   7   3    0.15    0.95
  -1   7  -3   -0.31    0.65
   1  -7   3   -0.29    0.97
  -1   7  -3    0.37    0.35
   1  -7   3   -0.07    0.58
  -1  -7  -3    0.46    0.79
   1   7   3   -0.13    0.87
   1   7   3    0.20    0.56
  -1  -7  -3   -0.14    1.00
   1  -7   4    0.85    1.06
   1   7   4   -0.27    1.05
   1  -7   4   -0.28    0.46
  -1   7  -4    0.23    0.59
  -1   7  -4    0.03    0.29
   1  -7   4   -0.44    1.02
   1  -7   4    0.19    0.52
   1  -7   4    0.09    0.36
   1   7   4   -0.14    0.61
   1   7   4   -0.15    0.99
  -1  -7  -4    0.14    1.00
  -1  -7  -4   -0.33    1.11
  -1  -7  -4   -0.94    0.88
   1  -7   5   13.28    0.76
  -1  -7  -5   11.13    1.37
  -1   7  -5   11.95    0.63
   1  -7   5   10.52    1.51
  -1   7  -5   11.00    1.10
   1  -7   5   10.62    0.91
   1   7   5   10.00    1.52
   1  -7   5   12.08    1.63
  -1  -7  -5   13.92    1.78
   1   7   5   11.75    1.07
  -1  -7  -5    9.45    1.43
  -1   7  -5    9.72    0.77
   1  -7   5    7.29    0.70
   1   7   5   11.86    1.60
  -1  -7  -6  167.29    6.58
   1  -7   6  154.59    6.15
   1  -7   6  157.69    4.82
  -1   7  -6  163.50    5.27
   1   7   6  163.28    6.11
  -1  -7  -6  156.16    5.84
   1  -7   6  168.83    6.07
  -1   7  -6  150.65    4.75
  -1   7  -6  166.10    4.42
  -1  -7  -6  166.22    5.96
   1   7   6  166.13    5.20
  -1   7  -7   78.72    2.24
  -1  -7  -7   78.21    4.19
   1  -7   7   75.19    3.86
   1  -7   7   77.48    2.79
   1  -7   7   85.49    3.84
  -1  -7  -7   80.88    3.68
  -1  -7  -7   79.95    3.68
  -1   7  -7   74.36    2.74
   1   7   7   80.96    3.90
  -1   7  -7   85.14    3.18
  -1  -7  -8  700.57   19.67
  -1  -7  -8  679.24   18.74
   1  -7   8  684.89   19.17
  -1  -7  -8  715.04   18.65
  -1   7  -8  713.06   17.93
   1  -7   8  721.01   18.78
   1   7   8  684.02   19.01
   1   7   8  629.31   16.79
   1   7   8  626.97   16.88
  -1   7  -8  675.21   17.51
   1  -7   9   15.30    1.18
   1  -7   9   14.29    1.58
  -1  -7  -9   11.65    1.87
  -1  -7  -9   12.75    1.64
  -1   7  -9   14.47    1.30
   1  -7   9   11.70    1.77
   1   7   9   11.19    1.74
   1   7   9   13.37    0.92
  -1  -7  -9   16.18    1.66
  -1  -7 -10   20.77    2.49
   1   7  10   21.26    1.08
   1  -7  10   20.89    1.82
   1  -7  10   23.57    2.32
   1   7  10   20.59    2.09
   1   7  10   21.54    1.28
  -1  -7 -10   18.85    1.86
   1  -7  10   22.72    1.46
  -1  -7 -11   33.66    2.41
   1  -7  11   28.39    1.76
   1  -7  11   33.53    2.21
   1  -7  11   29.27    2.51
   1   7  11   28.48    1.64
  -1   7 -11   27.63    1.77
  -1  -7 -11   26.84    2.73
   1   7  11   28.20    2.38
   1   7  11   28.53    1.38
  -1  -7 -12   93.30    4.97
   1   7  12   94.10    4.53
  -1  -7 -12   95.39    4.30
   1   7  12   93.05    3.45
   1  -7  12   84.78    4.43
   1  -7  12   99.17    3.67
   1  -7  12   96.57    3.98
   1   8 -10    6.12    1.36
   1  -8 -10    7.87    1.40
  -1  -8  10    7.18    1.16
  -1   8  10    5.24    1.13
  -1  -8  10    7.29    1.77
  -1  -8  10    6.23    1.46
   1   8 -10    6.48    0.59
   1  -8 -10    5.78    1.56
   1  -8  -9    1.52    1.24
  -1  -8   9    0.16    1.16
   1   8  -9    0.67    0.43
   1  -8  -9    0.39    0.96
  -1   8   9    1.58    0.91
  -1  -8   9   -0.62    1.50
  -1  -8   9    1.84    0.85
   1   8  -9    1.60    1.11
  -1  -8   8    0.31    0.84
   1  -8  -8    0.76    0.94
   1  -8  -8    1.14    1.10
  -1  -8   8    0.84    1.23
   1   8  -8    0.04    0.42
  -1  -8   8    0.20    1.30
  -1   8   8    0.55    0.85
   1  -8  -8   -0.80    0.90
   1  -8  -7   19.74    1.86
   1  -8  -7   20.42    1.83
  -1  -8   7   24.69    2.33
   1  -8  -7   20.14    2.06
   1   8  -7   18.72    1.82
  -1  -8   7   17.95    1.66
  -1   8   7   20.73    1.75
  -1  -8   7   25.67    2.52
   1   8  -7   22.74    1.20
  -1  -8   6  101.92    4.92
  -1   8   6  107.07    3.64
   1  -8  -6  103.47    4.26
  -1  -8   6  112.60    4.28
   1   8  -6  107.19    4.32
  -1  -8   6  101.37    5.09
   1  -8  -6  102.96    4.27
   1  -8  -6  106.12    4.64
  -1   8   6   94.04    3.99
   1   8  -6  101.67    3.41
   1  -8  -5   17.86    1.63
  -1   8   5   19.68    1.26
  -1  -8   5   21.00    1.80
   1   8  -5   23.22    1.84
   1   8  -5   15.54    1.65
  -1   8   5   18.33    1.62
  -1  -8   5   23.11    2.36
  -1  -8   5   17.93    2.18
   1  -8  -5   20.13    1.77
   1   8  -5   20.84    1.21
   1  -8  -5   19.30    1.97
  -1  -8   4    7.85    1.33
   1  -8  -4    7.18    1.33
   1  -8  -4    6.18    1.08
   1   8  -4    6.85    0.81
   1   8  -4    7.42    1.22
   1   8  -4    7.41    1.28
  -1   8   4    7.30    1.13
  -1  -8   4    6.50    1.57
  -1   8   4    7.53    0.83
  -1   8   3   25.29    1.36
   1   8  -3   22.70    1.80
  -1  -8   3   27.20    2.66
  -1   8   3   23.13    1.74
  -1  -8   3   28.05    2.46
  -1   8   3   22.45    2.23
  -1  -8   3   28.41    2.11
   1   8  -3   20.26    1.86
   1  -8  -3   25.03    2.02
   1  -8  -3   27.99    1.91
   1  -8  -3   22.00    1.91
   1   8  -3   23.88    1.40
  -1  -8   3   22.77    1.79
   1  -8  -2    1.99    1.30
   1  -8  -2    1.20    0.94
   1   8  -2    1.51    0.87
  -1  -8   2    0.41    1.37
  -1   8   2    0.19    0.76
  -1  -8   2    0.84    1.00
   1   8  -2   -0.13    0.95
   1   8  -2    0.32    0.58
  -1  -8   2    0.44    0.82
  -1   8   2    0.85    1.17
   1   8  -2   -0.35    1.24
  -1   8   2    0.87    0.52
  -1  -8   2    0.55    1.21
   1  -8  -2   -0.21    0.74
   1  -8  -2    0.14    0.99
   1   8  -1   -0.52    1.14
  -1   8   1    1.35    1.17
   1  -8  -1    0.18    1.24
  -1  -8   1   -0.42    1.41
  -1   8   1    0.88    0.50
  -1   8   1   -0.09    0.80
   1   8  -1   -0.26    0.85
  -1  -8   1    0.34    0.82
  -1  -8   1    0.18    1.23
   1  -8  -1    0.71    0.98
   1  -8  -1    0.10    0.79
   1   8  -1    0.85    0.60
  -1  -8   1   -0.73    1.10
   1  -8  -1    0.79    0.75
   1   8   0   19.96    1.87
   1  -8   0   19.26    1.95
  -1  -8   0   17.15    2.10
  -1   8   0   21.90    1.17
  -1  -8   0   21.06    2.07
   1  -8   0   17.19    2.11
  -1   8   0   18.76    1.50
  -1   8   0   22.89    2.24
  -1  -8   0   17.61    1.67
   1  -8   0   21.97    1.54
   1   8   0   21.95    2.24
  -1  -8   0   21.56    2.51
   1   8   0   18.30    1.28
   1  -8   0   20.05    1.56
  -1   8  -1  133.06    4.02
  -1   8  -1  126.29    4.58
   1  -8   1  131.38    5.63
   1  -8   1  134.09    5.43
   1   8   1  125.23    5.15
   1  -8   1  127.71    4.60
  -1  -8  -1  125.99    5.54
  -1  -8  -1  127.42    4.98
   1  -8   1  135.22    4.38
   1   8   1  135.55    4.38
  -1  -8  -1  136.44    5.54
   1   8   1  121.33    5.48
   1   8   2   13.62    1.13
   1   8   2   10.80    1.49
  -1   8  -2   13.22    0.87
  -1  -8  -2   12.55    1.79
   1  -8   2   11.88    1.78
   1   8   2   13.12    1.91
  -1   8  -2    9.55    1.17
  -1  -8  -2   12.50    1.81
   1  -8   2   12.27    1.21
  -1  -8  -2   11.62    1.40
   1  -8   2   13.01    1.77
   1  -8   2   13.11    1.02
   1  -8   3    2.39    0.55
   1  -8   3    3.40    1.26
   1  -8   3    4.41    1.34
  -1   8  -3    3.25    0.86
   1  -8   3    2.46    0.81
  -1  -8  -3    2.58    1.21
   1   8   3    3.05    0.77
  -1  -8  -3    1.91    1.23
  -1  -8  -3    1.42    0.91
   1   8   3    1.84    1.05
  -1   8  -3    3.07    0.50
   1   8   3    1.17    1.14
   1  -8   4   -0.36    0.64
   1   8   4   -0.22    0.66
   1  -8   4   -0.16    1.02
   1   8   4   -0.50    1.15
   1  -8   4    0.44    0.43
  -1  -8  -4   -0.54    1.24
  -1  -8  -4   -0.13    0.99
   1   8   4    0.73    1.13
  -1   8  -4    0.35    0.35
  -1   8  -4   -0.34    0.69
   1  -8   4    0.17    1.19
  -1   8  -4   -0.69    1.19
  -1  -8  -4   -0.16    0.96
   1  -8   5    2.14    0.42
   1   8   5    1.80    0.73
   1   8   5    2.52    1.23
  -1   8  -5    3.49    1.34
  -1  -8  -5    0.74    1.22
   1   8   5    1.17    1.18
  -1   8  -5    1.43    0.74
   1  -8   5    3.24    1.43
  -1   8  -5    2.49    0.42
  -1  -8  -5    0.96    1.04
   1  -8   5    2.01    1.16
   1  -8   6   33.73    2.75
  -1   8  -6   34.61    1.95
  -1  -8  -6   31.82    2.83
   1  -8   6   36.16    2.60
  -1  -8  -6   31.10    2.36
   1   8   6   27.46    2.35
  -1   8  -6   33.95    2.68
  -1  -8  -7    3.39    1.45
   1  -8   7    4.08    1.28
  -1   8  -7    3.84    0.91
   1   8   7    3.09    1.31
  -1  -8  -7    5.64    1.33
   1  -8   7    1.43    1.34
   1  -8   8   38.80    2.95
   1   8   8   41.65    2.81
  -1  -8  -8   35.21    2.57
  -1  -8  -8   39.40    3.19
  -1   8  -8   39.68    1.61
  -1  -8  -9    0.31    1.14
   1  -8   9    0.69    1.07
   1  -8   9    0.93    1.42
   1   8   9    0.32    1.21
  -1  -8  -9    1.71    1.44
   1  -8  10   10.68    1.53
  -1  -8 -10    7.70    1.87
   1  -8  10    9.31    1.76
  -1  -9   5    6.08    1.70
   1   9  -5    7.50    1.23
  -1  -9   5    7.83    1.88
   1   9  -5    8.78    0.87
  -1   9   5    7.70    1.21
   1  -9  -5    7.74    1.36
   1  -9  -4    0.13    0.98
   1   9  -4    1.00    1.36
  -1  -9   4    1.89    1.08
   1   9  -4    1.14    0.63
  -1  -9   4    1.05    1.37
   1   9  -4   -0.33    0.86
  -1  -9   4    0.42    1.37
  -1   9   4    0.51    0.83
  -1  -9   3    8.38    1.96
   1   9  -3    7.12    0.86
   1  -9  -3    5.24    1.31
   1  -9  -3    4.17    1.54
  -1  -9   3    5.11    1.64
  -1  -9   3    5.66    1.24
  -1   9   3    5.60    1.12
  -1   9   3    5.05    0.84
   1  -9  -3    5.49    1.17
   1   9  -3    5.72    1.56
   1  -9  -2    0.39    1.35
  -1  -9   2   -1.01    1.21
  -1  -9   2    1.55    1.47
  -1   9   2   -0.19    1.33
  -1   9   2    0.06    0.53
   1   9  -2    2.34    1.43
  -1  -9   2    0.61    0.94
  -1   9   2   -0.30    0.88
   1  -9  -2    0.12    0.88
  -1  -9   2    1.01    1.25
   1  -9  -2   -0.60    1.14
   1   9  -2   -0.07    0.59
  -1  -9   1   24.30    2.48
   1  -9  -1   22.42    2.50
  -1  -9   1   23.11    2.64
  -1  -9   1   27.50    2.29
   1   9  -1   25.10    1.48
  -1   9   1   21.80    1.29
  -1  -9   1   22.33    1.94
  -1   9   1   22.50    1.70
  -1   9   1   17.15    2.12
   1  -9  -1   28.00    2.35
   1   9  -1   23.14    2.45
   1  -9  -1   22.63    1.82
   1  -9   0   44.81    2.55
   1   9   0   55.14    2.31
   1  -9   0   51.25    3.21
  -1  -9   0   51.84    3.82
  -1  -9   0   49.86    3.40
  -1   9   0   48.56    2.50
  -1   9   0   45.64    3.28
  -1  -9   0   50.49    3.14
  -1   9   0   51.87    2.05
  -1  -9   0   48.45    2.83
   1   9   0   49.80    3.44
   1  -9   0   47.23    3.40
  -1  -9  -1   41.45    3.05
   1   9   1   38.13    2.92
  -1   9  -1   35.24    1.59
   1   9   1   35.37    1.82
  -1  -9  -1   25.60    2.87
  -1  -9  -1   30.17    2.63
  -1   9  -1   34.45    2.06
   1  -9   1   35.04    2.15
   1  -9   1   36.97    2.87
  -1  -9  -1   31.64    2.33
  -1  -9  -2   36.62    2.78
  -1  -9  -2   34.86    2.77
   1  -9   2   36.71    2.77
   1   9   2   29.66    2.65
   1  -9   2   29.85    2.64
  -1   9  -2   29.27    1.89
   1  -9   2   27.38    1.91
  -1   9  -2   34.65    1.51
  -1  -9  -2   34.40    2.41
  -1   9  -3   -0.04    0.46
  -1  -9  -3    0.74    1.22
   1  -9   3    1.42    1.26
  -1   9  -3    0.09    0.77
   1  -9   3   -0.36    1.26
  -1  -9  -3   -0.14    0.98
   1   9   3    0.75    1.28
   1  -9   4    0.85    1.18
  -1  -9  -4    0.58    1.37
   1   9   4   -0.37    1.32
   1  -9   4   -0.37    1.35
  -1   9  -4   -0.77    1.29
  -1   9  -4    0.71    0.44
  -1  -9  -4   -0.51    1.34
  -1  -9  -4   -1.33    1.24
  -1   9  -5    2.13    1.32
   1  -9   5    0.76    1.44
  -1  -9  -5    3.99    1.56
  -1   9  -5    3.26    0.51
   1  -9   5    1.83    1.36
  -1  -9  -5    2.27    1.12
  -2   0  20   11.35    1.33
  -2   0  20   11.00    1.46
   2   0 -20   12.14    1.14
  -2   0  19   -0.30    0.76
  -2   0  19    0.45    0.93
   2   0 -19    0.14    0.58
  -2   0  18    5.43    0.94
   2   0 -18    5.27    1.12
   2   0 -18    6.14    0.85
  -2   0  18    6.81    1.12
  -2   0  17    0.17    0.63
  -2   0  17    0.19    0.72
   2   0 -17   -0.24    0.53
   2   0 -17   -0.44    0.86
  -2   0  16  210.05    6.75
   2   0 -16  202.66    7.39
  -2   0  16  219.97    6.59
   2   0 -16  214.50    6.29
  -2   0  15    0.21    0.54
   2   0 -15   -0.10    0.77
   2   0 -15    0.13    0.96
  -2   0  15    0.67    0.72
   2   0 -15   -0.58    0.47
   2   0 -15   -0.27    0.56
   2   0 -14  652.92   18.54
  -2   0  14  664.68   17.79
   2   0 -14  660.26   17.96
   2   0 -14  652.57   17.34
  -2   0  14  658.95   17.56
   2   0 -14  654.40   17.58
   2   0 -13   -0.24    0.69
   2   0 -13    0.18    0.48
   2   0 -13    0.35    0.86
   2   0 -13    0.12    0.48
  -2   0  13    0.06    0.46
  -2   0  13    0.21    0.57
  -2   0  12 3864.70   98.81
   2   0 -12 3941.01   98.70
   2   0 -12 3727.04   99.51
  -2   0  12 3780.44   99.31
  -2   0  12 3924.32   98.60
   2   0 -12 3986.85   98.48
   2   0 -12 3868.27   98.95
   2   0 -11   -0.12    0.35
  -2   0  11    0.14    0.37
   2   0 -11    0.30    0.72
   2   0 -11    0.07    0.51
   2   0 -11   -0.32    0.41
  -2   0  11    0.09    0.68
  -2   0  11   -0.06    0.52
   2   0 -10    1.57    0.38
  -2   0  10    0.41    0.61
   2   0 -10    1.94    0.56
  -2   0  10    1.71    0.50
  -2   0  10    1.08    0.38
   2   0 -10    0.83    0.67
   2   0 -10    1.70    0.47
  -2   0   9   -0.46    0.60
   2   0  -9   -0.21    0.42
   2   0  -9   -0.26    0.66
  -2   0   9   -0.19    0.44
  -2   0   9    0.57    0.32
   2   0  -9   -0.15    0.36
   2   0  -8   52.65    2.06
   2   0  -8   51.70    2.39
   2   0  -8   53.74    2.04
  -2   0   8   57.13    2.03
  -2   0   8   54.06    2.36
  -2   0   8   54.54    1.84
  -2   0   8   51.02    2.24
  -2   0   7    0.12    0.51
   2   0  -7   -0.04    0.35
   2   0  -7   -0.07    0.54
  -2   0   7   -0.27    0.56
  -2   0   7   -0.05    0.25
   2   0  -7   -0.33    0.25
   2   0  -7    0.30    0.42
  -2   0   7    0.12    0.38
  -2   0   6  104.16    3.46
  -2   0   6  103.14    3.13
   2   0  -6   97.36    3.29
   2   0  -6  105.44    2.92
   2   0  -6   94.85    3.07
  -2   0   6  105.78    2.93
   2   0  -6   98.69    3.52
   2   0  -6   97.40    3.09
  -2   0   6   95.50    3.50
  -2   0   5    0.27    0.47
   2   0  -5    0.15    0.32
  -2   0   5    0.13    0.33
   2   0  -5   -0.19    0.52
  -2   0   5   -0.04    0.20
   2   0  -5    0.10    0.45
  -2   0   5   -0.12    0.51
   2   0  -5    0.09    0.21
   2   0  -4  346.28    9.38
   2   0  -4  353.71    9.88
  -2   0   4  371.45    9.83
  -2   0   4  352.86    9.88
   2   0  -4  358.10    9.78
   2   0  -4  358.11    9.32
   2   0  -3    0.36    0.48
   2   0  -3    0.10    0.30
  -2   0   3    0.73    0.47
  -2   0   3   -0.60    0.57
   2   0  -3   -0.33    0.52
   2   0  -2 1456.17   36.96
  -2   0   2 1395.81   36.86
   2   0  -2 1442.04   36.54
   2   0  -2 1436.81   36.95
  -2   0   2 1451.82   37.01
  -2   0   1   -0.05    0.54
   2   0  -1   -0.15    0.52
   2   0  -1   -0.05    0.53
   2   0  -1    0.03    0.37
   2   0   0 1582.32   40.35
   2   0   0 1585.87   40.09
   2   0   0 1563.56   40.45
  -2   0   0 1556.85   40.43
   2   0   1    0.04    0.25
   2   0   1    0.32    0.51
   2   0   1    0.06    0.51
   2   0   2 2931.61   74.49
   2   0   2 2940.41   74.17
   2   0   2 2935.50   74.34
   2   0   3    0.03    0.29
   2   0   3   -0.05    0.41
   2   0   3    0.10    0.34
   2   0   4  465.28   12.13
   2   0   4  456.03   12.15
   2   0   5    0.03    0.29
   2   0   5    0.16    0.34
  -2   0  -5   -0.12    0.35
   2   0   6  219.44    6.24
  -2   0  -6  218.90    6.18
   2   0   6  219.20    6.03
   2   0   7    0.15    0.41
   2   0   7    0.15    0.26
  -2   0  -7    0.04    0.35
  -2   0  -8   43.40    1.77
   2   0   8   45.48    1.58
   2   0   8   44.37    1.87
   2   0   9   -0.03    0.27
   2   0   9    0.18    0.45
  -2   0  -9    0.34    0.42
  -2   0 -10   49.27    2.01
   2   0  10   50.38    1.73
   2   0  10   54.22    2.24
   2   0  11   -0.21    0.28
   2   0  11   -0.15    0.57
  -2   0 -11    0.39    0.51
  -2   0 -11   -0.17    0.46
  -2   0 -12   -0.07    0.57
   2   0  12    0.32    0.62
   2   0  12    0.76    0.45
   2   0  12    0.28    0.31
  -2   0 -12    0.18    0.49
   2   0  13    0.12    0.51
   2   0  13   -0.10    0.32
   2   0  13   -0.44    0.67
  -2   0 -13   -0.16    0.59
  -2   0 -13   -0.63    0.54
  -2   0 -14   95.44    3.42
   2   0  14  100.45    3.03
   2   0  14   91.49    3.41
   2   0  14   96.69    3.79
  -2   0 -14  101.78    3.76
   2   0  15    0.10    0.80
   2   0  15    0.27    0.39
  -2   0 -15    0.14    0.53
  -2   0 -15   -0.47    0.68
   2   0  16   16.51    0.96
  -2   0 -16   15.45    1.24
  -2   0 -16   19.17    1.59
   2   0  16   17.32    1.54
   2   0  17   -0.36    0.43
   2   0  17   -0.12    0.83
  -2   0 -17    0.12    0.90
  -2   0 -17    0.08    0.58
   2   0  18   12.81    1.59
  -2   0 -18   13.15    1.20
  -2  -1  19   61.02    3.23
  -2  -1  19   67.67    2.92
  -2   1  19   62.62    3.06
   2   1 -19   63.34    2.51
   2  -1 -19   68.11    2.80
   2   1 -18    2.55    0.60
   2   1 -18    4.27    1.17
  -2  -1  18    5.67    0.93
  -2   1  18    4.20    0.97
  -2   1  18    5.74    0.97
   2  -1 -18    3.28    0.77
   2  -1 -18    5.40    1.11
   2  -1 -17    8.31    1.47
  -2  -1  17    9.12    1.05
   2  -1 -17    7.64    1.13
   2   1 -17    8.34    1.39
  -2  -1  17   10.31    1.30
  -2   1  17    9.90    1.19
  -2   1  17    8.37    1.02
   2  -1 -17    7.16    0.92
   2   1 -17    8.19    0.82
  -2   1  17   11.21    1.41
  -2  -1  17    7.43    1.32
   2   1 -16   67.43    3.27
   2  -1 -16   67.75    2.90
  -2  -1  16   67.83    3.13
   2   1 -16   67.23    2.74
  -2  -1  16   64.81    3.26
  -2   1  16   70.09    3.26
  -2   1  16   70.06    2.78
  -2   1  16   63.03    2.80
   2   1 -16   65.72    2.43
   2  -1 -16   75.05    3.57
  -2  -1  16   68.70    2.73
   2  -1 -16   64.68    2.59
   2  -1 -15   35.28    2.34
   2   1 -15   34.87    1.55
   2  -1 -15   35.89    1.92
   2   1 -15   36.78    2.25
   2  -1 -15   36.83    1.80
   2   1 -15   40.85    1.87
  -2  -1  15   33.60    2.05
  -2   1  15   36.39    2.21
  -2   1  15   38.64    1.84
  -2  -1  15   38.05    2.29
   2  -1 -15   34.87    1.70
  -2   1  15   35.22    1.91
  -2  -1  15   32.83    1.73
   2  -1 -14  105.16    4.24
   2   1 -14   94.26    3.95
   2   1 -14   97.48    3.21
   2  -1 -14  101.65    3.47
   2   1 -14  101.96    3.52
  -2   1  14   99.05    3.45
  -2   1  14  103.64    4.05
  -2  -1  14   99.15    4.06
  -2  -1  14   99.61    3.84
  -2   1  14   99.37    3.59
   2  -1 -14  102.34    3.64
  -2  -1  14  103.57    3.51
   2  -1 -14  100.75    3.38
   2   1 -13  140.71    5.03
   2   1 -13  141.65    4.26
   2   1 -13  135.73    4.52
  -2   1  13  143.74    4.47
  -2  -1  13  143.96    4.91
  -2  -1  13  145.45    5.14
  -2   1  13  142.26    5.03
   2  -1 -13  154.34    5.33
   2  -1 -13  138.03    4.38
   2  -1 -13  142.30    4.61
  -2   1  13  142.20    4.58
  -2  -1  13  145.02    4.51
   2  -1 -13  141.44    4.47
   2  -1 -12   -0.10    0.82
  -2  -1  12    0.43    0.49
   2   1 -12    0.95    0.41
  -2   1  12    0.36    0.46
   2  -1 -12    0.19    0.44
   2   1 -12   -0.54    0.85
  -2   1  12   -0.23    0.57
   2   1 -12    1.61    0.94
   2  -1 -12   -0.05    0.45
   2   1 -12    0.23    0.46
   2  -1 -12    0.12    0.52
  -2  -1  12    0.48    0.67
  -2  -1  12    0.97    0.72
  -2   1  11    0.15    0.38
   2  -1 -11    0.57    0.46
   2  -1 -11    0.76    0.72
  -2  -1  11    0.55    0.43
  -2  -1  11    0.64    0.64
   2   1 -11    0.22    0.71
  -2   1  11    0.31    0.35
  -2  -1  11    0.07    0.57
   2   1 -11   -0.08    0.71
   2   1 -11    0.68    0.40
   2  -1 -11    0.35    0.41
   2   1 -11    1.00    0.48
   2   1 -10   28.79    1.29
  -2  -1  10   33.33    1.79
   2  -1 -10   28.76    1.75
   2  -1 -10   30.20    1.41
   2   1 -10   31.29    1.38
   2   1 -10   28.62    1.43
  -2  -1  10   30.99    1.65
  -2   1  10   29.85    1.29
   2   1 -10   27.54    1.86
  -2   1  10   29.02    1.35
   2   1 -10   28.56    1.66
  -2  -1  10   31.87    1.81
  -2  -1  10   31.20    1.40
   2  -1 -10   30.53    1.36
  -2  -1   9  158.44    4.94
   2   1  -9  158.28    4.76
   2   1  -9  152.76    5.01
   2  -1  -9  157.83    4.69
   2   1  -9  158.05    4.59
  -2  -1   9  159.06    5.17
   2   1  -9  146.36    5.26
  -2   1   9  156.43    4.48
  -2  -1   9  168.75    5.20
   2  -1  -9  153.92    5.13
  -2   1   9  156.06    4.55
   2   1  -9  148.14    4.53
  -2  -1   9  156.05    4.64
   2  -1  -9  155.62    4.56
  -2  -1   8    0.08    0.53
   2   1  -8    0.31    0.31
   2  -1  -8    0.15    0.33
   2  -1  -8   -0.07    0.31
   2   1  -8    0.70    0.65
  -2  -1   8    0.50    0.39
   2   1  -8    0.35    0.33
  -2  -1   8    0.06    0.45
  -2   1   8    0.10    0.29
   2  -1  -8   -0.07    0.57
   2   1  -8    0.06    0.51
  -2  -1   8    1.04    0.62
  -2   1   8    0.38    0.26
   2  -1  -8    0.23    0.37
   2   1  -8    0.10    0.39
   2   1  -7  332.14    9.98
   2  -1  -7  343.10    9.26
  -2  -1   7  343.76    9.86
   2   1  -7  346.53    9.53
   2  -1  -7  344.76    9.75
   2   1  -7  361.68    9.32
  -2   1   7  346.74    9.09
   2  -1  -7  343.23    9.43
  -2  -1   7  348.37    9.85
   2   1  -7  349.96    9.67
  -2   1   7  344.14    9.15
   2  -1  -7  336.42    9.12
   2   1  -6  378.61   10.41
   2   1  -6  380.14   10.36
  -2  -1   6  371.35   10.60
   2  -1  -6  374.49   10.03
   2   1  -6  367.14   10.75
   2  -1  -6  367.90   10.24
  -2   1   6  385.14    9.85
  -2  -1   6  377.50   10.61
   2  -1  -6  365.22   10.45
  -2   1   6  372.66    9.88
   2  -1  -6  381.48    9.87
   2   1  -6  395.12   10.16
   2   1  -5  892.18   23.84
   2   1  -5  887.13   24.20
  -2  -1   5  894.62   24.06
  -2   1   5  914.46   23.25
   2   1  -5  917.08   23.84
   2  -1  -5  930.49   23.78
  -2  -1   5  882.42   24.01
   2  -1  -5  923.65   23.87
   2  -1  -5  908.00   23.48
   2   1  -5  938.12   23.66
  -2   1   5  917.36   23.28
   2  -1  -5  923.80   23.24
   2  -1  -4    4.14    0.43
   2  -1  -4    3.86    0.62
  -2  -1   4    6.47    0.81
  -2  -1   4    4.41    0.73
   2  -1  -4    4.37    0.28
   2   1  -4    5.26    0.62
   2   1  -4    5.96    0.70
   2  -1  -4    4.92    0.64
  -2   1   4    4.80    0.32
  -2   1   4    5.43    0.33
   2   1  -4    5.71    0.83
   2  -1  -3  158.01    4.75
  -2  -1   3  159.92    4.99
   2   1  -3  163.28    5.17
   2   1  -3  157.57    4.79
   2  -1  -3  166.94    4.87
   2   1  -3  163.09    4.92
   2  -1  -3  160.84    4.52
  -2  -1   3  159.67    5.12
   2  -1  -3  162.58    4.17
   2  -1  -2   10.26    0.76
   2  -1  -2    9.23    0.82
  -2  -1   2   10.30    0.98
   2   1  -2    8.93    0.96
  -2  -1   2   10.93    0.95
   2   1  -2   11.02    0.84
   2   1  -2    9.72    0.85
  -2  -1   1  298.36    8.54
   2  -1  -1  299.03    8.08
   2   1  -1  289.10    8.27
   2   1  -1  292.85    8.54
   2   1  -1  297.47    8.37
   2  -1  -1  301.33    8.35
  -2  -1   1  304.49    8.43
   2  -1   0   12.13    0.74
   2   1   0   14.05    0.99
  -2  -1   0   11.10    1.01
  -2  -1   0   12.03    0.98
   2  -1   0   11.28    0.41
  -2  -1   0   12.24    0.91
   2  -1   0   13.20    0.75
   2   1   0   12.57    1.07
   2   1   0   10.65    0.84
   2   1   0   11.43    0.94
   2  -1   0   11.21    0.92
  -2   1   0   10.27    0.89
  -2  -1  -1   53.94    2.33
   2  -1   1   56.10    1.83
   2   1   1   57.72    2.20
   2   1   1   50.45    2.28
   2   1   1   55.67    2.24
   2  -1   1   56.36    2.22
   2   1   1   51.50    2.04
   2  -1   1   56.74    1.88
   2  -1   1   57.76    1.61
  -2  -1  -2 1958.09   54.22
   2   1   2 2135.61   53.80
   2   1   2 2061.06   54.14
   2  -1   2 2135.85   53.54
   2   1   2 2078.70   53.99
  -2   1  -2 2117.08   53.44
   2   1   2 2141.41   54.10
   2  -1   2 2143.26   53.36
  -2  -1  -2 2122.93   53.86
  -2   1  -3  123.51    3.53
  -2  -1  -3  123.41    4.27
  -2   1  -3  122.42    3.80
   2   1   3  127.23    4.14
   2  -1   3  129.16    3.63
   2   1   3  127.22    3.87
   2  -1   3  128.20    3.55
   2   1   3  130.83    3.49
  -2  -1  -4  158.32    5.31
  -2   1  -4  167.68    4.87
   2  -1   4  165.87    4.58
   2   1   4  169.93    4.88
   2   1   4  167.81    5.00
   2  -1   4  165.54    4.62
   2  -1   5   55.76    1.89
  -2   1  -5   56.74    2.11
   2  -1   5   54.55    1.75
   2   1   5   58.17    2.06
   2   1   5   56.19    2.21
  -2  -1  -6   16.06    0.94
   2   1   6   17.89    1.14
   2   1   6   16.88    0.96
   2  -1   6   16.67    0.71
   2  -1   6   17.93    0.93
  -2  -1  -6   17.13    0.81
  -2  -1  -7    7.31    0.64
   2  -1   7    6.99    0.41
  -2   1  -7    6.44    0.52
  -2  -1  -7    6.54    0.54
   2   1   7    6.57    0.61
   2   1   7    7.12    0.79
   2  -1   7    7.72    0.64
  -2  -1  -7    5.14    0.70
  -2  -1  -8   23.67    1.10
  -2  -1  -8   23.85    1.32
   2   1   8   21.89    1.38
   2   1   8   25.06    1.14
   2  -1   8   24.50    1.20
  -2  -1  -8   23.27    1.20
  -2   1  -8   22.73    1.04
   2  -1   8   21.01    0.83
   2  -1   9  194.84    5.16
   2   1   9  192.00    6.04
  -2  -1  -9  193.46    5.70
  -2  -1  -9  189.19    5.84
  -2   1  -9  195.67    5.46
   2  -1   9  191.96    5.72
   2   1   9  193.26    5.52
   2  -1  10  200.17    6.01
  -2   1 -10  198.51    5.68
  -2  -1 -10  194.37    6.06
   2   1  10  192.01    6.28
   2  -1  10  197.72    5.98
  -2  -1 -10  204.96    5.97
   2   1  10  203.56    5.71
   2  -1  10  205.65    5.38
   2  -1  11   36.17    1.21
  -2  -1 -11   34.68    1.77
   2  -1  11   35.61    1.63
  -2   1 -11   33.82    1.45
   2  -1  11   34.80    1.72
   2   1  11   32.87    1.91
   2  -1  11   35.16    1.74
  -2  -1 -11   40.56    1.77
   2   1  11   33.42    1.43
   2   1  12   24.23    1.17
   2  -1  12   26.41    0.99
   2  -1  12   24.77    1.37
  -2   1 -12   22.36    1.18
  -2  -1 -12   21.75    1.45
   2  -1  12   24.11    1.45
   2   1  12   25.70    1.71
   2  -1  12   27.78    1.54
  -2  -1 -12   27.89    1.50
   2   1  13    0.40    0.75
  -2  -1 -13    1.62    0.69
   2  -1  13    1.98    0.66
   2  -1  13    1.16    0.66
  -2  -1 -13    1.37    0.63
   2  -1  13    1.66    0.34
   2  -1  13    2.02    0.59
  -2   1 -13    1.74    0.49
   2   1  13    1.58    0.44
  -2   1 -14    2.78    0.88
   2  -1  14    3.12    0.78
  -2  -1 -14    2.27    0.73
   2  -1  14    2.57    0.41
   2   1  14    2.71    0.51
   2  -1  14    4.42    0.86
   2  -1  14    2.77    0.68
  -2   1 -14    1.90    0.51
  -2  -1 -14    2.76    0.73
   2   1  14    2.05    0.83
   2   1  15  185.32    5.37
   2   1  15  184.44    5.75
   2  -1  15  173.72    5.96
   2  -1  15  187.31    5.83
  -2   1 -15  179.36    5.50
   2  -1  15  189.67    5.18
  -2   1 -15  187.21    6.25
  -2  -1 -15  187.70    5.99
   2   1  15  186.65    6.40
   2  -1  15  179.30    6.05
  -2  -1 -15  186.46    5.99
   2   1  16   24.95    1.27
  -2   1 -16   26.99    1.97
   2   1  16   26.24    1.57
   2  -1  16   24.32    1.54
  -2   1 -16   22.10    1.32
  -2  -1 -16   26.75    1.71
   2  -1  16   24.29    1.09
   2   1  16   24.75    1.94
   2  -1  16   27.33    1.77
  -2  -1 -16   26.56    1.74
   2  -1  16   23.27    1.70
  -2   1 -17   10.64    1.50
   2   1  17   12.38    0.93
   2  -1  17   13.47    1.37
  -2   1 -17   10.22    0.93
  -2  -1 -17   13.01    1.30
   2   1  17   13.17    1.53
  -2  -1 -18    1.10    1.22
   2   1  18    0.14    0.91
  -2  -1 -18    0.48    0.73
  -2   1 -18    0.06    0.50
   2   1  18    1.01    0.52
   2  -1  18    1.74    0.87
   2   1  18   -0.10    0.74
  -2   2  19   96.74    4.16
  -2   2  19   95.83    3.68
  -2  -2  19  101.39    4.45
  -2  -2  19   98.45    3.78
   2  -2 -19   95.64    3.73
   2   2 -19   97.49    3.29
   2  -2 -18    0.28    0.74
  -2   2  18   -0.11    0.84
   2   2 -18    0.15    0.45
  -2   2  18    0.94    0.66
  -2  -2  18    0.83    1.08
   2  -2 -18    0.17    0.67
  -2  -2  18    0.69    0.67
   2  -2 -17    2.05    1.10
   2   2 -17    3.01    1.27
   2   2 -17    1.34    1.04
  -2   2  17    1.72    0.65
   2   2 -17    1.58    0.48
  -2   2  17    1.01    0.89
  -2  -2  17    1.85    0.72
  -2  -2  17    1.05    0.91
  -2   2  17    2.21    0.89
   2  -2 -17    0.86    0.68
  -2  -2  17    1.51    1.03
   2  -2 -17    1.04    0.73
   2   2 -16   31.55    1.40
  -2   2  16   28.27    1.84
  -2  -2  16   26.81    2.08
   2   2 -16   31.87    2.49
  -2   2  16   29.69    2.07
   2   2 -16   30.37    2.34
  -2  -2  16   30.42    1.70
   2  -2 -16   32.27    1.72
   2  -2 -16   31.57    2.26
  -2   2  16   30.91    1.60
  -2  -2  15   11.41    1.42
   2  -2 -15   13.43    1.52
  -2  -2  15   12.38    1.06
   2   2 -15   13.19    1.66
   2   2 -15   11.46    0.81
   2  -2 -15   12.68    1.09
   2   2 -15   10.59    1.40
  -2   2  15   12.29    0.95
  -2  -2  15   11.42    1.41
  -2   2  15   11.29    1.36
   2   2 -15   12.63    1.06
  -2   2  15    9.75    1.16
   2  -2 -15   10.27    0.97
   2   2 -14  199.49    6.92
  -2  -2  14  200.24    6.81
   2   2 -14  208.84    5.78
   2  -2 -14  197.40    6.08
   2  -2 -14  195.27    6.00
   2   2 -14  204.76    6.16
  -2  -2  14  188.25    6.67
  -2   2  14  206.01    6.70
  -2   2  14  201.94    5.93
   2  -2 -14  201.27    6.88
  -2   2  14  200.31    6.38
  -2  -2  14  209.43    6.20
   2  -2 -14  201.65    6.11
   2   2 -14  201.75    7.16
   2   2 -13  359.82   10.76
   2   2 -13  362.04    9.57
   2   2 -13  351.91    9.90
  -2   2  13  350.10   10.44
  -2   2  13  360.14    9.67
   2  -2 -13  354.98    9.79
   2  -2 -13  351.81   10.63
  -2  -2  13  339.29   10.50
  -2  -2  13  354.50   10.62
  -2   2  13  339.03    9.91
   2  -2 -13  342.00    9.82
  -2   2  13  336.16   10.05
  -2  -2  13  376.01   10.01
   2  -2 -13  351.67    9.80
   2  -2 -12  831.04   21.94
   2  -2 -12  807.55   22.71
   2   2 -12  808.28   22.84
   2   2 -12  854.86   22.10
   2  -2 -12  847.69   21.95
  -2  -2  12  840.25   22.75
  -2  -2  12  834.10   22.79
  -2   2  12  853.60   22.66
  -2   2  12  812.40   22.10
  -2   2  12  813.08   22.25
   2   2 -12  854.34   21.78
  -2  -2  12  859.07   22.18
  -2   2  12  857.82   21.81
   2  -2 -11   13.60    1.29
  -2  -2  11   13.92    1.33
   2   2 -11   12.61    1.34
   2   2 -11   14.22    1.01
  -2   2  11   15.25    0.85
   2  -2 -11   14.82    0.95
   2   2 -11   14.76    0.90
  -2   2  11   14.46    1.08
  -2   2  11   15.99    1.31
  -2  -2  11   15.57    1.38
  -2   2  11   13.85    1.01
  -2  -2  11   13.94    1.31
   2  -2 -11   13.19    0.86
  -2  -2  11   14.19    1.07
   2   2 -10   15.01    1.37
   2  -2 -10   16.31    0.96
   2  -2 -10   13.20    1.20
   2   2 -10   15.25    1.01
  -2   2  10   15.12    1.24
  -2  -2  10   16.60    1.30
  -2   2  10   15.51    1.02
   2   2 -10   14.76    0.90
  -2  -2  10   15.68    1.31
  -2   2  10   15.86    1.07
  -2  -2  10   15.16    1.31
   2  -2 -10   14.92    0.87
  -2  -2  10   16.11    1.09
  -2   2  10   16.40    0.82
   2  -2  -9   28.88    1.65
  -2  -2   9   29.44    1.74
  -2  -2   9   31.98    1.81
   2  -2  -9   31.06    1.34
   2   2  -9   29.62    1.45
  -2   2   9   27.38    1.40
  -2   2   9   29.08    1.64
  -2   2   9   31.06    1.16
  -2   2   9   26.45    1.40
   2  -2  -9   33.31    1.29
   2  -2  -9   29.10    1.34
   2   2  -9   28.99    1.82
   2  -2  -8  155.15    4.63
   2  -2  -8  155.25    5.03
  -2   2   8  159.90    5.08
   2   2  -8  159.24    5.32
  -2  -2   8  161.69    5.23
  -2  -2   8  160.55    5.29
   2  -2  -8  156.32    4.65
  -2   2   8  155.83    4.75
  -2   2   8  157.47    4.75
   2  -2  -8  161.75    4.48
  -2   2   8  158.35    4.34
   2   2  -8  162.88    4.84
   2  -2  -7   40.99    1.92
  -2   2   7   43.18    1.74
  -2  -2   7   43.47    2.17
  -2   2   7   42.91    1.76
   2   2  -7   49.14    1.94
   2  -2  -7   46.35    1.75
  -2   2   7   45.35    2.02
   2  -2  -7   46.82    1.70
  -2  -2   7   48.63    2.21
  -2   2   7   46.00    1.41
   2  -2  -7   46.11    1.54
   2   2  -7   43.03    2.17
   2  -2  -6  852.63   22.90
   2   2  -6  849.17   23.52
  -2   2   6  891.69   22.19
   2  -2  -6  893.78   22.70
   2  -2  -6  864.86   22.56
  -2  -2   6  882.50   23.20
   2   2  -6  885.34   22.94
  -2   2   6  875.08   23.03
   2   2  -6  851.46   23.29
   2  -2  -6  872.66   22.36
  -2   2   6  856.79   22.67
  -2  -2   6  874.43   23.33
  -2   2   5 1307.76   32.61
  -2  -2   5 1292.84   33.64
   2   2  -5 1289.93   33.47
   2  -2  -5 1240.91   33.29
   2  -2  -5 1317.61   33.21
  -2   2   5 1276.46   32.74
  -2   2   5 1292.83   33.14
  -2  -2   5 1291.15   33.82
  -2   2   5 1285.93   33.45
   2  -2  -5 1292.55   32.81
   2  -2  -5 1309.40   33.03
   2   2  -5 1269.08   33.98
   2   2  -4  170.79    5.64
   2  -2  -4  175.93    4.80
  -2  -2   4  173.42    5.55
   2   2  -4  173.84    5.29
  -2   2   4  174.16    4.90
   2  -2  -4  177.67    5.04
  -2  -2   4  166.94    5.31
  -2   2   4  158.79    5.12
   2  -2  -4  170.85    4.61
   2  -2  -4  169.47    4.98
  -2  -2   3   49.25    2.32
   2   2  -3   48.50    2.39
   2  -2  -3   52.24    1.70
   2   2  -3   51.10    2.16
  -2  -2   3   51.59    2.27
   2  -2  -3   50.51    1.94
  -2  -2   3   50.63    2.16
   2  -2  -3   51.08    1.58
   2  -2  -3   51.95    1.83
   2  -2  -2  215.18    6.16
   2  -2  -2  209.06    5.72
  -2  -2   2  208.46    6.18
  -2  -2   2  206.61    6.47
   2   2  -2  204.68    6.50
   2  -2  -2  214.09    5.62
   2   2  -2  195.22    6.04
   2   2  -2  201.33    6.23
  -2  -2   2  202.00    6.30
   2  -2  -2  206.13    5.97
  -2  -2   1   21.40    1.29
   2  -2  -1   22.38    0.93
  -2  -2   1   22.35    1.52
   2  -2  -1   19.43    1.18
   2   2  -1   22.26    1.53
   2  -2  -1   23.81    0.90
  -2  -2   1   21.51    1.38
   2   2  -1   23.65    1.27
   2  -2  -1   22.16    0.82
   2  -2  -1   23.01    1.21
   2  -2  -1   24.22    0.96
   2   2  -1   19.61    1.33
  -2  -2   0  116.03    3.80
  -2  -2   0  109.77    3.80
   2  -2   0  117.05    3.24
   2  -2   0  115.82    3.32
   2   2   0  122.09    3.79
   2   2   0  113.52    3.98
  -2  -2   0  115.46    3.99
   2   2   0  122.55    4.20
   2  -2   0  118.07    3.25
   2  -2   0  114.08    3.72
  -2  -2   0  114.07    4.17
  -2   2   0  117.97    3.12
   2  -2   0  117.80    3.25
   2  -2   0  119.71    3.72
   2  -2   1  130.88    4.12
   2   2   1  131.59    4.08
   2  -2   1  128.30    3.61
   2  -2   1  131.77    3.53
  -2  -2  -1  130.58    4.16
   2   2   1  128.44    4.35
  -2  -2  -1  131.41    4.34
   2   2   1  124.39    4.40
  -2  -2  -1  125.45    4.50
  -2   2  -1  130.86    3.88
   2  -2   1  128.46    3.65
  -2   2  -2  139.72    3.64
  -2   2  -2  127.60    4.05
   2  -2   2  137.37    3.82
   2   2   2  133.37    4.54
  -2  -2  -2  141.47    4.50
   2  -2   2  135.01    3.63
  -2   2  -2  135.55    4.07
   2   2   2  126.91    4.47
   2   2   2  129.61    4.20
  -2  -2  -2  135.67    4.71
   2  -2   2  133.51    3.82
  -2  -2  -2  136.22    4.30
   2  -2   3  249.69    6.77
  -2  -2  -3  248.79    7.24
  -2   2  -3  244.91    7.01
  -2   2  -3  256.50    6.68
   2   2   3  255.44    6.94
   2   2   3  250.54    7.51
   2  -2   3  254.13    6.78
   2  -2   3  247.99    6.48
  -2   2  -3  240.62    7.01
   2   2   3  251.75    7.14
   2   2   3  249.53    7.50
  -2  -2  -3  251.57    7.71
  -2  -2  -3  254.89    7.19
   2  -2   4   20.64    0.96
  -2  -2  -4   18.84    1.21
   2  -2   4   19.79    0.65
   2   2   4   19.39    1.38
   2   2   4   19.41    1.14
   2   2   4   21.72    1.04
  -2  -2  -4   20.36    1.19
  -2   2  -4   22.53    0.94
   2  -2   4   19.85    0.95
   2   2   4   22.95    1.44
   2  -2   4   19.33    0.75
  -2  -2  -4   20.88    1.52
  -2  -2  -5  222.29    7.30
   2   2   5  243.01    7.22
   2   2   5  234.94    6.72
   2  -2   5  232.05    6.04
  -2  -2  -5  240.75    6.78
   2  -2   5  246.82    6.49
   2  -2   5  226.55    6.50
  -2  -2  -6    0.11    0.43
   2  -2   6    0.35    0.35
   2  -2   6    0.97    0.37
   2   2   6    0.55    0.45
  -2  -2  -6   -0.10    0.75
   2   2   6    0.35    0.66
   2  -2   7  270.96    7.92
  -2  -2  -7  285.54    7.94
  -2  -2  -7  296.68    8.10
   2   2   7  278.03    8.41
   2   2   7  288.48    7.99
  -2  -2  -7  289.90    8.84
   2  -2   7  288.30    7.88
  -2  -2  -8  466.96   13.47
  -2  -2  -8  464.71   12.85
   2   2   8  451.46   13.05
   2   2   8  482.31   12.54
  -2  -2  -8  448.66   12.51
  -2  -2  -8  475.84   12.63
   2  -2   8  468.39   12.48
   2  -2   8  457.19   12.54
  -2   2  -9 1368.58   34.42
   2  -2   9 1309.46   34.42
  -2  -2  -9 1316.57   35.40
  -2  -2  -9 1297.48   34.71
   2   2   9 1318.42   34.99
  -2  -2  -9 1356.45   34.46
   2   2   9 1328.31   34.28
   2  -2   9 1329.37   34.32
  -2  -2  -9 1343.61   34.39
  -2  -2 -10   63.91    2.61
   2  -2  10   55.68    2.35
   2  -2  10   59.98    2.26
  -2   2 -10   62.54    2.42
   2   2  10   53.02    2.68
  -2  -2 -10   53.68    2.97
  -2  -2 -10   60.98    2.37
   2  -2  10   57.78    2.29
   2   2  10   59.11    2.22
  -2  -2 -10   58.88    2.35
   2  -2  11   82.13    2.88
  -2   2 -11   84.36    3.09
  -2  -2 -11   77.73    3.17
  -2  -2 -11   79.93    2.97
   2   2  11   78.86    3.44
  -2  -2 -11   85.20    3.02
   2  -2  11   80.95    2.96
   2   2  11   79.34    2.78
   2  -2  11   79.08    3.04
   2   2  12    5.67    1.06
  -2  -2 -12    5.32    0.78
   2  -2  12    5.91    0.79
   2   2  12    4.33    0.62
  -2  -2 -12    4.32    0.84
  -2   2 -12    6.65    0.94
   2  -2  12    3.73    0.73
   2   2  12    5.69    0.67
   2  -2  12    5.49    0.70
  -2  -2 -12    4.33    0.77
  -2  -2 -13    4.46    0.80
   2  -2  13    7.16    0.87
   2  -2  13    5.31    0.91
   2   2  13    4.38    1.09
   2   2  13    5.58    0.65
  -2  -2 -13    4.56    0.93
  -2   2 -13    6.07    0.99
  -2  -2 -13    7.32    0.88
   2   2  13    5.73    0.73
   2  -2  13    4.75    0.73
   2   2  14   24.95    1.29
  -2   2 -14   22.70    1.66
   2   2  14   24.16    1.42
   2  -2  14   24.00    1.61
   2  -2  14   26.12    1.50
  -2  -2 -14   25.37    1.69
  -2  -2 -14   25.45    1.58
   2   2  14   23.34    1.93
   2  -2  14   25.71    1.59
  -2  -2 -14   25.88    1.58
  -2   2 -15   58.83    2.90
   2   2  15   63.20    2.35
   2  -2  15   62.72    2.62
   2  -2  15   61.49    2.86
   2   2  15   66.53    3.28
   2  -2  15   64.35    2.76
   2   2  15   61.40    2.53
  -2  -2 -15   64.16    2.75
  -2  -2 -15   59.29    2.67
  -2  -2 -15   63.18    2.87
  -2  -2 -16   25.71    1.72
   2   2  16   30.39    1.46
   2  -2  16   29.49    1.90
   2   2  16   24.79    2.16
  -2   2 -16   27.64    2.02
   2  -2  16   25.07    1.71
  -2  -2 -16   26.28    1.86
  -2  -2 -17   35.91    2.82
  -2  -2 -17   32.09    2.09
   2   2  17   36.34    1.66
   2   2  17   31.96    2.45
   2  -2  17   34.93    2.06
  -2   2 -17   32.36    2.27
  -2  -2 -17   31.62    1.97
   2  -2  18   -0.43    0.84
   2   2  18    0.42    0.57
  -2  -2 -18   -0.58    1.28
   2   2  18    0.31    1.10
   2  -2  18   -0.24    0.88
  -2  -2 -18    0.19    0.70
  -2   2 -18   -0.27    0.98
  -2  -2 -18    0.45    0.90
   2   3 -18   18.25    1.06
  -2   3  18   19.57    1.77
  -2   3  18   18.06    1.31
   2  -3 -18   17.26    1.49
  -2  -3  18   22.82    1.60
   2  -3 -18   19.46    1.54
  -2  -3  18   19.54    2.05
   2   3 -17   63.68    2.22
  -2   3  17   59.68    2.47
  -2  -3  17   61.93    3.46
  -2   3  17   58.69    3.14
   2   3 -17   55.46    3.52
  -2   3  17   60.84    3.07
   2  -3 -17   64.47    2.81
  -2  -3  17   67.91    2.82
   2  -3 -17   65.89    2.72
   2   3 -16   60.03    2.16
  -2   3  16   65.08    2.42
   2   3 -16   60.76    3.56
  -2  -3  16   68.42    3.43
  -2  -3  16   59.71    3.22
  -2   3  16   60.42    3.03
  -2   3  16   60.56    2.65
   2  -3 -16   63.54    2.74
  -2   3  16   61.67    3.01
   2  -3 -16   61.03    3.26
  -2  -3  16   62.01    2.70
   2  -3 -16   62.81    2.60
   2   3 -16   58.27    3.44
   2   3 -15   -0.93    1.20
  -2   3  15   -0.21    0.83
  -2   3  15   -0.10    0.47
   2   3 -15    0.95    0.39
   2   3 -15    2.91    1.14
  -2  -3  15    0.90    0.89
   2  -3 -15   -0.20    0.58
  -2   3  15   -0.56    0.74
  -2   3  15   -0.39    0.67
  -2  -3  15    0.41    0.89
   2  -3 -15   -0.64    0.67
   2  -3 -15   -0.13    0.85
  -2  -3  15    0.65    0.65
   2  -3 -14   33.30    2.26
   2   3 -14   36.92    2.58
  -2  -3  14   34.54    2.28
   2   3 -14   38.57    1.52
  -2  -3  14   40.17    2.51
  -2   3  14   36.30    1.89
  -2   3  14   37.18    1.59
  -2   3  14   38.84    2.23
   2   3 -14   34.04    2.55
  -2   3  14   35.46    2.08
   2  -3 -14   35.37    1.71
  -2  -3  14   38.69    1.97
  -2   3  13   17.53    1.23
  -2   3  13   19.59    1.02
  -2   3  13   18.26    1.51
   2   3 -13   18.50    1.80
   2   3 -13   18.22    1.81
  -2  -3  13   16.45    1.68
   2   3 -13   16.77    0.95
   2  -3 -13   17.93    1.58
   2   3 -13   15.43    1.20
  -2  -3  13   18.33    1.58
   2  -3 -13   15.27    1.03
  -2   3  13   14.75    1.36
   2  -3 -13   16.84    1.09
  -2  -3  13   16.14    1.24
  -2  -3  12   22.53    1.63
   2  -3 -12   12.88    1.39
  -2   3  12   19.95    0.99
   2   3 -12   15.22    1.71
  -2  -3  12   19.38    1.73
   2   3 -12   18.42    1.78
  -2  -3  12   17.56    1.56
   2   3 -12   18.60    1.02
  -2   3  12   18.80    1.24
  -2   3  12   17.38    1.39
   2   3 -12   16.82    1.22
   2  -3 -12   18.42    1.08
   2  -3 -12   19.05    1.11
  -2  -3  12   18.65    1.36
   2   3 -11   29.44    2.20
   2   3 -11   29.29    2.20
   2  -3 -11   35.44    1.50
   2   3 -11   34.81    1.72
  -2   3  11   37.44    1.72
  -2  -3  11   32.69    2.03
  -2   3  11   34.98    1.92
   2   3 -11   35.10    1.49
   2  -3 -11   32.69    1.65
  -2  -3  11   35.61    2.09
   2  -3 -11   34.25    1.97
   2  -3 -11   34.03    1.49
   2   3 -10    7.63    1.26
  -2  -3  10    6.39    1.01
   2  -3 -10    4.69    0.66
   2   3 -10    6.54    1.16
   2   3 -10    6.33    0.80
   2  -3 -10    5.82    0.88
  -2   3  10    7.33    0.77
   2  -3 -10    5.53    0.58
  -2   3  10    7.11    0.75
   2  -3 -10    6.04    0.58
  -2  -3  10    7.26    1.03
  -2   3  10    5.78    0.84
   2  -3  -9   61.99    2.60
  -2   3   9   61.86    2.37
   2   3  -9   65.07    3.11
  -2  -3   9   62.52    2.87
   2   3  -9   67.51    2.58
   2   3  -9   62.53    3.13
  -2   3   9   61.93    2.31
  -2  -3   9   60.64    2.78
  -2   3   9   65.08    2.66
   2  -3  -9   64.80    2.19
   2  -3  -9   67.95    2.21
   2  -3  -9   61.62    2.36
   2   3  -8    0.44    0.72
  -2  -3   8    0.84    0.73
   2  -3  -8    0.46    0.31
   2  -3  -8    0.15    0.39
   2  -3  -8    0.67    0.52
  -2   3   8    0.43    0.39
  -2   3   8    0.64    0.45
   2   3  -8    0.67    0.57
  -2   3   8    0.14    0.49
   2  -3  -8    1.22    0.34
   2   3  -8    0.77    0.43
  -2  -3   8   -0.17    0.63
   2  -3  -7   44.60    1.78
  -2   3   7   47.38    1.83
   2  -3  -7   46.42    1.67
   2  -3  -7   44.71    1.96
   2   3  -7   53.61    2.20
   2  -3  -7   44.98    1.66
   2   3  -7   42.50    1.83
  -2  -3   7   46.99    2.35
  -2   3   7   46.71    1.72
  -2  -3   7   43.18    2.16
  -2   3   7   46.26    2.04
   2  -3  -6  477.86   12.66
   2   3  -6  459.93   13.12
  -2  -3   6  483.56   13.35
   2  -3  -6  486.31   13.56
  -2   3   6  488.53   12.84
  -2  -3   6  460.68   13.62
   2   3  -6  484.74   12.95
  -2   3   6  485.42   12.62
  -2   3   6  480.25   13.08
  -2  -3   6  496.80   13.64
   2  -3  -6  488.72   12.68
   2  -3  -6  479.03   12.96
   2   3  -6  469.37   13.26
   2  -3  -6  488.01   12.80
   2  -3  -5  376.44   10.28
  -2  -3   5  385.70   11.05
  -2  -3   5  378.46   11.05
   2   3  -5  384.81   10.59
   2  -3  -5  378.59   10.17
  -2   3   5  379.39    9.94
   2  -3  -5  385.10   10.13
   2   3  -5  380.57   10.39
  -2  -3   5  376.38   10.70
   2   3  -5  384.52   10.77
  -2   3   5  377.22   10.46
   2  -3  -5  366.52   10.10
   2  -3  -5  404.53   10.99
   2  -3  -4   24.90    1.19
  -2   3   4   27.04    0.96
   2  -3  -4   28.33    1.67
   2   3  -4   28.11    1.63
   2  -3  -4   26.68    1.16
  -2  -3   4   21.71    1.61
  -2  -3   4   24.73    1.69
   2  -3  -4   27.51    1.16
  -2  -3   4   25.37    1.49
  -2   3   4   25.62    1.33
   2   3  -4   29.16    1.37
   2  -3  -4   25.71    1.17
   2  -3  -3   12.61    0.76
  -2   3   3   14.43    0.61
   2   3  -3   13.33    1.20
  -2  -3   3   17.00    1.39
   2  -3  -3   15.88    0.72
   2   3  -3   15.34    0.99
   2  -3  -3   16.26    0.87
  -2  -3   3   15.17    1.12
  -2  -3   3   15.07    1.36
   2  -3  -3   14.95    0.77
  -2   3   3   15.93    0.98
   2  -3  -3   15.20    1.22
   2  -3  -2   84.63    3.20
   2   3  -2   79.31    3.24
   2  -3  -2   87.00    2.61
  -2  -3   2   85.60    3.39
   2  -3  -2   86.14    2.55
   2   3  -2   84.02    2.90
   2  -3  -2   87.12    2.77
   2  -3  -2   83.00    2.56
  -2  -3   2   85.77    3.08
  -2   3   2   76.69    2.75
  -2  -3   2   81.73    3.43
  -2   3   2   84.44    2.38
   2  -3  -1  149.97    4.67
  -2  -3   1  138.85    4.96
   2   3  -1  136.14    4.76
   2  -3  -1  140.03    3.85
  -2   3   1  139.49    3.81
   2  -3  -1  136.74    4.07
  -2   3   1  137.65    3.98
  -2  -3   1  136.09    4.84
   2  -3  -1  138.72    3.93
   2   3  -1  145.71    4.40
   2  -3  -1  141.13    4.25
  -2  -3   1  137.06    4.46
  -2  -3   1  139.42    4.53
   2  -3  -1  150.06    4.37
  -2  -3   0  641.72   17.89
   2   3   0  653.20   17.83
   2  -3   0  659.77   17.08
  -2   3   0  660.29   16.62
  -2  -3   0  649.38   17.39
   2  -3   0  668.94   16.92
   2   3   0  642.80   17.68
  -2  -3   0  647.87   17.74
  -2   3   0  613.22   16.69
   2   3   0  633.11   17.25
   2   3   0  651.65   17.22
   2  -3   0  658.27   17.11
  -2  -3   0  648.11   17.26
   2  -3   0  647.39   16.64
   2  -3   1 1243.44   31.08
  -2  -3  -1 1231.40   32.45
   2   3   1 1231.02   32.30
   2   3   1 1204.34   32.22
  -2  -3  -1 1214.83   31.90
   2  -3   1 1211.87   31.43
  -2   3  -1 1220.62   31.16
  -2  -3  -1 1231.36   32.24
   2   3   1 1228.15   31.74
   2  -3   1 1247.36   31.67
   2   3   1 1220.69   31.75
   2  -3   1 1193.09   31.51
   2   3   2 2078.47   53.77
  -2   3  -2 1988.70   53.31
  -2   3  -2 2026.03   53.31
   2   3   2 2085.01   53.21
   2   3   2 2116.11   53.78
   2  -3   2 2086.36   52.94
  -2  -3  -2 2048.43   53.41
   2  -3   2 2114.25   52.50
  -2  -3  -2 2134.52   53.73
   2   3   2 2075.90   53.26
   2  -3   2 2090.95   52.99
  -2  -3  -2 2007.28   53.94
   2   3   3  853.95   23.01
   2  -3   3  845.23   22.28
   2   3   3  834.48   22.60
  -2  -3  -3  865.98   22.74
   2   3   3  863.34   23.10
   2   3   3  855.55   22.51
   2  -3   3  854.93   22.30
  -2   3  -3  855.00   22.70
   2  -3   3  859.34   21.76
  -2  -3  -3  851.15   23.32
  -2   3  -3  799.81   22.62
   2   3   3  872.00   22.57
  -2   3  -4   96.27    3.52
  -2   3  -4   99.79    2.68
   2   3   4  104.43    3.87
  -2  -3  -4   98.16    3.98
   2  -3   4   93.06    3.15
  -2  -3  -4   91.23    3.48
  -2   3  -4   92.94    2.66
   2  -3   4   99.00    3.16
   2   3   4   98.88    3.74
   2   3   4  101.14    3.36
   2   3   4   97.08    3.46
  -2  -3  -4  101.24    3.54
   2  -3   4   96.57    2.60
   2   3   4   98.00    3.33
  -2   3  -5  249.98    6.62
  -2  -3  -5  238.00    7.93
   2   3   5  256.99    7.23
   2  -3   5  235.96    7.03
  -2   3  -5  254.03    7.49
  -2  -3  -5  246.19    7.44
   2   3   5  242.59    7.14
  -2  -3  -5  253.62    7.38
   2  -3   5  244.30    6.98
   2   3   5  251.00    7.78
  -2   3  -6   18.73    1.35
  -2  -3  -6   19.55    1.67
   2  -3   6   17.14    1.09
   2   3   6   16.98    1.49
   2   3   6   19.37    1.16
  -2  -3  -6   17.52    1.24
   2  -3   6   16.88    1.06
  -2   3  -6   18.75    0.90
  -2  -3  -7   15.64    1.54
   2  -3   7   14.98    1.05
  -2   3  -7   15.94    0.92
   2   3   7   16.02    1.07
  -2  -3  -7   14.52    1.14
   2  -3   7   16.04    1.02
  -2   3  -7   16.21    1.33
  -2   3  -8  108.92    3.44
  -2  -3  -8  100.55    4.36
   2  -3   8  105.38    3.65
  -2  -3  -8  101.69    3.68
  -2   3  -8  102.00    3.97
   2   3   8  111.51    3.60
   2  -3   8  106.09    3.51
   2  -3   9  168.42    5.37
   2  -3   9  173.27    5.08
  -2   3  -9  164.32    5.74
  -2   3  -9  168.99    5.20
  -2  -3  -9  172.72    6.26
  -2  -3  -9  175.17    5.41
   2   3   9  170.21    5.21
   2  -3   9  171.99    5.22
  -2   3 -10  108.84    3.64
  -2   3 -10   97.70    4.05
   2  -3  10  106.63    3.44
   2  -3  10  106.01    3.75
  -2  -3 -10  103.49    3.98
  -2  -3 -10  103.63    3.67
   2  -3  10   98.73    3.51
   2   3  10  105.69    3.53
  -2  -3 -10  106.34    3.76
  -2  -3 -10  101.30    4.50
   2  -3  11   13.83    1.22
  -2  -3 -11   14.23    1.34
  -2   3 -11   15.12    1.20
  -2   3 -11   14.26    1.48
   2   3  11   16.34    1.11
  -2  -3 -11   14.11    1.69
   2   3  11   17.99    1.05
   2  -3  11   14.84    1.03
  -2  -3 -11   16.33    1.21
   2  -3  11   19.14    1.22
  -2  -3 -11   14.95    1.24
   2   3  12    3.16    0.63
  -2   3 -12    2.29    0.75
   2  -3  12    2.46    0.74
  -2  -3 -12    4.18    0.80
   2  -3  12    3.80    0.71
  -2  -3 -12    2.83    0.79
  -2  -3 -12    3.31    1.18
   2   3  12    3.50    1.10
   2   3  12    2.97    0.58
   2  -3  12    2.19    0.60
  -2  -3 -12    2.12    0.82
   2   3  13   46.46    1.98
   2  -3  13   38.85    2.23
  -2  -3 -13   44.84    2.26
   2   3  13   45.34    1.93
  -2  -3 -13   41.93    2.85
   2  -3  13   45.59    2.06
  -2  -3 -13   49.46    2.49
  -2  -3 -13   45.06    2.13
   2  -3  13   46.26    2.12
  -2   3 -13   45.22    2.29
   2   3  14   33.08    1.61
   2  -3  14   30.73    1.97
   2   3  14   33.51    1.64
   2  -3  14   31.30    1.70
  -2  -3 -14   32.37    2.04
  -2  -3 -14   26.47    2.41
  -2   3 -14   33.82    2.03
   2  -3  14   30.67    1.78
  -2  -3 -14   33.61    1.83
  -2  -3 -14   34.15    1.97
  -2  -3 -15   59.50    2.77
   2   3  15   61.63    2.40
   2  -3  15   64.61    2.65
  -2  -3 -15   58.79    2.94
   2   3  15   61.93    2.50
   2  -3  15   56.83    2.63
  -2  -3 -15   59.31    2.65
  -2   3 -15   59.37    2.91
   2  -3  15   57.51    2.88
  -2  -3 -16    1.54    0.94
  -2   3 -16    2.11    1.02
  -2  -3 -16    1.98    0.80
   2   3  16    1.91    0.63
   2  -3  16    1.65    0.91
   2  -3  16    2.91    0.84
   2   3  16    2.05    0.71
   2  -3  17   22.02    1.91
  -2   3 -17   21.58    1.92
   2   3  17   19.31    1.29
  -2  -3 -17   21.01    1.80
  -2  -3 -17   20.93    1.68
   2  -3  17   24.84    1.72
  -2   4  18    8.81    1.49
   2   4 -18    8.00    0.67
  -2  -4  18    9.52    1.74
   2  -4 -18    7.47    1.18
  -2  -4  18    7.78    1.11
  -2   4  18    7.82    1.19
  -2  -4  17    6.65    1.07
   2  -4 -17    5.83    0.92
  -2   4  17    4.97    0.75
   2   4 -17    6.18    0.60
  -2  -4  17    4.83    1.49
   2  -4 -17    6.57    1.06
  -2   4  17    6.80    1.10
  -2   4  17    6.71    1.29
  -2   4  16   20.47    1.62
  -2   4  16   17.21    1.71
  -2  -4  16   21.19    2.17
   2   4 -16   18.90    0.98
   2   4 -16   20.67    2.25
   2  -4 -16   21.11    1.55
   2  -4 -16   18.36    1.32
  -2  -4  16   21.04    1.56
  -2   4  15   20.24    1.44
   2  -4 -15   14.42    1.71
   2   4 -15   13.84    1.84
  -2   4  15   17.07    1.62
  -2  -4  15   16.52    1.38
   2   4 -15   18.50    0.95
   2  -4 -15   14.93    1.59
  -2  -4  15   12.51    1.72
  -2   4  15   15.58    1.00
  -2   4  15   14.45    1.37
   2   4 -15   14.75    1.98
   2  -4 -15   16.45    1.16
  -2  -4  15   15.28    1.69
  -2  -4  14    1.77    0.86
   2   4 -14    0.17    1.09
   2  -4 -14    0.30    0.50
   2  -4 -14    0.23    0.86
   2   4 -14    0.33    1.14
  -2   4  14    0.32    0.38
   2  -4 -14    0.41    0.93
   2   4 -14    0.08    0.68
  -2  -4  14    0.92    1.18
  -2   4  14    0.46    0.62
  -2   4  14   -0.09    0.64
   2   4 -14    0.66    0.40
   2   4 -14    0.98    0.60
  -2  -4  14    0.09    0.74
  -2   4  14    0.85    0.77
  -2   4  13   58.46    2.74
   2  -4 -13   59.28    2.85
   2   4 -13   58.41    2.39
   2   4 -13   59.63    2.55
  -2  -4  13   53.25    2.86
  -2   4  13   54.90    2.41
   2   4 -13   57.32    2.06
   2   4 -13   61.50    3.41
  -2   4  13   49.00    2.42
   2   4 -13   50.34    3.21
   2  -4 -13   57.86    2.26
  -2  -4  13   65.93    3.00
   2  -4 -12   27.62    1.85
  -2   4  12   31.60    1.72
   2   4 -12   29.41    1.65
   2   4 -12   28.06    1.51
   2   4 -12   30.88    1.72
  -2   4  12   27.54    1.58
  -2  -4  12   31.01    2.05
  -2  -4  12   31.65    2.04
   2   4 -12   29.87    1.36
  -2   4  12   30.33    1.89
   2  -4 -12   30.58    1.46
   2   4 -12   31.40    2.36
   2   4 -12   27.82    2.36
   2  -4 -12   29.24    1.71
   2  -4 -11    1.99    0.73
   2  -4 -11    2.04    0.56
  -2   4  11    2.23    0.75
  -2  -4  11    2.56    0.92
   2   4 -11    2.19    1.15
   2   4 -11    1.38    0.63
   2   4 -11    1.06    0.61
  -2   4  11    2.08    0.60
  -2   4  11    1.12    0.61
   2   4 -11    1.84    0.54
   2   4 -11    2.39    1.19
   2  -4 -11    1.45    0.65
  -2  -4  11    1.40    0.86
   2  -4 -10   40.65    2.04
   2   4 -10   39.57    2.55
  -2  -4  10   40.69    2.30
   2   4 -10   37.64    1.89
   2  -4 -10   38.86    1.53
  -2   4  10   41.17    1.84
   2   4 -10   42.42    2.03
   2   4 -10   41.40    1.76
  -2   4  10   39.60    1.85
  -2  -4  10   37.71    2.18
  -2   4  10   39.03    2.02
   2  -4 -10   39.92    1.68
   2  -4 -10   36.39    1.86
  -2   4   9    3.38    0.72
   2  -4  -9    3.41    0.55
   2   4  -9    4.32    1.12
   2   4  -9    3.29    0.77
   2   4  -9    3.66    0.73
  -2   4   9    2.55    0.63
   2  -4  -9    3.39    0.45
   2   4  -9    3.83    0.56
  -2   4   9    3.65    0.64
   2  -4  -9    4.42    0.78
   2  -4  -9    2.36    0.59
  -2  -4   9    4.25    0.89
  -2  -4   9    2.68    0.83
   2  -4  -9    3.20    0.97
  -2  -4   8   46.12    2.42
   2  -4  -8   46.57    2.08
   2   4  -8   50.12    2.27
   2   4  -8   47.39    2.10
   2   4  -8   47.99    1.89
   2  -4  -8   49.21    2.54
  -2  -4   8   40.36    2.52
  -2   4   8   45.36    1.87
   2   4  -8   39.16    2.52
  -2  -4   8   43.86    2.27
  -2   4   8   46.34    2.05
   2  -4  -8   44.45    1.59
   2  -4  -8   42.44    1.80
  -2   4   8   46.36    1.91
   2  -4  -8   45.17    1.96
   2  -4  -7    0.11    0.43
  -2  -4   7    0.34    0.58
   2  -4  -7    0.39    0.42
   2   4  -7    0.25    0.85
   2  -4  -7    0.66    0.50
   2  -4  -7    0.32    0.73
  -2   4   7    0.43    0.56
   2   4  -7    0.08    0.62
  -2  -4   7   -0.72    0.83
  -2   4   7    0.28    0.43
   2   4  -7    0.20    0.55
   2  -4  -7    0.52    0.26
   2   4  -7    0.05    0.42
  -2  -4   7   -0.10    0.72
   2  -4  -6   69.86    2.59
   2   4  -6   75.25    2.83
   2   4  -6   81.46    3.53
  -2   4   6   75.31    2.68
  -2  -4   6   72.66    3.21
   2  -4  -6   70.23    2.22
   2   4  -6   74.43    2.57
  -2   4   6   70.58    2.44
  -2  -4   6   80.80    3.50
   2  -4  -6   72.18    3.24
  -2  -4   6   71.58    2.94
   2   4  -6   73.34    3.04
   2  -4  -6   71.82    2.57
   2  -4  -6   73.17    2.60
   2   4  -5   11.20    1.37
   2   4  -5   13.82    1.07
  -2   4   5   12.18    0.78
   2  -4  -5   12.41    0.90
   2  -4  -5   12.18    0.64
   2   4  -5   11.90    0.87
  -2  -4   5   13.62    1.34
   2   4  -5   11.40    1.17
  -2  -4   5   13.31    1.13
  -2  -4   5   14.72    1.42
  -2   4   5   14.02    0.94
   2  -4  -5   12.90    0.88
   2  -4  -5   10.08    1.25
   2  -4  -4    7.22    0.67
  -2  -4   4    8.02    0.89
  -2  -4   4    5.93    1.02
  -2  -4   4    6.86    1.17
   2   4  -4    7.21    1.19
  -2   4   4    6.58    0.56
   2  -4  -4    7.17    0.50
   2  -4  -4    6.86    1.04
   2  -4  -4    7.15    0.60
   2   4  -4    4.40    0.92
  -2  -4   4    6.19    1.11
   2  -4  -4    5.36    0.57
   2   4  -4    7.68    0.85
   2   4  -4    8.27    0.71
  -2   4   4    7.13    0.65
  -2  -4   3    0.57    0.82
  -2  -4   3    0.14    0.50
   2  -4  -3    0.70    0.40
   2  -4  -3    0.74    0.37
   2   4  -3    0.52    0.53
   2  -4  -3    0.97    0.34
   2   4  -3    1.60    0.75
  -2   4   3    0.67    0.36
  -2   4   3    0.90    0.34
  -2   4   3    0.57    0.38
  -2  -4   3    0.65    0.74
   2   4  -3    0.71    0.39
   2  -4  -3    0.61    0.28
   2  -4  -3    0.77    0.74
  -2  -4   3    0.11    0.79
  -2  -4   2   11.08    0.98
  -2  -4   2   11.07    1.31
   2  -4  -2   11.33    0.75
  -2   4   2   12.02    0.68
   2  -4  -2   10.54    0.60
  -2   4   2   11.04    0.70
   2  -4  -2   11.33    0.84
   2   4  -2   10.91    0.80
   2  -4  -2   11.60    0.70
   2   4  -2   12.60    1.25
  -2  -4   2   10.89    1.25
   2  -4  -2   10.87    0.73
   2  -4  -1   95.81    3.51
  -2  -4   1  100.04    4.04
  -2  -4   1   99.35    3.58
  -2   4   1   98.83    2.95
  -2   4   1   99.77    2.92
   2   4  -1   98.36    3.85
   2  -4  -1   98.57    3.26
  -2  -4   1   97.20    3.96
   2   4  -1   91.08    3.17
   2  -4  -1   93.45    3.02
   2  -4  -1   94.78    2.72
  -2  -4   1   91.23    3.31
   2  -4  -1   98.22    2.99
   2  -4  -1   98.68    2.91
  -2   4   0   35.29    1.33
  -2  -4   0   35.53    1.85
  -2   4   0   34.19    1.29
  -2  -4   0   33.06    2.15
   2  -4   0   33.77    1.63
   2   4   0   31.62    2.01
  -2  -4   0   34.92    2.13
   2  -4   0   37.41    1.52
  -2  -4   0   33.04    1.62
   2   4   0   31.81    1.54
   2  -4   0   32.60    1.30
   2  -4   0   35.61    1.79
   2  -4   1 1053.69   26.80
  -2  -4  -1  989.41   27.53
  -2   4  -1 1016.46   26.17
   2   4   1 1016.93   26.54
  -2  -4  -1 1035.80   27.00
   2  -4   1 1033.23   26.66
  -2   4  -1 1025.10   26.06
  -2  -4  -1 1027.98   27.44
   2  -4   1 1010.77   26.48
   2   4   1 1000.42   27.35
   2  -4   1 1010.00   26.10
   2   4   2   79.36    3.47
   2  -4   2   78.30    2.92
  -2   4  -2   84.94    3.27
  -2   4  -2   81.18    2.57
  -2  -4  -2   81.32    3.19
  -2   4  -2   81.34    2.40
  -2  -4  -2   76.84    3.41
   2   4   2   78.71    2.90
   2   4   2   79.39    2.97
   2  -4   2   82.47    3.01
   2  -4   2   82.43    2.90
  -2  -4  -2   77.84    3.60
   2  -4   2   77.44    2.42
  -2   4  -3  219.70    5.98
  -2   4  -3  219.73    6.71
  -2  -4  -3  211.21    7.21
   2   4   3  205.82    6.97
   2  -4   3  212.83    6.39
  -2  -4  -3  212.93    6.66
   2   4   3  219.95    6.65
  -2  -4  -3  206.22    6.90
   2  -4   3  210.50    6.37
   2   4   3  212.34    6.39
   2   4   3  213.67    6.34
   2  -4   3  206.19    5.70
   2   4   4    1.14    0.52
  -2   4  -4    0.86    0.70
  -2  -4  -4    1.68    0.93
   2  -4   4    1.35    0.52
   2   4   4    1.54    0.56
  -2   4  -4    1.27    0.40
   2  -4   4    0.89    0.57
   2  -4   4    0.91    0.23
  -2  -4  -4    1.48    0.71
   2   4   4    1.44    0.70
  -2   4  -5  105.90    4.12
   2   4   5  104.16    3.82
  -2  -4  -5   99.48    4.39
   2  -4   5  104.83    3.62
   2  -4   5  107.54    3.75
  -2  -4  -5  108.15    3.98
   2   4   5  109.30    3.68
   2   4   5  101.05    3.69
  -2  -4  -5  111.99    3.99
  -2  -4  -6    0.69    0.76
  -2  -4  -6   -0.28    0.91
  -2   4  -6   -0.03    0.32
   2  -4   6    0.26    0.48
   2   4   6    0.31    0.56
   2  -4   6    0.23    0.55
   2   4   6    0.39    0.56
  -2   4  -6   -0.11    0.75
  -2  -4  -6   -0.55    0.72
  -2   4  -7  174.06    5.97
  -2   4  -7  166.63    4.91
  -2  -4  -7  156.44    6.20
   2  -4   7  168.37    4.92
   2  -4   7  165.60    5.47
  -2  -4  -7  169.88    5.72
  -2  -4  -7  188.61    5.70
   2   4   7  171.91    5.32
   2  -4   7  166.74    5.27
  -2   4  -8 1183.56   31.46
   2  -4   8 1190.01   32.03
  -2  -4  -8 1209.86   33.08
   2  -4   8 1236.36   31.41
  -2  -4  -8 1262.03   32.09
  -2   4  -8 1197.39   32.56
   2   4   8 1234.66   31.76
   2  -4   8 1240.75   31.79
  -2   4  -9  430.45   11.86
   2  -4   9  441.93   11.73
   2  -4   9  417.45   12.32
   2   4   9  440.73   13.03
  -2   4  -9  442.03   12.92
  -2  -4  -9  425.59   13.32
  -2  -4  -9  446.37   12.31
   2   4   9  431.63   12.00
   2  -4   9  429.52   12.04
  -2   4 -10  157.70    5.91
  -2   4 -10  171.89    5.16
   2   4  10  158.99    4.78
  -2  -4 -10  161.32    6.33
  -2  -4 -10  169.82    5.39
   2  -4  10  152.64    5.42
   2   4  10  158.54    6.02
   2  -4  10  159.93    4.90
   2  -4  10  153.23    5.13
   2   4  10  169.29    5.15
   2  -4  11   -0.07    0.57
  -2  -4 -11    0.33    0.82
  -2   4 -11   -0.07    0.58
  -2   4 -11   -0.27    0.91
  -2  -4 -11    0.34    1.14
   2   4  11   -0.53    0.55
  -2  -4 -11   -0.33    0.62
   2  -4  11    0.30    0.76
   2   4  11    0.57    1.06
   2   4  11    0.14    0.41
   2  -4  11    0.17    0.48
   2   4  12   38.86    1.65
  -2   4 -12   29.00    1.83
   2   4  12   35.44    1.76
   2  -4  12   34.36    2.14
   2   4  12   35.21    2.48
  -2  -4 -12   37.31    2.28
  -2  -4 -12   37.03    2.78
  -2  -4 -12   38.68    1.97
   2  -4  12   35.46    1.85
  -2   4 -13   12.75    1.30
  -2   4 -13   11.38    1.60
  -2  -4 -13   12.61    1.82
   2   4  13   16.36    1.06
   2  -4  13   15.06    1.16
   2  -4  13   14.08    1.47
   2   4  13   15.37    1.15
  -2  -4 -13   14.07    1.50
   2   4  13   13.89    1.81
   2  -4  13   15.04    1.22
  -2  -4 -14    0.87    0.92
   2   4  14    0.54    0.57
  -2   4 -14   -0.10    0.77
   2  -4  14    0.75    0.68
  -2  -4 -14   -0.34    0.69
  -2   4 -14    0.95    1.15
   2  -4  14    0.48    0.85
  -2  -4 -14    0.77    1.19
   2   4  14   -0.79    1.07
   2   4  14    0.37    0.55
   2  -4  14    0.15    0.60
  -2  -4 -15  196.32    7.78
   2  -4  15  198.29    6.93
   2   4  15  199.07    6.05
   2  -4  15  197.01    6.27
   2   4  15  192.57    7.30
  -2  -4 -15  200.47    6.93
  -2   4 -15  201.36    6.67
   2  -4  15  199.98    6.36
  -2  -4 -15  196.82    6.63
  -2  -4 -16    9.07    1.37
  -2   4 -16    8.06    1.34
   2  -4  16    8.03    1.14
  -2  -4 -16    7.38    1.83
   2  -4  16    8.24    1.39
  -2  -4 -16    8.50    1.25
  -2   5  16    2.03    1.05
  -2  -5  16    1.36    0.87
   2   5 -16    2.48    1.37
  -2  -5  16    0.19    1.27
  -2   5  16    1.06    0.84
   2  -5 -16    3.07    0.77
   2   5 -16    2.08    0.40
  -2   5  15    2.37    1.11
   2  -5 -15    0.13    0.61
   2   5 -15    2.31    0.42
  -2  -5  15    0.71    1.03
  -2  -5  15    0.63    0.78
   2  -5 -15    1.65    1.00
  -2   5  15    1.21    0.83
   2   5 -15    1.69    0.65
   2   5 -15    0.92    1.24
  -2  -5  14   69.06    3.20
   2  -5 -14   63.96    2.92
   2  -5 -14   57.88    3.35
  -2   5  14   61.87    2.84
   2   5 -14   63.78    2.18
   2   5 -14   64.12    2.60
   2  -5 -14   66.96    3.18
  -2  -5  14   60.84    3.21
  -2   5  14   64.51    3.00
   2   5 -14   60.16    3.64
   2  -5 -14   59.93    2.48
  -2   5  13   26.32    1.80
  -2   5  13   22.99    1.51
   2   5 -13   19.53    2.12
  -2  -5  13   23.71    1.86
   2   5 -13   22.46    1.40
   2   5 -13   24.69    1.64
  -2   5  13   21.08    1.61
   2   5 -13   24.56    1.17
   2  -5 -13   20.85    1.71
   2  -5 -13   21.39    1.62
   2  -5 -13   25.29    1.37
   2   5 -13   22.33    1.43
   2  -5 -13   19.06    1.95
  -2   5  12   13.30    1.28
  -2   5  12   10.20    1.05
   2  -5 -12    9.48    1.25
  -2  -5  12   11.72    1.39
   2  -5 -12   11.70    0.98
   2   5 -12   10.95    1.69
   2   5 -12   12.76    1.01
   2   5 -12   11.52    1.17
  -2   5  12    9.86    1.10
   2  -5 -12   12.19    1.22
   2   5 -12   11.52    1.09
  -2  -5  12   13.37    1.43
  -2   5  11    6.51    0.99
  -2   5  11    5.34    0.79
  -2  -5  11    5.15    1.10
   2  -5 -11    5.29    0.73
   2   5 -11    6.64    1.00
  -2   5  11    8.08    0.98
   2  -5 -11    6.31    0.94
   2   5 -11    6.04    0.74
   2   5 -11    4.87    0.85
   2   5 -11    6.92    1.48
  -2  -5  11    5.45    1.05
   2  -5 -10   14.46    1.06
   2  -5 -10   15.06    1.25
  -2  -5  10   13.32    1.40
   2   5 -10   13.40    0.96
   2   5 -10   10.61    1.63
  -2   5  10   13.08    1.06
  -2   5  10   15.46    1.18
   2   5 -10   12.81    1.23
  -2  -5  10   13.07    1.72
  -2  -5  10   14.13    1.48
   2  -5 -10   14.05    1.20
   2   5 -10   13.51    1.12
  -2   5   9    4.15    0.74
   2  -5  -9    3.77    0.66
   2   5  -9    5.27    1.29
  -2   5   9    3.53    0.68
   2   5  -9    3.06    0.83
  -2  -5   9    4.85    1.08
  -2  -5   9    4.48    1.20
  -2  -5   9    4.33    0.98
   2  -5  -9    4.28    0.79
   2   5  -9    4.56    0.61
   2   5  -9    3.26    0.73
   2  -5  -9    4.09    1.16
  -2  -5   8    0.67    0.74
   2  -5  -8    0.43    0.50
  -2  -5   8    1.45    1.06
  -2  -5   8    1.02    0.90
   2   5  -8    1.21    0.74
  -2   5   8    0.12    0.49
  -2   5   8    0.73    0.54
   2  -5  -8    0.58    0.59
   2   5  -8    1.00    0.44
   2   5  -8    0.14    0.89
   2   5  -8    0.43    0.57
   2  -5  -8    2.46    1.00
   2   5  -7   14.68    1.39
  -2   5   7   15.57    1.06
   2   5  -7   16.79    1.75
  -2  -5   7   16.95    1.53
   2  -5  -7   15.96    0.72
   2   5  -7   16.55    1.24
  -2   5   7   16.76    1.10
  -2  -5   7   15.86    1.36
  -2  -5   7   15.18    1.68
   2  -5  -7   17.77    1.18
   2  -5  -7   18.52    1.21
   2   5  -7   16.89    0.98
  -2  -5   7   18.01    1.69
   2  -5  -7   16.15    1.69
  -2  -5   6   37.74    2.42
   2  -5  -6   42.07    2.50
   2  -5  -6   38.70    1.26
  -2   5   6   37.19    1.67
   2   5  -6   41.19    2.25
   2   5  -6   38.95    1.61
  -2   5   6   38.55    1.69
  -2  -5   6   38.22    2.04
   2   5  -6   38.25    1.90
  -2   5   6   38.48    1.61
   2  -5  -6   41.03    1.91
  -2  -5   6   39.88    2.54
   2   5  -6   37.26    2.46
   2  -5  -6   38.86    1.84
  -2  -5   6   43.27    2.41
   2   5  -5    5.36    0.79
  -2  -5   5    3.91    0.79
  -2  -5   5    4.94    1.05
   2  -5  -5    5.67    0.81
   2  -5  -5    4.19    0.30
  -2   5   5    4.24    0.60
   2   5  -5    4.21    0.98
  -2   5   5    3.88    0.59
  -2  -5   5    4.11    1.14
  -2   5   5    4.40    0.54
   2  -5  -5    3.34    0.66
   2   5  -5    3.46    0.52
   2   5  -5    3.12    1.03
  -2  -5   5    3.58    1.07
   2  -5  -5    3.79    1.08
   2   5  -4  115.48    4.43
  -2  -5   4  123.60    4.69
   2  -5  -4  115.79    3.92
   2   5  -4  114.91    3.57
  -2   5   4  117.02    3.64
   2  -5  -4  115.75    3.12
  -2  -5   4  114.47    4.78
  -2   5   4  115.61    3.64
  -2  -5   4  117.23    4.79
   2  -5  -4  113.17    3.77
   2   5  -4  123.29    4.04
  -2  -5   4  115.82    4.07
   2  -5  -4  113.96    3.79
   2   5  -4  117.72    4.70
  -2  -5   3   33.21    2.38
  -2  -5   3   35.38    2.27
  -2   5   3   39.88    1.58
   2  -5  -3   34.90    1.71
  -2   5   3   38.00    1.57
   2  -5  -3   38.55    1.15
   2   5  -3   38.42    2.28
   2   5  -3   36.98    2.32
  -2  -5   3   37.51    2.42
   2  -5  -3   39.73    1.80
   2   5  -3   35.05    1.82
  -2  -5   3   36.36    1.85
   2   5  -3   38.09    1.54
   2  -5  -3   35.67    1.66
  -2   5   2  100.73    3.17
  -2  -5   2   99.23    4.23
  -2  -5   2   99.24    3.77
  -2   5   2  104.73    3.15
   2  -5  -2  100.27    3.30
   2   5  -2   99.96    4.14
   2   5  -2   98.93    4.04
   2   5  -2  102.65    3.16
   2  -5  -2   99.29    2.76
  -2  -5   2   99.96    4.28
   2  -5  -2   94.41    3.48
  -2  -5   2   93.62    3.44
   2  -5  -2   95.54    3.25
   2   5  -2   95.07    3.49
   2  -5  -1   37.27    1.51
  -2  -5   1   36.35    2.39
  -2  -5   1   37.73    2.07
   2   5  -1   37.95    2.31
  -2   5   1   34.51    1.42
  -2   5   1   35.02    1.50
   2  -5  -1   37.21    1.89
  -2  -5   1   38.73    2.45
   2   5  -1   35.67    1.53
   2  -5  -1   37.60    1.31
   2   5  -1   38.67    1.87
   2  -5  -1   34.88    2.08
  -2  -5   1   37.75    1.76
   2  -5  -1   37.86    1.59
   2   5  -1   39.30    2.32
   2  -5   0  288.41    8.43
   2  -5   0  285.19    7.25
  -2  -5   0  270.84    8.92
  -2  -5   0  274.99    8.36
   2  -5   0  279.58    8.16
  -2   5   0  283.73    7.44
  -2  -5   0  273.42    8.87
   2   5   0  269.53    7.60
  -2   5   0  272.94    7.56
   2  -5   0  279.76    7.47
   2   5   0  264.93    7.99
   2   5   0  278.45    8.71
   2  -5   0  265.84    7.59
   2  -5   0  263.31    7.06
   2  -5   1 1434.28   36.37
  -2  -5  -1 1354.93   37.00
   2   5   1 1383.71   36.68
  -2   5  -1 1402.83   35.27
  -2   5  -1 1395.44   35.49
  -2  -5  -1 1358.10   36.33
   2  -5   1 1386.73   36.16
  -2  -5  -1 1377.71   36.90
   2   5   1 1355.90   35.55
   2  -5   1 1375.15   35.52
   2  -5   1 1381.15   35.46
  -2  -5  -2    0.14    0.93
   2  -5   2    0.22    0.50
   2   5   2    1.34    0.81
   2  -5   2    1.06    0.38
  -2   5  -2    1.97    0.36
   2  -5   2    0.78    0.68
  -2   5  -2    1.30    0.47
   2  -5   2    1.71    0.73
  -2  -5  -2    0.99    0.96
  -2  -5  -2    0.67    0.72
   2   5   2    1.48    0.82
  -2   5  -2    0.53    0.84
   2   5   2    1.71    0.54
   2  -5   3  477.92   13.08
  -2   5  -3  457.48   12.03
   2  -5   3  467.51   12.04
  -2   5  -3  464.14   13.36
   2  -5   3  458.32   13.06
  -2  -5  -3  465.66   13.26
   2   5   3  482.22   13.50
  -2  -5  -3  465.54   13.63
  -2   5  -3  456.30   12.39
   2  -5   3  458.45   12.19
  -2  -5  -3  471.50   13.97
   2   5   3  452.48   12.56
   2   5   3  466.68   13.32
   2  -5   4    2.83    0.40
   2   5   4    2.14    0.64
   2  -5   4    2.92    0.78
  -2   5  -4    2.36    0.52
   2   5   4    2.75    0.67
   2   5   4    4.75    0.92
   2  -5   4    3.00    0.80
  -2  -5  -4    4.01    1.18
  -2  -5  -4    2.66    0.98
   2  -5   4    2.44    0.36
  -2  -5  -4    2.63    0.90
  -2   5  -4    2.02    0.81
   2   5   5   43.60    2.32
  -2   5  -5   40.88    1.78
   2  -5   5   42.30    1.54
   2  -5   5   42.31    1.38
   2  -5   5   42.55    2.24
  -2  -5  -5   42.21    2.32
  -2  -5  -5   42.85    2.78
   2   5   5   41.66    1.96
  -2  -5  -5   39.68    2.26
   2   5   5   41.19    1.98
   2  -5   5   40.51    2.10
   2  -5   6   28.27    1.20
   2  -5   6   29.04    1.81
  -2  -5  -6   26.25    2.26
   2   5   6   27.60    2.08
  -2  -5  -6   25.33    1.84
   2   5   6   25.18    1.54
  -2  -5  -6   24.47    1.81
   2   5   6   26.66    1.55
   2  -5   6   26.63    1.63
   2   5   6   26.70    1.82
  -2   5  -7   38.75    1.43
  -2   5  -7   34.65    2.46
  -2  -5  -7   37.37    2.70
   2  -5   7   41.84    1.60
   2  -5   7   38.40    2.19
   2   5   7   35.79    2.47
  -2  -5  -7   41.61    2.35
   2   5   7   38.12    2.00
  -2  -5  -7   43.88    2.31
   2   5   7   38.97    1.93
   2  -5   7   36.45    1.96
  -2   5  -8  253.25    8.61
   2  -5   8  232.25    8.01
  -2  -5  -8  252.99    8.97
   2  -5   8  260.04    7.25
   2   5   8  263.05    8.69
  -2  -5  -8  257.99    8.26
   2   5   8  258.67    7.88
  -2  -5  -8  264.13    8.08
   2   5   8  267.54    7.69
   2  -5   8  263.30    7.81
  -2   5  -9   66.82    3.48
  -2   5  -9   60.48    2.37
  -2  -5  -9   63.11    3.62
   2  -5   9   62.58    3.00
   2   5   9   63.85    3.43
  -2  -5  -9   66.13    3.18
   2  -5   9   63.37    2.33
   2   5   9   64.36    2.18
  -2  -5  -9   62.04    2.87
   2   5   9   62.47    2.59
   2  -5   9   61.40    2.70
  -2   5 -10   96.81    3.54
  -2  -5 -10   99.81    4.86
   2   5  10  105.37    3.30
   2  -5  10  109.08    3.52
   2   5  10  116.86    4.83
   2  -5  10  100.89    4.20
  -2   5 -10   98.82    4.58
  -2  -5 -10  106.07    4.02
   2  -5  10  104.17    3.83
   2   5  10  106.08    3.75
  -2  -5 -11   12.12    1.25
   2   5  11   10.92    0.82
   2   5  11    9.67    1.02
   2  -5  11    9.29    1.27
  -2  -5 -11    7.18    1.67
   2   5  11   10.70    1.71
   2  -5  11   10.50    1.12
  -2   5 -11    8.15    1.52
   2  -5  11   11.73    0.97
  -2   5 -11    7.48    0.95
  -2   5 -12   98.93    4.80
  -2  -5 -12  108.45    4.50
  -2  -5 -12  106.24    5.16
   2  -5  12  102.36    3.68
   2  -5  12  108.21    4.45
   2   5  12  104.14    4.80
   2   5  12  110.10    3.48
   2   5  12  111.28    3.82
  -2  -5 -12  107.69    4.04
   2  -5  12  107.32    3.95
  -2  -5 -13   13.93    1.66
   2   5  13   11.83    1.13
   2  -5  13   12.03    1.56
  -2   5 -13   10.97    1.21
  -2  -5 -13   11.44    1.93
   2   5  13   13.64    0.98
   2   5  13    9.69    1.66
   2  -5  13   12.32    1.22
  -2   5 -13    9.90    1.71
   2  -5  13   13.41    1.14
  -2  -5 -14   13.67    1.63
  -2   5 -14    9.96    1.27
   2  -5  14   13.96    1.34
   2  -5  14   12.10    1.67
   2   5  14   13.59    1.06
  -2  -5 -14   13.67    2.07
   2  -5  14   11.69    1.14
  -2   5 -15   27.51    1.96
   2  -5  15   26.17    2.22
   2   5  15   27.07    1.54
  -2  -5 -15   29.58    2.87
   2  -5  15   29.48    1.82
  -2  -5 -15   25.07    2.22
   2  -6 -15   12.61    1.15
   2   6 -15   12.45    1.02
  -2   6  15   11.67    1.39
   2   6 -15   12.07    0.74
   2   6 -15   16.46    2.16
  -2   6  15   12.11    1.37
  -2  -6  14    0.69    1.09
  -2  -6  14    0.86    1.02
   2  -6 -14    2.24    0.92
   2   6 -14    0.18    0.56
   2   6 -14    0.73    1.29
   2  -6 -14    0.92    0.91
   2   6 -14    0.77    0.45
  -2   6  14    1.79    0.86
  -2   6  14    0.78    0.84
   2  -6 -14    1.25    0.66
  -2  -6  13  448.52   12.44
  -2  -6  13  399.95   13.23
  -2  -6  13  397.08   12.35
   2  -6 -13  398.83   12.04
   2  -6 -13  400.50   12.04
   2   6 -13  406.63   13.06
  -2   6  13  419.14   11.85
  -2  -6  12    5.25    1.19
   2   6 -12    6.55    0.87
   2  -6 -12    6.44    1.08
   2   6 -12    6.50    1.53
  -2   6  12    6.30    1.01
   2  -6 -12    7.19    0.92
   2  -6 -12    5.84    1.05
  -2  -6  12    6.50    1.59
  -2   6  12    5.97    0.98
  -2  -6  12    8.43    1.26
   2   6 -11  143.23    4.98
  -2  -6  11  138.49    5.92
  -2   6  11  132.22    4.68
   2  -6 -11  136.90    5.36
   2   6 -11  148.47    4.62
  -2  -6  11  130.07    5.13
  -2  -6  11  149.07    5.35
   2   6 -11  138.14    5.78
   2  -6 -11  130.37    4.82
   2  -6 -11  127.65    4.88
   2  -6 -11  146.50    4.60
   2   6 -10   19.59    1.34
  -2  -6  10   20.24    1.77
   2   6 -10   18.97    1.57
  -2   6  10   19.32    1.38
   2  -6 -10   18.07    1.42
   2   6 -10   20.61    2.08
   2  -6 -10   16.53    1.69
   2   6 -10   20.20    1.16
  -2  -6  10   23.29    1.73
  -2  -6  10   18.82    2.10
   2  -6 -10   17.25    1.48
   2  -6 -10   17.05    1.27
  -2  -6   9   19.42    1.92
   2   6  -9   23.42    2.15
   2  -6  -9   22.61    1.78
   2   6  -9   22.46    1.19
   2   6  -9   23.73    1.73
   2   6  -9   21.65    1.39
  -2  -6   9   20.26    1.63
  -2  -6   9   19.75    2.10
  -2   6   9   20.67    1.24
  -2  -6   9   19.31    1.78
  -2   6   9   20.01    1.38
   2  -6  -9   18.85    1.49
   2  -6  -9   22.78    1.44
   2  -6  -9   20.60    2.02
  -2  -6   8    4.97    0.95
  -2  -6   8    5.75    1.16
   2  -6  -8    7.91    0.98
  -2  -6   8    6.88    1.44
  -2  -6   8    5.51    1.21
   2   6  -8    5.29    1.29
   2  -6  -8    5.89    1.11
   2   6  -8    6.28    1.08
  -2   6   8    7.98    0.84
  -2   6   8    7.01    0.91
   2   6  -8    7.61    0.94
   2  -6  -8   10.44    1.52
   2   6  -8    8.55    0.71
   2  -6  -8    6.05    0.92
   2  -6  -7    3.56    0.82
  -2  -6   7    3.82    0.89
  -2   6   7    4.01    0.47
  -2  -6   7    4.58    1.12
   2   6  -7    4.54    0.83
  -2  -6   7    5.10    1.22
   2  -6  -7    4.59    0.99
   2   6  -7    4.12    1.04
  -2   6   7    4.80    0.74
  -2   6   7    3.71    0.74
   2  -6  -7    4.11    0.85
  -2  -6   7    3.12    1.29
   2   6  -7    4.86    1.27
   2   6  -7    4.32    0.59
   2   6  -6  783.05   21.42
  -2  -6   6  783.41   22.04
  -2  -6   6  763.47   21.59
  -2  -6   6  736.59   20.93
  -2   6   6  782.83   20.52
   2   6  -6  795.95   20.21
  -2   6   6  768.35   20.55
  -2  -6   6  774.56   22.18
   2  -6  -6  806.60   21.20
   2   6  -6  791.17   20.79
   2  -6  -6  751.08   20.83
   2  -6  -6  779.12   20.92
   2   6  -6  779.54   21.92
  -2  -6   5   12.37    1.77
  -2  -6   5   11.83    1.17
  -2  -6   5   13.73    1.59
   2  -6  -5   13.92    1.29
   2   6  -5   12.23    1.09
  -2   6   5   11.51    0.93
   2   6  -5   13.20    1.64
   2   6  -5   11.96    0.77
  -2   6   5   14.32    1.05
   2   6  -5    9.15    1.35
   2  -6  -5   13.06    1.14
  -2  -6   5   10.55    1.66
  -2  -6   4   58.14    3.31
  -2   6   4   51.10    2.07
   2   6  -4   54.42    3.04
  -2   6   4   51.69    2.14
   2   6  -4   51.92    2.78
  -2  -6   4   53.01    3.19
   2  -6  -4   54.60    2.37
   2  -6  -4   49.74    2.28
  -2  -6   4   50.21    2.92
   2   6  -4   58.15    2.41
  -2  -6   4   57.48    2.43
   2  -6  -4   56.37    2.48
   2   6  -4   53.15    1.87
  -2  -6   3   21.90    1.93
   2  -6  -3   14.85    1.22
  -2   6   3   18.77    1.07
  -2   6   3   17.35    1.10
   2   6  -3   14.10    1.66
   2   6  -3   19.02    0.90
   2   6  -3   17.08    1.29
  -2  -6   3   17.54    1.88
  -2  -6   3   17.78    1.23
   2  -6  -3   18.81    1.26
  -2  -6   3   19.57    2.06
  -2  -6   2   11.39    1.57
   2  -6  -2   14.64    1.11
   2   6  -2   14.53    1.58
   2  -6  -2   13.92    1.58
  -2  -6   2   13.31    1.34
   2   6  -2   14.19    0.78
   2   6  -2   14.61    1.16
  -2   6   2   15.36    1.03
  -2   6   2   16.68    0.97
  -2  -6   2   16.36    1.84
   2  -6  -2   13.35    1.23
   2  -6  -2   14.13    1.06
  -2  -6   2   15.15    1.07
   2   6  -1    6.53    1.27
  -2  -6   1    6.26    1.37
  -2  -6   1    8.97    1.15
   2  -6  -1    7.59    1.23
   2  -6  -1    8.66    0.79
   2   6  -1   11.22    1.05
  -2   6   1    9.56    0.72
   2   6  -1   10.42    0.65
   2  -6  -1    8.03    0.85
  -2   6   1    9.23    0.81
   2  -6  -1    8.52    1.08
  -2  -6   1    9.52    1.55
   2  -6   0    0.81    0.90
   2  -6   0    0.22    0.33
   2   6   0   -0.25    0.86
   2  -6   0    0.63    0.51
   2   6   0    0.22    0.56
  -2   6   0    0.78    0.49
  -2   6   0    0.35    0.35
   2  -6   0    0.59    0.78
  -2  -6   0    0.21    0.77
  -2  -6   0    0.30    1.04
  -2  -6   0    0.60    1.13
   2   6   0    0.03    0.34
   2  -6   1  727.82   19.52
  -2  -6  -1  689.71   20.07
  -2   6  -1  713.76   18.20
   2   6   1  709.91   19.74
   2   6   1  697.69   19.60
   2  -6   1  688.58   17.79
  -2  -6  -1  698.68   19.41
   2  -6   1  703.84   19.30
   2   6   1  699.04   18.15
  -2  -6  -1  687.30   19.97
   2  -6   1  708.46   18.09
   2  -6   1  709.83   18.52
   2   6   1  691.10   18.84
  -2   6  -1  706.66   18.49
   2   6   2   17.75    1.29
   2   6   2   17.48    1.68
  -2  -6  -2   14.85    1.82
   2  -6   2   16.96    1.53
  -2   6  -2   18.53    1.73
  -2   6  -2   16.82    0.87
  -2   6  -2   17.02    1.08
   2  -6   2   16.44    0.70
  -2  -6  -2   15.07    1.82
   2   6   2   17.19    0.94
   2  -6   2   16.73    1.05
   2  -6   2   15.55    1.47
   2  -6   2   17.03    1.01
   2   6   2   16.39    1.62
  -2  -6  -2   16.55    1.54
  -2   6  -3   76.65    2.34
   2   6   3   73.35    3.49
  -2  -6  -3   73.14    3.81
  -2   6  -3   74.12    2.69
   2  -6   3   74.75    2.24
   2  -6   3   72.16    3.34
   2   6   3   72.14    3.58
  -2  -6  -3   73.68    3.67
   2  -6   3   78.78    2.60
   2   6   3   68.84    2.48
  -2   6  -3   79.50    3.57
  -2  -6  -3   67.20    3.26
   2  -6   3   73.18    2.71
   2  -6   3   73.21    3.29
   2  -6   4   14.84    1.40
  -2  -6  -4   11.39    1.84
  -2   6  -4   14.00    0.98
   2  -6   4   12.37    0.81
  -2   6  -4   11.85    0.66
   2  -6   4   12.56    0.69
   2   6   4   12.45    0.91
   2  -6   4   12.35    1.40
   2   6   4   10.67    1.51
  -2  -6  -4   13.03    1.57
  -2  -6  -4   12.17    1.38
  -2   6  -4   11.82    1.50
   2   6   4   14.07    1.54
   2   6   5    4.30    0.67
  -2   6  -5    4.62    1.26
  -2  -6  -5    4.58    1.01
  -2  -6  -5    3.28    1.20
  -2   6  -5    3.88    0.67
   2  -6   5    5.30    1.10
   2   6   5    5.56    1.29
   2  -6   5    3.76    0.46
   2  -6   5    4.01    0.94
   2  -6   5    4.34    0.47
  -2  -6  -5    4.30    1.00
   2   6   5    3.52    1.01
  -2  -6  -6   66.40    3.81
  -2  -6  -6   69.53    3.37
  -2   6  -6   72.05    2.70
   2  -6   6   64.90    3.28
   2   6   6   61.43    3.47
   2   6   6   70.65    2.70
   2   6   6   76.69    3.45
  -2  -6  -6   74.96    3.38
   2   6   6   70.71    2.86
   2  -6   6   68.26    3.08
   2   6   7    9.54    1.02
   2   6   7   14.17    0.72
   2  -6   7   11.18    0.81
  -2  -6  -7   13.13    1.41
  -2  -6  -7    9.22    1.67
   2  -6   7   12.63    1.28
   2  -6   7   12.74    1.49
   2   6   7   11.68    1.68
   2   6   7   12.54    1.14
  -2  -6  -7   11.40    1.48
   2   6   8  176.22    4.92
   2  -6   8  170.83    5.18
  -2  -6  -8  170.84    6.99
  -2  -6  -8  174.45    6.28
   2   6   8  170.78    5.62
  -2  -6  -8  176.49    6.12
   2  -6   8  165.57    6.21
   2   6   8  175.34    6.69
   2   6   8  185.65    5.69
   2  -6   8  186.01    5.95
   2   6   9   -0.16    0.64
   2   6   9    1.76    0.79
  -2  -6  -9   -0.45    0.90
   2  -6   9    0.66    0.69
  -2  -6  -9    0.39    1.17
   2  -6   9    0.13    0.87
   2   6   9    1.93    1.24
   2   6   9    0.03    0.35
   2  -6   9    0.22    0.46
  -2  -6  -9   -0.13    0.94
  -2  -6 -10  159.13    5.89
  -2   6 -10  140.33    4.60
   2  -6  10  159.38    4.85
   2   6  10  153.85    4.49
   2  -6  10  142.60    5.73
   2   6  10  140.50    6.04
   2   6  10  154.25    5.30
  -2  -6 -10  164.90    5.57
   2  -6  10  158.14    5.33
  -2  -6 -10  155.68    6.63
   2   6  10  164.50    5.15
   2  -6  11    3.80    0.90
  -2   6 -11    3.11    0.68
  -2  -6 -11    3.17    1.51
   2   6  11    3.73    0.90
  -2   6 -11    5.63    1.61
   2   6  11    3.90    1.42
   2  -6  11    3.55    1.10
   2   6  11    3.74    0.58
   2  -6  11    3.96    0.75
  -2   6 -12   20.08    1.41
   2  -6  12   20.26    1.39
   2  -6  12   18.87    1.98
   2   6  12   22.96    2.33
  -2  -6 -12   20.73    2.52
   2  -6  12   22.49    1.67
  -2  -6 -13   -1.58    1.52
   2  -6  13   -0.10    0.77
   2  -6  13    0.31    1.10
   2   6  13   -0.17    0.53
   2  -6  13   -0.24    0.73
  -2   6 -14   13.15    1.34
   2  -6  14   13.85    1.39
   2  -6  14   13.47    1.78
   2   6  14   13.04    1.08
  -2  -6 -14   12.36    1.71
  -2  -7  13    6.39    1.22
   2  -7 -13    5.06    0.93
   2   7 -13    8.13    1.78
   2   7 -13    5.70    0.75
   2  -7 -13    6.44    1.46
  -2   7  13    2.55    0.88
  -2  -7  13    3.64    1.26
  -2  -7  12    7.31    1.40
   2   7 -12    6.47    0.82
  -2  -7  12    8.67    1.31
   2  -7 -12    7.19    1.28
  -2   7  12    7.58    1.07
  -2  -7  12    5.59    1.73
   2   7 -12    7.02    1.63
   2  -7 -12    9.24    1.49
   2  -7 -11    2.24    0.81
  -2  -7  11    3.78    1.07
   2  -7 -11    2.40    0.80
  -2  -7  11    1.03    1.06
   2  -7 -11    1.91    1.07
   2   7 -11    1.70    1.28
   2  -7 -11    2.20    0.98
  -2   7  11    1.75    0.76
  -2  -7  11    3.43    1.43
  -2  -7  11    1.93    1.00
  -2  -7  10   -0.46    0.85
   2  -7 -10    0.28    0.98
   2   7 -10    0.07    0.64
   2   7 -10    0.83    1.25
   2  -7 -10   -0.60    0.72
  -2  -7  10   -0.15    1.09
  -2   7  10   -0.32    0.65
  -2  -7  10   -0.20    1.27
   2  -7 -10   -0.22    0.80
   2  -7 -10   -0.50    0.84
  -2  -7  10   -0.50    0.96
  -2  -7   9    6.67    1.11
   2  -7  -9    7.19    1.01
  -2  -7   9    8.74    1.38
   2   7  -9    7.59    0.93
  -2  -7   9    6.10    1.42
   2   7  -9    8.10    1.62
   2  -7  -9    5.69    1.18
   2  -7  -9    7.15    1.15
  -2   7   9    8.47    1.02
  -2  -7   9    7.36    1.71
  -2   7   9    8.18    0.97
   2  -7  -8    5.84    1.02
  -2  -7   8    4.44    0.98
  -2  -7   8    5.20    1.20
  -2  -7   8    5.93    1.46
   2   7  -8    5.05    1.41
   2  -7  -8    4.80    1.12
  -2  -7   8    4.58    1.54
   2  -7  -8    4.60    1.03
   2   7  -8    6.49    1.17
  -2   7   8    5.63    0.80
  -2   7   8    4.96    0.84
   2   7  -8    5.43    0.87
  -2  -7   7   75.02    4.00
   2  -7  -7   81.11    3.61
   2   7  -7   84.45    2.67
  -2  -7   7   82.85    4.34
  -2   7   7   79.37    2.97
   2   7  -7   79.77    3.07
   2  -7  -7   76.04    3.29
   2   7  -7   76.53    3.93
   2  -7  -7   81.81    3.33
  -2   7   7   78.28    3.02
  -2  -7   7   73.96    3.66
  -2  -7   6    6.95    1.38
   2  -7  -6    6.07    1.04
  -2  -7   6    6.47    1.01
   2  -7  -6    7.58    1.21
   2   7  -6    7.66    0.96
  -2  -7   6    6.92    1.50
   2  -7  -6    6.87    1.05
  -2   7   6    7.44    0.86
  -2   7   6    5.04    0.82
  -2  -7   6    6.29    1.60
   2   7  -6    7.25    0.61
   2   7  -6    4.22    1.25
  -2  -7   5    8.33    1.45
   2  -7  -5    8.22    1.17
   2   7  -5    8.60    1.42
  -2  -7   5    9.90    1.68
   2   7  -5    8.25    0.62
   2  -7  -5    7.32    1.06
   2   7  -5    9.50    1.04
  -2   7   5    7.53    0.90
  -2  -7   5    8.75    1.67
  -2  -7   5    9.00    1.05
  -2   7   5    8.94    0.90
  -2  -7   4    3.55    0.75
   2   7  -4    3.54    1.21
   2  -7  -4    4.70    1.00
  -2  -7   4    2.93    1.28
   2   7  -4    4.49    0.83
  -2   7   4    4.48    0.76
  -2  -7   4    3.95    1.33
   2  -7  -4    6.03    0.97
   2   7  -4    4.48    0.45
  -2  -7   4    4.36    1.15
   2  -7  -4    3.90    0.85
   2  -7  -3   17.77    1.45
  -2  -7   3   14.35    1.74
   2  -7  -3   11.79    1.23
  -2   7   3   16.11    1.05
  -2  -7   3   10.52    0.99
  -2  -7   3   13.41    2.04
   2  -7  -3   15.08    1.76
   2   7  -3   14.87    0.70
   2  -7  -3   12.63    1.21
   2   7  -3   12.77    1.16
  -2   7   3   12.79    1.07
  -2  -7   2   25.47    2.14
  -2   7   2   23.25    1.22
   2   7  -2   21.27    1.93
   2  -7  -2   19.56    1.94
  -2  -7   2   27.92    2.55
  -2   7   2   23.89    1.36
   2  -7  -2   21.56    1.68
  -2  -7   2   17.43    1.67
   2  -7  -2   26.04    1.56
  -2  -7   2   18.97    2.11
   2   7  -2   22.84    0.88
   2   7  -2   23.59    1.50
   2  -7  -2   25.89    1.48
   2  -7  -1    7.20    0.80
   2  -7  -1   10.63    1.53
   2   7  -1    9.58    0.49
  -2  -7   1    6.61    1.51
   2  -7  -1    7.33    0.95
  -2   7   1   10.32    0.80
  -2   7   1    9.51    0.93
   2   7  -1    7.56    0.94
  -2  -7   1    7.43    1.28
   2   7  -1    8.19    1.47
   2   7  -1    8.69    1.37
   2  -7  -1    9.29    1.23
  -2  -7   1    7.39    1.51
   2   7   0   13.10    1.73
   2  -7   0   14.34    0.76
  -2   7   0   14.60    0.91
  -2  -7   0   11.27    1.68
   2  -7   0   14.53    1.64
   2   7   0   13.53    1.56
  -2   7   0   15.37    1.09
   2   7   0   12.92    0.56
   2   7   0   14.71    1.23
   2  -7   0   14.31    1.15
   2   7   0   14.17    1.69
  -2  -7   0   12.40    1.49
   2  -7   0   14.15    1.50
  -2  -7   0   11.98    1.80
  -2   7  -1  145.11    5.80
   2  -7   1  146.39    4.77
  -2  -7  -1  144.56    6.08
   2  -7   1  154.65    5.70
   2   7   1  151.98    5.90
  -2  -7  -1  151.56    5.56
  -2   7  -1  148.15    4.70
   2   7   1  145.50    3.94
  -2  -7  -1  153.61    6.10
  -2   7  -1  156.95    4.44
   2   7   1  141.11    5.51
   2   7   1  157.28    5.00
   2  -7   1  150.77    5.55
   2   7   1  153.38    5.87
   2  -7   2   34.10    2.30
  -2  -7  -2   38.00    2.81
   2   7   2   32.49    2.48
  -2   7  -2   37.16    1.46
  -2   7  -2   36.71    1.76
  -2  -7  -2   36.31    2.34
   2   7   2   34.80    1.09
   2  -7   2   38.24    2.37
  -2  -7  -2   34.77    2.60
   2  -7   2   37.74    1.77
   2   7   2   34.13    1.89
   2   7   2   39.35    2.58
  -2   7  -2   34.26    2.48
  -2   7  -3    4.25    1.26
  -2  -7  -3    4.16    1.47
   2  -7   3    5.65    0.63
  -2   7  -3    5.29    0.53
   2   7   3    5.00    0.34
  -2   7  -3    5.00    0.75
   2   7   3    5.92    1.37
   2  -7   3    5.10    1.16
   2   7   3    5.52    1.26
   2   7   3    5.95    0.93
  -2  -7  -3    2.05    1.19
  -2  -7  -3    2.17    0.95
   2  -7   3    6.01    0.78
   2  -7   4   -0.48    0.88
   2   7   4    0.02    0.27
   2  -7   4   -0.29    0.55
  -2  -7  -4    1.30    1.24
  -2   7  -4    0.39    0.53
   2  -7   4   -1.50    1.00
   2   7   4   -0.93    1.08
  -2   7  -4   -0.74    1.12
  -2  -7  -4   -0.47    1.08
   2  -7   4   -0.30    0.46
   2   7   4   -0.16    0.66
  -2  -7  -4    0.13    0.90
   2  -7   4   -0.06    0.33
   2  -7   5   14.77    1.53
  -2  -7  -5   14.36    2.05
   2  -7   5   14.60    1.17
  -2   7  -5   14.89    1.13
   2  -7   5   14.91    0.91
   2  -7   5   13.70    0.82
   2   7   5   13.22    0.76
   2  -7   5   12.68    1.59
   2   7   5   13.84    1.78
  -2  -7  -5   12.78    1.57
   2   7   5   15.09    1.74
  -2  -7  -6   20.62    1.86
   2  -7   6   23.34    1.90
  -2  -7  -6   20.55    2.41
   2  -7   6   24.25    1.14
   2   7   6   21.76    1.11
   2   7   6   22.51    2.02
  -2   7  -6   21.67    1.39
   2   7   6   17.06    2.01
  -2  -7  -6   19.64    1.91
   2  -7   6   24.47    2.06
  -2   7  -6   23.75    2.10
  -2   7  -7   32.63    1.71
  -2  -7  -7   27.90    2.77
   2   7   7   28.67    2.41
   2   7   7   28.18    1.08
   2  -7   7   28.86    2.32
   2  -7   7   29.60    1.40
  -2  -7  -7   27.61    2.21
   2   7   7   29.96    1.43
  -2  -7  -7   31.76    2.19
   2  -7   7   29.71    2.06
   2   7   8   54.77    1.80
  -2  -7  -8   52.85    3.67
   2  -7   8   56.55    2.82
   2  -7   8   53.09    3.13
   2   7   8   56.53    3.43
  -2  -7  -8   56.84    3.15
   2   7   8   51.88    2.21
   2   7   9    9.10    1.03
  -2  -7  -9    8.70    1.87
   2  -7   9   10.40    1.31
   2  -7   9   10.00    1.58
   2   7   9   10.36    1.66
   2  -7   9    9.60    0.93
  -2  -7  -9   14.62    1.77
   2   7  10   13.63    1.24
   2   7  10   13.23    0.85
   2  -7  10   13.85    1.82
   2  -7  10   16.66    1.54
   2  -7  10   12.81    1.07
  -2  -7 -10   14.50    1.79
  -2  -7 -11    3.23    1.54
   2   7  11    3.18    0.84
   2  -7  11    3.54    1.00
   2  -7  11    1.48    1.08
  -2  -7 -11    1.58    1.14
  -2  -7 -12    2.38    1.75
   2   7  12    3.11    0.85
   2  -7  12    2.65    0.92
   2  -7  12    2.39    1.29
   2   7  12    3.10    0.60
  -2  -8  10   28.54    2.21
   2   8 -10   25.08    2.37
  -2   8  10   29.23    1.76
   2  -8 -10   31.82    2.21
   2  -8 -10   26.14    2.32
   2  -8 -10   25.26    1.80
  -2  -8   9   31.94    2.32
   2   8  -9   25.02    2.37
  -2  -8   9   32.40    2.68
  -2   8   9   30.54    1.76
   2  -8  -9   26.87    2.31
   2  -8  -9   30.80    2.17
  -2  -8   9   25.31    2.70
   2   8  -9   31.53    1.65
   2  -8  -9   31.29    2.01
  -2  -8   8    2.69    1.38
   2  -8  -8    2.95    1.16
   2   8  -8    0.80    1.16
   2  -8  -8    1.82    0.95
   2   8  -8    1.96    0.69
  -2   8   8    2.28    0.71
  -2  -8   8    2.98    1.59
   2  -8  -8    2.38    0.94
  -2  -8   8    1.63    1.11
  -2  -8   7  107.49    5.05
   2  -8  -7  100.89    4.39
   2   8  -7  102.17    4.66
  -2  -8   7  108.89    4.56
  -2   8   7   98.52    3.67
   2  -8  -7  100.81    4.16
  -2  -8   7   94.02    5.07
   2   8  -7  107.46    3.69
  -2  -8   6  480.48   15.35
   2  -8  -6  517.10   14.50
   2   8  -6  469.25   14.73
  -2   8   6  502.58   13.57
  -2   8   6  483.60   13.59
  -2  -8   6  518.15   14.83
  -2  -8   6  471.23   15.51
   2  -8  -6  483.94   14.16
   2   8  -6  506.05   13.64
   2  -8  -6  486.72   14.17
  -2  -8   5  329.84   11.21
   2  -8  -5  333.67    9.97
  -2   8   5  324.85    9.22
  -2  -8   5  326.52   10.45
  -2   8   5  310.07    9.24
  -2  -8   5  313.34   11.11
   2  -8  -5  316.80    9.82
   2   8  -5  333.42    9.38
   2   8  -4  149.79    5.82
  -2  -8   4  150.63    6.53
   2  -8  -4  163.99    5.38
  -2   8   4  150.22    4.75
  -2   8   4  150.13    4.86
  -2  -8   4  144.50    6.41
   2  -8  -4  147.22    5.28
   2  -8  -4  143.83    5.25
   2  -8  -4  146.62    6.00
   2   8  -4  148.66    4.94
  -2  -8   4  151.37    5.98
   2  -8  -3    9.30    1.16
  -2   8   3    9.70    0.97
   2  -8  -3    8.43    1.13
  -2  -8   3    8.41    1.88
   2  -8  -3   11.92    1.70
   2   8  -3    7.66    1.41
  -2   8   3    9.86    0.93
   2   8  -3    9.43    1.53
  -2  -8   3   12.71    1.79
   2   8  -3   10.95    1.12
  -2  -8   3    7.29    1.69
   2  -8  -3   10.28    1.30
   2  -8  -2   14.32    1.32
   2   8  -2   11.21    1.54
  -2  -8   2   16.17    2.00
  -2   8   2   13.59    1.03
   2  -8  -2   12.28    1.14
   2  -8  -2   13.23    1.76
  -2  -8   2   12.14    2.11
  -2   8   2   11.90    1.10
   2   8  -2   12.70    1.69
   2   8  -2   16.77    1.28
  -2  -8   2   12.23    1.89
   2  -8  -2   11.06    1.47
   2  -8  -1    6.59    0.72
  -2  -8   1    6.11    1.48
   2  -8  -1    3.52    1.26
  -2  -8   1    3.98    1.74
  -2   8   1    4.90    0.82
  -2  -8   1    5.14    1.22
   2   8  -1    4.29    1.26
  -2   8   1    4.71    0.65
   2   8  -1    6.66    1.32
   2   8  -1    4.68    0.83
   2  -8  -1    3.92    1.08
  -2  -8   1    7.63    1.62
   2   8  -1    6.14    1.49
   2  -8  -1    4.04    0.89
  -2   8   0    2.17    0.65
   2  -8   0    1.57    0.30
  -2  -8   0    1.81    1.24
   2  -8   0    2.09    1.21
   2   8   0    1.19    0.93
   2  -8   0    1.55    0.72
   2   8   0    1.97    1.18
  -2  -8   0    1.58    0.99
   2  -8   0    1.74    1.14
  -2   8   0    1.58    0.55
  -2  -8   0    1.69    1.35
   2   8   0    1.64    0.75
   2   8   0    1.21    1.37
  -2  -8  -1   -0.37    1.22
   2  -8   1    0.44    1.14
  -2  -8  -1    2.20    1.36
  -2   8  -1    1.17    0.64
   2   8   1    1.24    1.08
  -2   8  -1    2.34    1.26
  -2  -8  -1    0.54    0.89
   2  -8   1    0.14    1.02
   2   8   1    0.82    0.74
  -2   8  -1    0.60    0.48
   2   8   1    0.51    1.19
   2  -8   1    0.81    0.68
   2   8   2    0.84    1.13
  -2  -8  -2    2.10    1.39
   2  -8   2    2.55    1.13
  -2   8  -2    1.80    0.68
   2   8   2    0.63    1.16
   2  -8   2    0.29    1.04
  -2  -8  -2    0.70    1.02
  -2  -8  -2    3.40    1.41
   2   8   2    1.17    0.72
   2  -8   2    0.45    0.68
  -2   8  -2    1.55    0.48
  -2  -8  -3    0.39    1.22
  -2   8  -3    0.57    0.58
   2   8   3    0.65    1.11
   2  -8   3    1.37    1.11
  -2  -8  -3    1.28    0.96
  -2  -8  -3    1.92    1.22
   2  -8   3   -0.21    0.67
   2   8   3    0.42    0.66
  -2   8  -3    0.67    1.18
   2  -8   3    0.14    1.03
   2   8   3   -0.83    1.27
  -2   8  -4    0.50    1.18
  -2   8  -4    2.08    0.67
   2  -8   4    1.64    1.07
  -2  -8  -4   -0.20    1.40
   2   8   4    0.50    1.11
   2  -8   4    1.25    1.15
   2  -8   4    1.99    0.62
  -2   8  -4    1.46    0.41
  -2  -8  -4    3.61    1.40
  -2  -8  -4    2.04    1.16
   2   8   4    0.98    1.17
   2  -8   5    1.21    0.99
  -2  -8  -5    2.91    1.53
  -2   8  -5    2.06    0.72
   2   8   5    0.34    1.19
   2  -8   5    0.64    1.13
  -2  -8  -5    0.90    1.11
  -2   8  -5   -0.50    1.41
   2   8   5    1.63    1.25
   2  -8   6   15.66    1.72
  -2  -8  -6   14.77    2.18
  -2   8  -6   15.08    1.25
   2  -8   6   14.42    1.85
  -2  -8  -6   13.95    1.82
   2  -8   7    1.27    1.09
  -2  -8  -7    0.44    1.27
  -2   8  -7   -0.08    0.65
   2  -8   7    0.85    1.36
  -2  -8  -7    0.16    1.09
  -2   8  -7   -0.17    1.17
  -2  -8  -8    5.45    1.66
   2  -8   8    2.23    1.06
   2  -8   8    3.14    1.45
  -2  -8  -8    1.93    1.17
  -2   8  -8    2.96    1.32
   2   9  -4   32.04    2.43
   2  -9  -4   30.70    2.68
  -2   9   4   31.78    1.81
   2  -9  -4   36.64    2.33
  -2  -9   4   36.27    3.17
   2   9  -4   42.72    2.01
  -2  -9   4   37.08    2.76
   2  -9  -3    1.01    0.88
  -2  -9   3   -1.35    1.42
   2  -9  -3    0.34    1.19
   2   9  -3    0.54    1.15
  -2   9   3   -0.15    0.61
  -2  -9   3   -0.22    1.47
  -2   9   3    0.98    0.66
   2  -9  -3    2.05    1.04
   2   9  -3    0.60    1.38
  -2  -9   2   29.33    2.57
   2   9  -2   27.59    2.24
   2  -9  -2   26.77    2.42
  -2  -9   2   29.83    3.06
  -2   9   2   27.72    1.66
   2  -9  -2   27.82    1.99
  -2  -9   2   30.04    2.83
   2  -9  -2   23.82    2.08
   2   9  -2   30.88    1.80
  -2   9   2   32.91    1.63
   2   9  -2   30.35    2.74
   2  -9  -1   12.88    1.40
  -2  -9   1   12.48    1.89
   2  -9  -1   10.68    1.68
  -2  -9   1   11.39    2.13
   2   9  -1   10.87    1.92
  -2   9   1   11.85    1.10
   2  -9  -1   10.72    1.55
  -2  -9   1    6.65    1.75
  -2   9   1   11.25    0.99
   2  -9   0   17.50    1.55
  -2  -9   0   16.43    2.11
   2  -9   0   18.89    2.05
  -2  -9   0   16.95    2.54
  -2   9   0   16.93    1.14
  -2   9   0   17.82    1.32
  -2  -9   0   17.27    1.82
   2  -9   0   13.76    1.76
  -2  -9   0   13.40    2.10
   2   9   0   18.24    2.21
  -2   9   0   14.63    2.06
  -2   9  -1    5.13    0.73
  -2   9  -1    4.28    1.48
  -2  -9  -1    6.13    1.72
   2  -9   1    6.16    1.51
   2   9   1    3.02    1.57
  -2   9  -1    5.71    0.89
  -2  -9  -1    4.29    1.25
  -2  -9  -1    5.96    1.68
   2  -9   1    3.62    0.90
   2  -9   2    1.39    1.16
  -2   9  -2    0.63    0.52
  -2   9  -2    1.04    0.69
  -2  -9  -2   -0.41    1.42
  -2  -9  -2    1.07    1.15
   2  -9   2   -0.16    1.16
  -2  -9  -2   -0.77    1.26
  -2   9  -2    1.67    1.42
  -2   9  -3    6.39    0.70
  -2  -9  -3    7.76    1.72
   2  -9   3    5.45    1.44
  -2   9  -3    6.36    0.91
   2  -9   3    5.60    1.55
  -2  -9  -3    7.83    1.57
  -2  -9  -3    7.55    1.66
  -2   9  -3    4.63    1.47
   3   0 -19   10.39    1.06
   3   0 -19   11.78    1.51
  -3   0  19   12.60    1.27
  -3   0  19   10.64    1.45
   3   0 -18    0.25    0.98
   3   0 -18   -0.54    0.58
  -3   0  18    0.85    0.75
  -3   0  18   -0.11    0.89
   3   0 -18    0.17    0.64
  -3   0  17    6.44    0.87
  -3   0  17    7.19    1.13
   3   0 -17    5.95    1.16
   3   0 -17    7.78    0.90
   3   0 -17    8.71    1.00
   3   0 -16   -0.94    1.09
   3   0 -16   -0.11    0.77
  -3   0  16    0.21    0.55
   3   0 -16    0.31    0.54
  -3   0  16   -0.29    0.78
   3   0 -16   -0.15    0.58
   3   0 -15   20.35    1.95
   3   0 -15   17.96    1.53
   3   0 -15   20.91    1.35
  -3   0  15   19.49    1.51
   3   0 -15   21.31    1.24
  -3   0  15   21.76    1.32
   3   0 -14    0.14    0.90
  -3   0  14    0.18    0.46
  -3   0  14    0.09    0.70
   3   0 -14   -0.07    0.55
   3   0 -14    0.28    0.46
   3   0 -13   49.43    2.83
   3   0 -13   50.21    2.00
   3   0 -13   47.08    2.12
  -3   0  13   46.56    2.23
  -3   0  13   47.10    1.94
   3   0 -13   48.98    2.32
   3   0 -12   -0.83    0.72
   3   0 -12   -0.53    0.45
   3   0 -12    0.87    0.87
  -3   0  12    0.28    0.44
  -3   0  12   -0.37    0.61
   3   0 -12    0.88    0.51
   3   0 -11    0.35    0.83
   3   0 -11    0.69    0.62
  -3   0  11    0.61    0.54
   3   0 -11    0.36    0.43
  -3   0  11    0.41    0.39
   3   0 -11   -0.27    0.53
  -3   0  10   -0.32    0.72
  -3   0  10   -0.09    0.61
  -3   0  10   -0.07    0.32
   3   0 -10    0.06    0.50
   3   0 -10   -0.33    0.79
  -3   0  10    0.06    0.51
   3   0 -10   -0.34    0.51
  -3   0   9    3.75    0.91
  -3   0   9    2.88    0.73
   3   0  -9    2.09    0.76
   3   0  -9    4.70    0.68
  -3   0   9    3.76    0.43
   3   0  -9    3.38    0.42
  -3   0   9    3.84    0.63
   3   0  -9    3.89    0.69
  -3   0   8   -0.11    0.25
  -3   0   8    0.10    0.69
  -3   0   8    0.08    0.57
   3   0  -8   -0.20    0.66
   3   0  -8    0.05    0.42
   3   0  -8    0.14    0.26
  -3   0   8    0.05    0.45
   3   0  -8   -0.14    0.50
   3   0  -7  126.97    4.16
   3   0  -7  145.68    3.94
  -3   0   7  135.98    4.25
   3   0  -7  141.57    4.58
  -3   0   7  129.20    4.76
   3   0  -7  125.63    4.77
  -3   0   7  139.40    3.85
  -3   0   6   -0.53    0.69
  -3   0   6   -0.13    0.22
   3   0  -6    0.26    0.42
   3   0  -6    0.03    0.31
   3   0  -6    0.07    0.55
  -3   0   6    0.09    0.42
   3   0  -6    0.09    0.67
   3   0  -5 5939.08  148.61
  -3   0   5 5886.87  147.89
   3   0  -5 5694.06  148.38
  -3   0   5 5751.00  148.58
   3   0  -5 5953.51  147.69
  -3   0   5 5846.86  147.45
   3   0  -4   -0.15    0.65
  -3   0   4   -0.08    0.72
   3   0  -4    0.08    0.63
  -3   0   4    0.06    0.23
   3   0  -4   -0.07    0.37
  -3   0   4   -0.04    0.49
  -3   0   3  441.38   11.48
   3   0  -3  435.87   12.44
   3   0  -3  449.28   11.82
  -3   0   3  450.96   11.83
   3   0  -3  440.77   12.41
  -3   0   3  434.66   12.46
  -3   0   2    0.80    0.69
   3   0  -2    0.23    0.59
   3   0  -2   -0.18    0.41
   3   0  -2    1.17    0.71
  -3   0   2   -0.24    0.36
   3   0  -1  231.19    7.21
   3   0  -1  244.77    6.86
   3   0  -1  246.49    7.38
  -3   0   1  237.75    7.33
  -3   0   1  243.11    6.37
   3   0   0   -0.24    0.65
   3   0   0    0.14    0.61
  -3   0   0    0.70    0.69
   3   0   0   -0.05    0.46
  -3   0   0   -0.02    0.20
   3   0   1   14.12    1.25
   3   0   1   13.50    0.96
  -3   0  -1   13.79    0.64
   3   0   1   12.13    1.07
   3   0   2    0.15    0.36
   3   0   2   -0.09    0.68
  -3   0  -2   -0.02    0.23
   3   0   2    0.20    0.52
   3   0   2   -0.05    0.45
   3   0   3  273.32    7.76
   3   0   3  275.57    7.97
   3   0   3  273.77    8.38
   3   0   3  266.55    7.61
  -3   0  -3  284.08    7.39
   3   0   4   -0.27    0.38
  -3   0  -4    0.17    0.63
  -3   0  -4    0.03    0.27
   3   0   4    0.44    0.42
   3   0   5   92.71    3.05
  -3   0  -5   88.02    3.48
   3   0   5   93.16    3.07
  -3   0  -5   88.75    2.83
  -3   0  -6    0.27    0.62
   3   0   6    0.05    0.36
  -3   0  -6   -0.12    0.33
   3   0   6   -0.17    0.47
  -3   0  -7    1.92    0.47
   3   0   7    1.22    0.56
   3   0   7    1.22    0.42
  -3   0  -7    1.72    0.72
  -3   0  -7    1.28    0.52
  -3   0  -8    0.50    0.49
  -3   0  -8    0.71    0.76
   3   0   8    0.25    0.36
  -3   0  -8   -0.36    0.47
   3   0   8   -0.07    0.51
  -3   0  -9 2085.97   55.08
  -3   0  -9 2154.49   54.36
  -3   0  -9 2097.17   53.57
   3   0   9 2146.06   53.95
   3   0   9 2124.92   54.52
  -3   0  -9 2152.22   54.23
  -3   0 -10    1.14    0.92
  -3   0 -10    0.13    0.52
   3   0  10    0.32    0.63
   3   0  10    0.42    0.38
  -3   0 -10    0.55    0.56
  -3   0 -11   14.37    1.52
  -3   0 -11   18.12    1.21
   3   0  11   14.83    1.29
   3   0  11   15.81    0.87
   3   0  12    0.18    0.34
  -3   0 -12   -0.39    0.76
   3   0  12    0.27    0.66
  -3   0 -12   -0.21    0.63
  -3   0 -13   20.27    1.81
  -3   0 -13   21.41    1.38
   3   0  13   18.95    0.97
   3   0  13   19.85    1.55
   3   0  14    0.11    0.81
  -3   0 -14   -0.44    0.99
   3   0  14   -0.25    0.36
  -3   0 -14    0.61    0.59
   3   0  14   -0.07    0.53
  -3   0 -15   -1.39    1.14
   3   0  15   -0.57    0.90
  -3   0 -15   -0.24    0.63
   3   0  15   -0.04    0.37
   3   0  16    0.12    0.94
  -3   0 -16   -1.14    1.13
   3   0  16    0.08    0.39
   3   0  16    0.20    0.82
  -3   0 -16   -0.08    0.61
   3   0  17   -0.39    0.96
  -3   0 -17   -0.17    1.10
   3   0  17    0.73    0.79
  -3   0 -17    0.41    0.67
  -3   1  19   -0.61    0.89
  -3  -1  19    0.70    0.72
   3  -1 -19   -0.12    0.94
   3   1 -19   -0.32    0.53
   3  -1 -19    0.08    0.67
  -3   1  19   -0.31    0.89
   3   1 -18   47.89    2.05
   3   1 -18   41.73    2.78
   3  -1 -18   51.87    2.32
   3   1 -18   47.21    2.30
  -3   1  18   48.61    2.43
  -3  -1  18   38.51    2.56
   3  -1 -18   47.00    2.19
  -3   1  18   48.74    2.43
  -3  -1  18   46.82    2.26
   3  -1 -18   46.25    2.54
  -3  -1  17    3.14    0.76
  -3   1  17    2.32    0.76
  -3   1  17    1.60    0.86
  -3  -1  17    3.28    1.05
   3   1 -17    2.13    0.59
   3  -1 -17    1.98    0.64
   3  -1 -17    2.15    0.71
   3   1 -17    0.57    0.67
   3  -1 -17    1.59    0.80
   3   1 -17    3.54    1.04
   3   1 -16   12.29    0.98
  -3   1  16   14.42    1.24
   3  -1 -16   11.68    1.20
   3   1 -16   11.21    1.39
   3  -1 -16   12.86    1.14
   3  -1 -16   12.63    1.05
  -3   1  16   11.57    1.16
   3  -1 -16   12.25    1.65
  -3  -1  16   13.17    1.46
  -3  -1  16   10.42    1.63
   3   1 -16    7.08    1.44
   3   1 -16    9.37    1.03
  -3  -1  16   12.87    1.06
  -3   1  16   10.59    1.53
   3  -1 -15    3.42    1.04
  -3   1  15    2.15    0.66
   3   1 -15    0.78    1.00
  -3  -1  15    1.66    0.57
   3  -1 -15    1.44    0.73
  -3   1  15    0.94    0.90
   3   1 -15    3.00    0.90
   3  -1 -15    0.31    0.47
  -3   1  15    1.28    0.64
  -3  -1  15    1.85    0.90
   3  -1 -15    0.42    0.55
   3   1 -15    1.56    0.64
   3   1 -15    1.70    0.55
  -3  -1  15    1.81    0.99
   3   1 -14    7.45    1.38
  -3   1  14   11.61    0.98
  -3  -1  14   11.49    0.93
  -3   1  14   12.17    1.42
   3  -1 -14    9.95    1.06
   3   1 -14   11.55    0.93
   3   1 -14   10.56    1.28
  -3   1  14   11.02    1.01
   3  -1 -14   10.34    0.89
  -3  -1  14    9.39    1.24
   3  -1 -14   11.30    0.99
   3   1 -14   11.70    1.06
   3  -1 -14   10.86    1.44
  -3  -1  14   14.01    1.54
   3   1 -13   37.94    2.21
   3   1 -13   42.20    2.65
   3  -1 -13   41.26    1.83
   3   1 -13   44.99    1.83
   3  -1 -13   39.77    1.90
  -3   1  13   43.80    1.93
  -3  -1  13   42.26    2.50
  -3   1  13   44.19    2.53
  -3   1  13   38.84    1.80
   3   1 -13   40.80    1.98
  -3  -1  13   42.98    1.83
  -3  -1  13   41.39    2.25
   3  -1 -13   41.43    1.97
   3  -1 -13   40.75    2.48
   3   1 -12  346.42   10.76
   3   1 -12  369.13   11.46
   3  -1 -12  359.78   11.15
  -3  -1  12  370.91   11.01
   3   1 -12  376.70   10.22
   3  -1 -12  374.35   10.40
  -3   1  12  370.51   10.28
   3   1 -12  373.59   10.48
  -3  -1  12  379.57   10.84
  -3  -1  12  365.75   11.23
  -3   1  12  374.12   11.17
   3  -1 -12  369.72   10.36
  -3   1  12  376.03   10.20
  -3  -1  12  376.97   10.20
  -3  -1  11  135.57    4.70
   3   1 -11  114.88    4.38
   3  -1 -11  122.46    4.70
   3   1 -11  112.38    4.81
  -3   1  11  124.51    3.97
   3  -1 -11  121.91    4.11
   3   1 -11  126.06    4.23
  -3  -1  11  122.43    4.39
   3   1 -11  132.62    4.04
  -3  -1  11  117.56    4.73
  -3   1  11  126.55    3.88
   3   1 -11  133.29    3.94
  -3  -1  11  130.82    3.95
   3  -1 -11  120.50    3.98
  -3  -1  10  199.89    6.62
   3   1 -10  193.43    6.37
   3  -1 -10  201.19    6.66
   3   1 -10  193.60    6.87
   3   1 -10  205.22    5.86
  -3   1  10  207.38    5.90
  -3  -1  10  213.59    6.44
   3  -1 -10  206.65    6.16
   3   1 -10  205.81    6.25
   3   1 -10  206.69    6.00
  -3  -1  10  200.40    6.76
   3  -1 -10  194.54    5.88
  -3   1  10  204.17    5.77
  -3  -1  10  206.87    5.87
  -3  -1   9   97.20    3.64
   3   1  -9   92.48    3.34
   3   1  -9   78.16    3.66
   3  -1  -9   81.45    2.79
   3   1  -9   89.28    2.88
  -3  -1   9   91.32    3.65
  -3   1   9   85.31    2.83
  -3  -1   9   86.53    3.28
   3   1  -9   87.40    3.21
   3  -1  -9   88.10    3.16
   3  -1  -9   86.89    3.52
   3  -1  -9   85.92    2.91
  -3   1   9   86.18    2.71
  -3  -1   9   83.69    2.84
   3  -1  -8  143.68    5.26
  -3  -1   8  147.33    5.33
   3   1  -8  161.03    5.13
   3  -1  -8  154.36    4.59
   3   1  -8  162.14    4.73
  -3   1   8  162.67    4.63
  -3  -1   8  160.99    5.17
   3   1  -8  160.11    5.67
   3  -1  -8  162.43    5.07
   3   1  -8  166.88    5.17
  -3  -1   8  151.91    5.44
   3  -1  -8  163.21    4.76
  -3   1   8  155.68    4.46
  -3  -1   8  169.20    4.72
   3   1  -7   18.56    1.58
   3  -1  -7   17.66    0.89
  -3  -1   7   20.88    1.07
   3   1  -7   19.28    1.07
  -3   1   7   18.81    0.94
  -3  -1   7   16.89    1.25
   3   1  -7   18.75    1.30
   3  -1  -7   22.46    1.34
   3  -1  -7   18.93    1.40
  -3  -1   7   19.68    1.51
   3   1  -7   18.02    1.27
  -3   1   7   19.51    0.83
   3  -1  -7   19.36    1.04
  -3  -1   7   20.66    1.48
  -3  -1   6  221.60    6.95
   3  -1  -6  214.61    6.81
   3   1  -6  226.72    7.19
   3   1  -6  223.68    6.77
   3   1  -6  234.81    6.42
  -3  -1   6  214.26    6.97
   3  -1  -6  226.73    6.29
  -3  -1   6  213.81    6.61
  -3   1   6  217.05    6.01
   3  -1  -6  221.70    6.69
  -3   1   6  223.39    5.87
  -3  -1   6  222.65    6.28
   3  -1  -6  217.10    5.97
   3  -1  -5   80.03    2.40
   3  -1  -5   79.41    3.15
   3  -1  -5   87.89    2.27
  -3  -1   5   85.76    3.38
   3   1  -5   83.07    2.90
  -3  -1   5   83.86    3.07
  -3   1   5   83.04    2.44
   3  -1  -5   81.35    2.74
   3   1  -5   79.70    3.15
   3   1  -5   76.67    3.38
   3  -1  -5   84.27    3.15
  -3  -1   5   80.96    3.29
  -3   1   5   82.05    2.31
  -3  -1   5   83.64    2.79
   3  -1  -4    0.07    0.58
  -3  -1   4   -0.26    0.67
  -3  -1   4    0.43    0.67
   3   1  -4    0.15    0.60
   3   1  -4    0.10    0.77
  -3  -1   4    0.28    0.41
   3  -1  -4    0.04    0.16
   3   1  -4   -0.22    0.46
  -3  -1   4   -0.06    0.50
  -3   1   4    0.05    0.21
   3  -1  -4   -0.42    0.57
  -3   1   3   11.91    0.91
  -3  -1   3   13.31    1.20
   3  -1  -3   12.00    1.04
   3   1  -3    9.83    1.15
  -3  -1   3    9.03    0.80
   3  -1  -3   11.37    0.57
   3  -1  -3   11.43    1.09
   3   1  -3    9.38    0.91
  -3  -1   3   11.42    0.98
  -3  -1   3    9.82    1.10
   3   1  -3   10.68    1.08
  -3   1   2  121.65    3.88
   3   1  -2  118.66    4.38
  -3  -1   2  113.83    4.31
   3   1  -2  124.08    4.04
   3  -1  -2  124.21    3.51
   3   1  -2  122.22    4.27
   3  -1  -2  124.34    4.25
  -3  -1   2  128.61    4.36
   3  -1  -2  116.46    4.01
   3   1  -1   45.65    2.33
  -3   1   1   50.83    2.01
  -3  -1   1   44.59    2.33
   3   1  -1   50.89    2.17
   3  -1  -1   48.29    1.72
  -3  -1   1   51.67    2.36
   3   1  -1   55.62    2.43
   3  -1  -1   47.66    2.07
   3  -1  -1   55.84    2.40
  -3   1   0  186.52    5.46
   3  -1   0  182.06    5.49
   3   1   0  179.11    5.91
   3   1   0  190.45    5.62
   3   1   0  188.11    5.68
  -3   1   0  186.43    4.81
   3   1   0  180.65    5.87
   3  -1   0  178.51    5.81
  -3  -1   0  175.41    5.81
   3  -1   0  177.82    4.85
  -3   1  -1   14.98    1.07
   3  -1   1   17.90    1.10
   3   1   1   16.46    1.34
   3   1   1   17.71    1.18
   3   1   1   18.40    1.28
   3   1   1   15.96    1.34
   3  -1   1   18.22    1.36
  -3  -1  -1   16.71    0.97
   3  -1   1   17.57    0.74
  -3   1  -1   17.69    0.71
   3  -1   1   20.05    0.93
  -3   1  -2 2956.15   76.87
   3   1   2 3055.81   77.34
   3  -1   2 3026.08   76.75
   3   1   2 3074.82   76.95
   3   1   2 2992.25   77.14
   3   1   2 2951.79   77.37
   3  -1   2 3056.32   77.41
  -3  -1  -2 3005.00   76.61
   3  -1   2 3012.71   76.33
  -3   1  -2 3064.30   76.30
  -3   1  -3  405.37   11.10
   3   1   3  413.31   11.43
   3   1   3  397.50   10.32
   3   1   3  403.74   11.06
   3   1   3  398.19   11.30
   3  -1   3  424.58   10.92
   3   1   3  392.90   11.53
   3  -1   3  397.59   11.56
  -3  -1  -3  407.29   10.77
   3  -1   3  397.60   10.56
   3  -1   3  396.70   10.81
  -3   1  -3  395.15   10.54
  -3   1  -4   42.66    1.95
   3  -1   4   37.73    1.61
   3   1   4   42.31    1.84
   3   1   4   44.47    2.12
   3   1   4   38.27    2.17
   3  -1   4   39.49    1.52
  -3   1  -4   44.27    1.55
   3   1   4   39.50    2.06
   3  -1   5   11.81    0.77
   3   1   5   10.77    0.91
  -3  -1  -5   10.28    0.95
   3   1   5   12.08    1.03
   3  -1   5   12.26    0.75
  -3   1  -5   10.77    0.73
  -3   1  -5    9.94    0.99
  -3   1  -6  148.74    4.87
  -3   1  -6  147.65    3.99
  -3  -1  -6  147.73    4.79
   3  -1   6  146.08    4.32
   3   1   6  151.99    4.62
   3   1   6  150.43    4.86
   3  -1   6  149.55    4.45
  -3   1  -6  152.44    4.48
   3   1   7    9.84    1.04
  -3   1  -7   10.80    1.06
   3   1   7    9.90    0.84
   3  -1   7    9.41    0.65
  -3  -1  -7   11.91    1.01
   3  -1   7   11.59    0.85
  -3   1  -7   11.01    0.84
  -3   1  -8  157.92    5.11
  -3  -1  -8  144.49    4.86
   3   1   8  151.19    4.59
   3  -1   8  149.96    4.24
   3   1   8  144.71    5.00
   3  -1   8  144.49    4.60
  -3   1  -8  154.28    4.69
  -3  -1  -9  349.83   10.79
  -3   1  -9  356.44   10.36
  -3  -1  -9  344.87   10.08
   3   1   9  359.68    9.72
   3   1   9  354.42   10.31
   3  -1   9  351.12    9.32
   3  -1   9  349.91    9.87
  -3   1  -9  359.47    9.93
  -3  -1 -10   89.38    2.80
  -3  -1 -10   92.92    4.06
  -3   1 -10  100.16    3.80
  -3  -1 -10   90.59    3.44
   3   1  10   92.10    3.63
   3   1  10   91.49    3.07
   3  -1  10   94.73    3.36
   3  -1  10   91.57    2.72
  -3   1 -10   91.85    3.34
  -3  -1 -11   89.73    3.99
  -3   1 -11   89.03    3.66
  -3  -1 -11   84.98    3.32
   3  -1  11   83.96    2.54
   3   1  11   87.83    3.58
   3  -1  11   86.59    3.23
   3   1  11   85.84    2.90
  -3   1 -11   87.07    3.28
  -3  -1 -11   84.78    2.72
   3   1  12    6.47    0.69
   3   1  12   10.35    1.30
  -3  -1 -12    7.30    1.28
  -3   1 -12    7.60    1.21
  -3   1 -12    9.33    1.08
   3  -1  12    7.34    0.92
   3  -1  12    8.93    0.97
  -3  -1 -12    8.33    0.71
   3  -1  12    8.35    0.53
  -3  -1 -12    7.34    1.02
  -3  -1 -13   85.19    4.08
   3  -1  13   88.91    2.59
  -3   1 -13   83.46    3.77
   3  -1  13   92.32    3.43
  -3  -1 -13   84.10    3.39
  -3   1 -13   90.20    3.54
   3   1  13   88.68    3.74
   3  -1  13   85.80    3.40
  -3  -1 -13   80.12    2.86
   3   1  13   87.19    2.89
   3  -1  14    4.62    0.87
  -3   1 -14    6.96    1.07
   3  -1  14    5.50    0.48
   3   1  14    6.88    1.22
  -3   1 -14    4.23    1.17
   3   1  14    5.14    0.63
  -3  -1 -14    4.39    0.65
   3  -1  14    4.48    0.93
  -3  -1 -14    5.63    0.97
   3  -1  14    5.54    0.81
   3   1  15   38.74    1.62
  -3  -1 -15   37.71    2.80
  -3   1 -15   34.29    2.44
   3  -1  15   38.05    1.38
   3   1  15   37.91    1.94
   3  -1  15   37.14    2.11
   3  -1  15   37.73    1.93
  -3  -1 -15   38.33    2.12
   3   1  15   34.87    2.35
   3  -1  15   40.40    2.22
  -3   1 -15   35.72    2.23
  -3  -1 -15   39.59    1.75
  -3   1 -16    3.09    0.97
   3   1  16    0.27    0.88
  -3  -1 -16    3.93    1.39
  -3   1 -16    2.25    1.01
   3  -1  16    2.22    0.96
   3   1  16    2.87    0.56
  -3  -1 -16    2.82    0.81
  -3  -1 -16    1.74    0.56
   3   1  17    1.16    0.52
  -3   1 -17   -0.35    0.88
  -3  -1 -17    0.56    1.12
  -3   1 -17    0.80    1.09
   3  -1  17    0.12    0.84
   3  -1  17    0.64    0.88
  -3  -1 -17    0.10    0.74
   3   1  17    1.89    1.15
  -3  -1 -17    0.57    0.57
   3   2 -19   17.24    1.17
   3  -2 -19   14.59    1.54
  -3   2  19   20.41    1.77
  -3   2  19   18.22    1.53
  -3  -2  19   18.52    2.06
  -3  -2  19   20.39    1.47
   3  -2 -19   15.61    1.40
   3   2 -18   83.56    3.27
  -3   2  18   75.83    3.14
  -3  -2  18   75.76    3.83
  -3   2  18   80.78    3.48
  -3  -2  18   82.46    3.20
   3   2 -18   75.98    2.82
   3  -2 -18   79.78    3.21
   3  -2 -18   81.34    3.37
  -3   2  17    2.75    0.87
   3  -2 -17    1.90    0.71
   3  -2 -17    2.56    0.76
   3   2 -17    3.03    1.17
  -3   2  17    4.08    1.27
  -3   2  17    3.46    0.79
  -3  -2  17    2.93    1.15
  -3  -2  17    2.71    0.73
   3  -2 -17    3.58    0.77
   3   2 -17    2.95    0.63
   3   2 -17    3.48    0.85
   3   2 -16   42.68    1.77
   3   2 -16   38.57    2.60
   3  -2 -16   39.24    1.92
  -3  -2  16   36.67    2.42
  -3  -2  16   40.17    2.74
  -3   2  16   37.72    2.52
   3  -2 -16   33.73    2.49
   3   2 -16   41.61    2.03
   3  -2 -16   36.40    1.96
  -3   2  16   36.34    2.09
  -3  -2  16   41.40    1.97
  -3   2  16   37.95    1.88
   3  -2 -16   37.77    1.93
   3  -2 -15   15.68    1.16
   3  -2 -15   14.21    1.19
   3   2 -15   15.94    1.25
  -3   2  15   13.78    1.27
   3  -2 -15   13.26    1.64
   3   2 -15   12.99    1.59
   3   2 -15   16.13    1.06
   3  -2 -15   17.19    1.18
  -3   2  15   15.40    1.12
  -3  -2  15   14.61    1.52
  -3  -2  15   16.28    1.79
  -3  -2  15   18.17    1.26
  -3   2  15   16.19    1.72
  -3   2  14    4.14    1.07
  -3  -2  14    5.64    0.79
  -3   2  14    6.68    0.88
   3  -2 -14    4.51    0.74
   3   2 -14    4.12    1.12
   3  -2 -14    5.08    0.74
  -3   2  14    6.17    0.74
  -3  -2  14    4.00    1.18
   3   2 -14    5.80    0.71
   3  -2 -14    5.41    0.74
   3   2 -14    5.27    0.84
   3  -2 -14    5.96    1.26
  -3  -2  14    5.05    1.21
  -3  -2  13   75.02    3.48
   3   2 -13   78.70    3.61
   3  -2 -13   75.52    2.83
   3  -2 -13   75.03    3.55
   3   2 -13   87.01    2.99
   3  -2 -13   80.59    2.94
   3   2 -13   78.92    2.83
  -3   2  13   78.29    2.77
  -3  -2  13   79.72    3.56
  -3  -2  13   84.06    3.78
  -3   2  13   81.71    3.63
  -3   2  13   79.19    3.02
   3   2 -13   78.04    3.04
  -3  -2  13   85.63    3.02
  -3  -2  12 1530.36   39.92
   3  -2 -12 1470.36   39.85
   3   2 -12 1438.35   39.86
   3   2 -12 1600.31   39.06
  -3   2  12 1484.43   38.73
   3  -2 -12 1516.63   39.02
   3   2 -12 1504.30   39.19
  -3  -2  12 1473.66   39.83
   3   2 -12 1556.11   38.98
  -3  -2  12 1498.86   40.11
  -3   2  12 1491.19   39.88
  -3   2  12 1500.65   39.06
  -3  -2  12 1553.97   39.11
   3  -2 -12 1501.74   38.86
  -3  -2  11  165.76    5.77
   3  -2 -11  165.40    5.75
   3   2 -11  161.30    5.79
   3   2 -11  160.77    6.14
   3   2 -11  170.20    5.12
  -3   2  11  167.57    4.79
   3  -2 -11  165.06    5.10
   3   2 -11  167.89    5.27
  -3  -2  11  168.70    5.76
   3   2 -11  167.81    5.07
  -3  -2  11  170.60    5.95
  -3   2  11  159.08    5.72
  -3   2  11  156.95    5.03
  -3  -2  11  167.72    5.16
   3  -2 -11  162.11    4.86
  -3  -2  10   53.32    2.62
   3  -2 -10   48.37    2.46
   3   2 -10   46.75    2.47
   3  -2 -10   48.21    1.94
  -3   2  10   48.16    1.72
   3  -2 -10   51.47    2.08
  -3  -2  10   48.24    2.49
  -3  -2  10   56.59    2.74
  -3   2  10   47.13    2.49
   3   2 -10   49.42    2.03
   3   2 -10   45.51    2.73
  -3   2  10   46.62    1.94
   3  -2 -10   45.60    1.76
  -3  -2  10   48.21    2.08
  -3  -2   9    9.30    1.20
  -3  -2   9   10.09    1.21
   3  -2  -9    8.10    1.04
  -3   2   9    8.65    1.11
   3   2  -9    7.45    1.23
   3   2  -9    7.94    1.15
  -3  -2   9    8.86    0.87
  -3   2   9    9.32    0.60
   3   2  -9   10.11    0.87
  -3  -2   9    9.20    1.14
  -3   2   9   10.31    0.78
   3  -2  -9    8.38    0.83
   3  -2  -9    7.71    0.72
   3  -2  -9    8.55    0.61
  -3  -2   8    1.95    0.83
  -3   2   8    1.57    0.78
   3  -2  -8    1.92    0.42
   3  -2  -8    1.92    0.33
  -3  -2   8    0.95    0.55
   3   2  -8    0.87    0.80
  -3   2   8    1.47    0.41
   3  -2  -8    1.33    0.61
   3   2  -8    1.74    0.58
  -3   2   8    1.45    0.30
  -3  -2   8    2.42    0.80
  -3  -2   8    0.92    0.69
   3  -2  -8    2.15    0.56
  -3  -2   7    0.49    0.66
   3  -2  -7    0.08    0.56
  -3  -2   7    0.30    0.72
   3  -2  -7    0.02    0.23
  -3  -2   7    0.65    0.51
   3  -2  -7   -0.04    0.34
   3   2  -7    0.13    0.54
   3   2  -7   -0.24    0.86
  -3   2   7    0.18    0.16
  -3  -2   7   -0.27    0.66
  -3   2   7    0.52    0.70
   3  -2  -7   -0.12    0.50
  -3  -2   6   21.77    1.35
   3  -2  -6   20.32    1.33
  -3  -2   6   22.86    1.66
   3   2  -6   20.90    1.72
   3   2  -6   18.66    1.30
  -3  -2   6   19.22    1.46
   3  -2  -6   19.29    1.26
  -3  -2   6   22.66    1.59
  -3   2   6   20.08    1.44
   3  -2  -6   21.71    1.08
   3  -2  -6   20.59    0.77
  -3  -2   5  478.12   13.20
   3  -2  -5  480.54   13.14
  -3  -2   5  495.45   13.74
   3   2  -5  475.46   13.86
   3   2  -5  479.28   13.24
   3  -2  -5  487.20   13.18
  -3  -2   5  492.66   13.60
  -3   2   5  482.65   13.41
   3  -2  -5  477.45   12.23
   3  -2  -5  473.87   12.70
  -3   2   4  140.46    4.17
   3  -2  -4  141.30    4.42
  -3  -2   4  133.89    4.54
   3   2  -4  135.67    5.01
   3  -2  -4  140.86    4.05
   3   2  -4  138.36    4.59
   3  -2  -4  142.82    4.55
  -3  -2   4  134.84    4.77
  -3   2   4  140.27    4.67
   3  -2  -4  134.96    3.54
  -3  -2   4  137.95    4.95
   3  -2  -3  374.94   10.56
   3   2  -3  369.90   10.86
   3  -2  -3  380.39   10.21
   3  -2  -3  382.69   10.80
  -3  -2   3  391.84   11.30
  -3  -2   3  383.28   11.06
  -3   2   3  379.51   10.86
  -3   2   3  396.27   10.31
   3   2  -3  393.29   11.40
   3  -2  -2    0.70    0.48
  -3   2   2    0.54    0.36
   3  -2  -2    0.37    0.55
   3  -2  -2    0.41    0.46
  -3  -2   2   -0.51    0.64
   3   2  -2   -0.10    0.75
  -3   2   2    1.47    0.62
   3  -2  -2    0.42    0.14
   3   2  -2    0.07    0.57
   3  -2  -2    1.03    0.35
   3   2  -2    0.47    0.67
   3  -2  -2    0.47    0.19
  -3  -2   2   -0.10    0.67
   3  -2  -1  323.68    8.56
   3   2  -1  313.18    9.45
   3  -2  -1  310.60    8.00
   3   2  -1  301.19    8.89
  -3   2   1  330.72    8.35
   3   2  -1  304.62    9.08
   3  -2  -1  304.78    8.29
  -3  -2   1  318.06    9.48
   3  -2  -1  317.16    9.05
  -3  -2   1  314.08    9.14
   3  -2  -1  301.50    7.89
   3  -2  -1  315.81    8.80
  -3  -2   0   67.78    3.16
   3  -2   0   71.72    2.41
   3   2   0   71.56    3.19
   3  -2   0   70.03    2.08
   3   2   0   69.72    2.77
   3   2   0   70.80    2.98
   3  -2   0   67.63    2.24
   3  -2   0   71.75    2.90
  -3  -2   0   74.95    3.00
   3  -2   0   72.58    1.99
  -3   2   0   72.52    2.28
   3  -2   0   74.07    2.64
  -3   2  -1   46.95    1.68
  -3  -2  -1   46.47    2.52
   3  -2   1   50.68    1.73
   3   2   1   47.76    2.13
   3  -2   1   47.38    1.55
   3   2   1   47.44    2.34
  -3   2  -1   48.74    1.74
   3  -2   1   49.74    2.31
   3   2   1   49.20    2.48
   3  -2   1   46.91    1.46
  -3   2  -2  147.16    4.29
  -3   2  -2  142.87    4.20
   3   2   2  146.97    5.13
   3  -2   2  147.62    4.11
   3  -2   2  139.06    4.07
   3   2   2  149.69    4.73
   3   2   2  141.43    4.97
  -3  -2  -2  140.98    5.25
   3  -2   2  154.19    5.02
   3  -2   2  145.41    3.99
  -3   2  -3  121.27    3.65
  -3  -2  -3  122.25    4.65
   3   2   3  116.67    3.59
   3   2   3  120.01    4.44
   3  -2   3  118.61    3.51
   3   2   3  118.47    4.34
   3   2   3  121.98    4.04
   3  -2   3  120.09    4.35
   3  -2   3  118.97    3.42
  -3   2  -3  118.34    3.70
  -3   2  -4   90.92    3.02
  -3  -2  -4   89.83    3.87
   3   2   4   99.07    3.71
   3  -2   4   94.00    2.87
   3  -2   4   91.02    2.88
   3   2   4   89.63    3.63
   3   2   4   88.52    3.28
  -3   2  -4   92.03    2.91
   3   2   4   92.35    2.85
   3  -2   4   91.36    2.78
  -3   2  -4   88.80    3.04
  -3   2  -5  109.76    3.57
  -3  -2  -5  107.36    4.38
   3  -2   5  109.15    3.39
   3  -2   5  108.56    3.23
   3   2   5  110.89    4.19
   3   2   5  115.00    3.76
   3  -2   5  107.80    3.29
  -3   2  -5  114.24    3.38
  -3   2  -5  101.70    3.52
  -3   2  -6   57.81    2.33
   3  -2   6   60.99    2.21
   3   2   6   63.39    2.92
   3  -2   6   62.06    1.92
   3   2   6   61.27    2.45
   3  -2   6   60.90    2.13
  -3   2  -6   57.15    2.11
  -3   2  -6   62.93    2.40
  -3   2  -7  113.40    3.82
   3  -2   7  108.27    3.60
  -3  -2  -7  112.22    4.04
   3   2   7  115.90    4.40
   3  -2   7  113.59    3.15
   3   2   7  115.21    3.81
   3  -2   7  113.73    3.55
  -3   2  -7  110.10    3.81
  -3   2  -8   77.80    3.01
   3  -2   8   81.83    2.82
  -3  -2  -8   78.08    3.17
   3   2   8   83.53    3.56
   3   2   8   77.32    2.86
   3  -2   8   77.12    2.20
   3  -2   8   76.06    2.70
  -3   2  -8   76.86    2.98
  -3   2  -9  553.16   15.38
   3  -2   9  560.48   15.13
  -3  -2  -9  560.18   15.55
   3   2   9  577.29   15.15
   3  -2   9  561.58   15.04
  -3   2  -9  564.05   15.43
   3  -2   9  559.63   14.29
  -3   2 -10   36.29    1.92
  -3  -2 -10   34.34    1.93
   3   2  10   32.44    2.09
   3  -2  10   33.74    1.03
   3   2  10   34.38    1.65
   3  -2  10   35.60    1.69
   3  -2  10   33.95    1.73
  -3   2 -10   35.08    1.95
  -3   2 -11   96.30    3.76
  -3  -2 -11   95.16    3.80
   3  -2  11   97.00    3.51
   3   2  11   91.47    3.96
   3  -2  11   96.18    3.43
   3   2  11  102.32    3.38
  -3   2 -12   44.98    2.36
  -3   2 -12   44.55    2.09
   3  -2  12   45.34    2.14
   3  -2  12   40.12    1.22
  -3  -2 -12   43.07    2.31
  -3   2 -12   46.59    2.40
   3   2  12   40.87    2.48
   3  -2  12   43.25    2.04
   3   2  12   45.80    1.91
  -3   2 -13   37.30    2.00
   3   2  13   36.94    1.71
  -3  -2 -13   32.78    2.62
  -3   2 -13   39.98    2.28
   3  -2  13   40.15    1.91
   3  -2  13   36.03    1.99
  -3  -2 -13   39.44    2.20
   3   2  13   36.20    2.39
   3  -2  13   42.19    2.04
  -3  -2 -13   34.76    1.70
  -3   2 -13   40.04    2.29
   3   2  14   18.54    1.15
  -3   2 -14   18.33    1.49
   3   2  14   19.18    1.79
  -3   2 -14   15.44    1.56
  -3   2 -14   18.90    1.72
   3   2  14   17.77    1.26
   3  -2  14   16.77    1.26
   3  -2  14   18.67    1.44
  -3  -2 -14   18.36    2.10
  -3  -2 -14   18.94    1.55
   3  -2  14   18.75    1.42
  -3  -2 -14   16.52    1.18
   3   2  15    1.72    1.05
   3  -2  15    2.18    0.87
  -3   2 -15    0.63    0.99
  -3   2 -15    1.51    0.81
  -3  -2 -15    3.18    1.28
  -3   2 -15   -0.26    0.88
   3   2  15    2.11    0.60
   3  -2  15    1.57    0.79
   3   2  15    1.53    0.68
  -3  -2 -15    2.08    0.82
  -3  -2 -15    1.49    0.61
  -3   2 -16   35.67    2.25
  -3  -2 -16   35.49    2.90
  -3   2 -16   38.88    2.52
   3  -2  16   40.94    2.28
  -3  -2 -16   32.58    2.16
   3   2  16   39.17    1.72
   3   2  16   40.14    2.63
   3  -2  16   30.62    2.04
  -3  -2 -16   34.86    1.80
  -3   2 -17   -0.12    0.93
   3  -2  17    2.09    0.89
  -3  -2 -17    0.20    1.30
  -3   2 -17    1.90    1.03
   3   2  17    0.32    1.07
   3   2  17    0.28    0.53
  -3  -2 -17    0.12    0.89
  -3  -2 -17    1.27    0.62
  -3  -3  18    4.13    0.90
  -3   3  18    5.63    0.85
  -3  -3  18    5.98    1.50
   3   3 -18    4.54    0.67
   3  -3 -18    3.09    0.92
   3   3 -17    0.36    0.47
  -3   3  17   -0.15    1.13
  -3  -3  17    0.34    0.74
  -3   3  17    1.07    0.66
  -3  -3  17    0.16    1.16
   3  -3 -17    0.89    0.71
   3  -3 -16   42.50    2.73
   3   3 -16   37.95    2.81
   3   3 -16   34.31    2.91
   3  -3 -16   44.65    2.03
   3   3 -16   45.83    1.86
  -3   3  16   44.12    1.89
  -3  -3  16   44.78    2.86
  -3   3  16   38.71    2.65
  -3  -3  16   48.51    2.24
   3  -3 -16   41.70    2.05
   3  -3 -16   41.69    2.14
   3   3 -15    7.17    1.56
  -3  -3  15    5.09    0.87
   3  -3 -15    4.48    0.73
   3  -3 -15    6.33    1.23
   3   3 -15    6.45    1.45
  -3   3  15    6.26    0.73
  -3  -3  15    8.38    1.48
   3   3 -15    6.31    0.72
   3  -3 -15    5.26    0.76
  -3  -3  15    6.52    1.27
  -3  -3  14  100.90    4.23
   3  -3 -14  102.25    4.27
   3   3 -14   95.00    4.69
   3   3 -14  102.02    3.65
   3   3 -14   94.24    4.45
   3  -3 -14   98.92    3.43
  -3   3  14  100.85    3.25
   3   3 -14  107.87    3.43
  -3  -3  14   99.52    4.42
  -3  -3  14  101.23    4.44
  -3   3  14   99.38    4.22
  -3  -3  14  105.81    3.76
   3  -3 -14   97.66    3.42
  -3  -3  13    4.87    1.16
  -3   3  13    3.67    1.07
  -3  -3  13    3.65    1.07
   3  -3 -13    1.64    0.90
   3   3 -13    5.63    1.44
   3  -3 -13    5.17    0.70
  -3  -3  13    3.47    0.81
   3   3 -13    3.02    1.20
   3   3 -13    3.40    0.64
   3   3 -13    3.21    0.73
  -3   3  13    3.27    0.51
  -3  -3  13    3.52    1.13
   3  -3 -13    2.67    0.59
  -3  -3  12  116.56    4.62
   3  -3 -12  113.28    3.89
   3  -3 -12  112.16    4.42
   3   3 -12  110.81    4.73
   3   3 -12  120.17    4.04
  -3   3  12  115.89    3.46
   3  -3 -12  111.58    3.74
  -3  -3  12  121.37    4.82
  -3  -3  12  109.10    4.63
  -3   3  12  116.31    4.52
  -3   3  12  116.08    3.70
   3  -3 -12  116.33    3.64
  -3  -3  12  123.33    4.16
  -3  -3  11  121.66    4.77
   3  -3 -11  121.61    4.00
   3   3 -11  118.85    4.88
   3  -3 -11  113.53    4.47
   3   3 -11  130.96    4.22
  -3   3  11  122.24    3.54
   3  -3 -11  127.77    3.94
  -3  -3  11  123.48    4.85
  -3   3  11  120.10    3.76
  -3  -3  11  117.74    4.78
  -3   3  11  120.85    4.61
   3  -3 -11  121.88    3.72
  -3  -3  11  125.97    4.31
  -3  -3  10   35.72    2.23
   3  -3 -10   31.60    1.89
   3  -3 -10   32.00    1.57
   3   3 -10   31.54    1.70
  -3   3  10   31.95    1.15
   3  -3 -10   32.08    1.50
  -3  -3  10   27.40    2.02
  -3   3  10   32.87    1.33
  -3  -3  10   30.94    2.08
  -3   3  10   33.41    2.00
   3  -3 -10   31.96    1.31
  -3  -3  10   30.05    1.78
  -3  -3   9   23.13    1.78
   3  -3  -9   17.17    1.08
   3  -3  -9   15.73    1.34
   3   3  -9   20.13    1.34
  -3   3   9   18.71    0.72
   3  -3  -9   16.43    1.05
  -3   3   9   18.46    0.82
  -3  -3   9   17.54    1.59
  -3  -3   9   16.68    1.59
   3  -3  -9   19.05    0.89
  -3  -3   9   17.72    1.35
  -3   3   9   14.55    1.36
  -3  -3   8   49.15    2.63
   3  -3  -8   48.67    1.92
  -3  -3   8   43.36    2.49
   3   3  -8   53.63    2.33
   3  -3  -8   50.11    2.26
   3  -3  -8   44.40    1.92
  -3  -3   8   46.20    2.50
  -3   3   8   50.08    2.39
   3  -3  -8   46.95    1.61
  -3  -3   8   51.15    2.38
   3  -3  -7    8.66    0.91
  -3   3   7    6.90    0.95
  -3  -3   7    6.41    1.10
  -3  -3   7    8.41    1.01
   3   3  -7    7.42    1.01
   3  -3  -7    7.60    0.68
  -3  -3   7    9.11    1.16
   3  -3  -7    7.97    0.50
   3  -3  -7    8.58    0.80
   3   3  -7    6.79    0.85
  -3  -3   6  246.75    7.77
   3  -3  -6  259.29    7.42
   3   3  -6  257.25    7.72
   3   3  -6  249.58    7.50
   3  -3  -6  256.66    7.30
   3  -3  -6  248.23    7.05
  -3  -3   6  258.58    8.15
  -3  -3   6  255.68    7.91
  -3   3   6  252.93    7.65
   3  -3  -6  250.13    6.69
  -3  -3   5  126.91    4.71
   3  -3  -5  137.72    4.28
  -3  -3   5  130.27    4.96
   3   3  -5  131.96    5.16
   3  -3  -5  136.53    4.72
   3   3  -5  138.11    4.70
   3   3  -5  134.57    4.48
   3  -3  -5  136.46    4.30
  -3  -3   5  138.56    4.79
  -3   3   5  127.71    4.47
   3  -3  -5  128.00    3.64
   3  -3  -5  134.18    3.98
   3  -3  -4   16.87    0.88
  -3  -3   4   16.00    1.35
  -3  -3   4   18.26    1.57
   3   3  -4   16.31    1.58
  -3  -3   4   11.72    1.28
   3   3  -4   16.65    1.24
   3  -3  -4   15.11    1.09
   3   3  -4   13.96    1.30
  -3   3   4   17.22    1.27
   3  -3  -4   15.22    0.68
   3  -3  -4   15.21    1.02
   3  -3  -4   17.92    1.36
   3   3  -3    3.63    0.81
   3  -3  -3    4.52    0.68
   3  -3  -3    5.27    0.62
  -3  -3   3    5.78    1.08
  -3  -3   3    6.57    0.97
   3   3  -3    4.98    1.06
  -3   3   3    4.34    0.74
   3  -3  -3    5.51    0.53
   3   3  -3    4.02    0.93
   3  -3  -3    5.44    0.43
   3  -3  -3    5.26    0.51
   3  -3  -3    6.30    0.93
   3  -3  -2   89.26    2.74
   3  -3  -2   93.75    2.95
  -3  -3   2   88.39    3.88
   3   3  -2   97.78    4.01
   3  -3  -2   92.50    2.62
   3  -3  -2   87.79    2.78
   3   3  -2   85.74    3.59
   3   3  -2   92.17    3.45
   3  -3  -2   88.60    3.29
  -3  -3   2   94.56    3.59
  -3   3   2   92.91    3.33
   3  -3  -2   94.52    3.49
   3   3  -1    0.40    0.60
   3  -3  -1   -0.46    0.55
   3  -3  -1   -0.15    0.47
  -3  -3   1    0.24    0.79
  -3  -3   1    1.53    0.67
   3  -3  -1    0.20    0.30
   3   3  -1    0.24    0.82
   3  -3  -1    0.25    0.28
   3  -3  -1   -0.03    0.24
   3  -3  -1    0.03    0.27
   3   3  -1   -0.10    0.74
  -3  -3   1    0.10    0.68
   3   3  -1    0.30    0.56
   3  -3   0  186.03    5.20
   3  -3   0  194.93    5.08
   3   3   0  189.81    6.53
   3  -3   0  188.58    5.27
  -3  -3   0  198.83    6.65
   3   3   0  186.33    6.29
   3   3   0  189.33    5.96
   3   3   0  181.47    6.00
   3  -3   0  190.66    5.95
  -3  -3   0  189.92    6.06
   3  -3   0  187.11    5.19
  -3  -3   0  186.31    6.29
   3   3   1    0.37    0.55
   3   3   1    0.77    0.62
   3  -3   1    0.51    0.26
   3  -3   1    0.81    0.24
   3  -3   1    0.16    0.54
  -3  -3  -1    1.38    0.84
   3   3   1    0.68    0.84
   3  -3   1    0.92    0.32
   3   3   1    1.25    0.81
  -3  -3  -1    0.99    0.77
  -3   3  -2   48.40    2.03
  -3  -3  -2   42.65    2.58
   3  -3   2   43.78    1.45
   3   3   2   47.40    2.53
  -3  -3  -2   45.10    2.24
   3  -3   2   45.33    1.68
   3   3   2   44.37    2.43
  -3  -3  -2   45.95    2.39
   3   3   2   46.37    2.13
   3   3   2   44.09    2.25
   3  -3   2   48.68    2.26
   3  -3   2   43.11    1.58
  -3   3  -2   47.23    2.00
  -3   3  -3   81.97    3.00
  -3   3  -3   82.13    3.07
  -3  -3  -3   83.53    3.84
   3  -3   3   85.69    2.42
   3   3   3   87.43    3.66
  -3  -3  -3   83.49    3.38
   3  -3   3   83.61    2.75
   3   3   3   83.23    3.62
   3   3   3   86.85    3.20
   3   3   3   84.88    3.40
   3  -3   3   79.99    3.34
   3  -3   3   85.87    2.66
   3   3   3   84.34    3.01
  -3   3  -4   28.00    0.93
  -3   3  -4   27.77    1.59
   3  -3   4   30.10    0.98
  -3   3  -4   28.37    1.01
  -3  -3  -4   33.46    2.25
  -3   3  -4   30.59    1.56
   3   3   4   32.67    2.03
   3  -3   4   31.42    1.38
  -3  -3  -4   32.63    1.86
   3   3   4   32.37    2.06
   3   3   4   30.98    1.67
   3   3   4   31.92    1.92
   3  -3   4   30.08    1.27
   3   3   4   31.92    1.52
  -3   3  -5   11.02    0.55
  -3   3  -5    8.69    0.96
  -3   3  -5   10.42    0.66
   3  -3   5   10.57    0.43
  -3  -3  -5   11.00    1.45
   3   3   5    9.44    1.16
   3  -3   5   11.17    0.83
   3  -3   5    9.34    0.54
   3   3   5   10.51    1.29
   3   3   5    8.77    0.98
   3  -3   5   11.12    0.74
  -3   3  -5    9.64    0.88
   3   3   5   10.20    0.85
  -3   3  -6   37.75    1.95
  -3   3  -6   40.78    1.39
  -3   3  -6   37.27    1.53
  -3  -3  -6   38.13    2.54
   3  -3   6   41.66    1.73
   3  -3   6   36.91    1.06
   3   3   6   39.53    2.35
   3  -3   6   37.90    1.13
   3   3   6   37.85    1.89
   3   3   6   38.05    2.19
   3  -3   6   36.21    1.54
  -3   3  -6   39.21    1.79
  -3  -3  -7   69.08    3.58
  -3   3  -7   69.62    2.46
   3  -3   7   67.19    2.56
  -3   3  -7   62.57    2.82
  -3   3  -7   71.13    2.26
   3   3   7   70.34    3.33
   3   3   7   67.54    2.72
   3  -3   7   65.66    2.40
  -3   3  -8  126.52    3.76
  -3  -3  -8  110.35    5.02
  -3   3  -8  121.88    3.95
   3  -3   8  120.13    4.03
  -3  -3  -8  117.00    4.49
   3   3   8  129.21    4.96
   3   3   8  121.98    4.15
   3  -3   8  125.70    3.90
  -3   3  -8  116.95    4.40
  -3   3  -9  787.35   20.35
  -3   3  -9  778.07   20.58
  -3  -3  -9  759.00   22.05
  -3   3  -9  774.15   21.14
   3  -3   9  734.13   20.60
   3   3   9  774.19   21.69
   3   3   9  806.87   20.70
   3  -3   9  782.63   20.45
  -3  -3  -9  773.16   21.21
  -3   3 -10  520.43   13.71
  -3  -3 -10  501.97   15.34
  -3   3 -10  486.39   13.86
   3  -3  10  506.11   13.95
  -3  -3 -10  493.21   14.40
  -3   3 -10  502.38   14.41
   3   3  10  517.82   13.88
   3  -3  10  508.09   13.73
  -3   3 -11   78.12    3.09
   3  -3  11   70.45    3.00
  -3  -3 -11   73.74    3.35
  -3   3 -11   80.75    3.51
   3  -3  11   73.07    2.85
   3   3  11   80.46    2.96
  -3   3 -11   80.85    2.94
  -3   3 -12   28.88    1.64
  -3   3 -12   22.20    1.90
  -3   3 -12   24.42    1.64
   3  -3  12   27.01    1.72
  -3  -3 -12   27.61    1.92
  -3  -3 -12   28.28    1.65
   3  -3  12   27.58    1.57
   3   3  12   25.66    1.49
  -3   3 -13   93.70    3.57
  -3   3 -13   87.60    4.04
  -3   3 -13   97.95    3.79
   3  -3  13   91.23    3.38
   3  -3  13   92.20    3.68
  -3  -3 -13   94.19    3.97
   3  -3  13   94.41    3.50
  -3  -3 -13   99.45    3.59
   3   3  13   96.12    3.37
  -3   3 -14   19.63    1.57
  -3   3 -14   18.73    1.84
  -3   3 -14   15.69    1.51
   3   3  14   19.90    1.32
   3  -3  14   18.62    1.32
   3  -3  14   15.96    1.48
   3   3  14   18.25    2.02
   3  -3  14   19.80    1.46
  -3  -3 -14   20.42    1.75
  -3  -3 -14   20.89    1.48
   3   3  14   19.55    1.28
  -3   3 -15  170.10    5.74
   3   3  15  172.11    5.26
  -3  -3 -15  160.68    5.98
  -3   3 -15  165.11    5.89
   3   3  15  167.51    5.31
   3  -3  15  162.86    5.54
   3   3  16   20.53    1.33
  -3   3 -16   18.68    1.70
  -3  -3 -16   21.57    2.48
  -3   3 -16   19.79    1.82
   3  -3  16   19.71    1.75
   3  -3  16   21.77    1.66
  -3  -3 -16   23.85    1.98
   3  -4 -17    6.46    0.94
  -3   4  17    3.75    1.24
  -3   4  17    4.16    0.67
  -3  -4  17    5.22    1.50
  -3   4  17    6.26    1.00
   3   4 -17    6.33    0.99
   3  -4 -17    5.62    1.03
   3   4 -17    6.12    0.72
  -3  -4  17    6.41    1.05
  -3   4  16   16.01    1.82
   3   4 -16   16.74    1.08
   3   4 -16   17.70    1.36
  -3   4  16   19.06    1.11
  -3  -4  16   18.16    2.06
  -3   4  16   16.04    1.32
   3  -4 -16   16.13    1.25
  -3  -4  16   17.43    1.45
  -3  -4  15   57.85    3.04
   3  -4 -15   52.99    2.98
   3   4 -15   43.32    3.34
   3   4 -15   55.08    2.52
   3   4 -15   56.47    2.44
  -3   4  15   52.53    1.97
  -3   4  15   55.43    2.38
  -3  -4  15   45.31    3.02
  -3   4  15   49.43    2.94
   3  -4 -15   55.96    2.24
  -3  -4  15   57.52    2.65
   3   4 -15   57.75    2.18
  -3  -4  15   53.58    3.27
  -3  -4  14    0.15    1.00
  -3   4  14    1.37    1.01
  -3  -4  14    1.83    1.00
   3  -4 -14    1.11    1.01
   3   4 -14    0.85    0.52
   3  -4 -14    0.28    0.50
  -3  -4  14    0.94    0.78
   3   4 -14    0.17    0.64
  -3   4  14    1.00    0.44
  -3  -4  14    1.14    1.10
  -3   4  14    0.26    0.58
   3   4 -14    0.19    1.26
   3  -4 -14    0.84    0.50
   3   4 -14    1.33    0.65
   3  -4 -14   -0.25    0.67
  -3  -4  13  374.19   11.41
   3   4 -13  387.90   12.24
   3  -4 -13  376.08   10.25
   3   4 -13  394.10   10.78
   3   4 -13  382.50   10.59
  -3  -4  13  357.61   11.75
  -3   4  13  382.74   10.36
   3   4 -13  366.65   10.32
  -3   4  13  362.08   10.69
  -3  -4  13  366.50   11.56
   3  -4 -13  352.74   11.13
  -3   4  13  376.29   11.27
   3  -4 -13  372.29   10.20
   3  -4 -13  368.21   10.67
  -3  -4  13  377.73   10.94
   3  -4 -13  355.08   11.48
  -3  -4  12  322.01    9.65
   3  -4 -12  279.39    9.12
   3  -4 -12  299.88    8.33
   3   4 -12  301.91    8.87
  -3   4  12  295.04    7.94
   3   4 -12  322.67    8.72
  -3  -4  12  309.32    9.92
  -3   4  12  289.62    8.32
  -3   4  12  288.76    8.75
  -3  -4  12  302.53    9.60
  -3   4  12  301.88    9.27
   3   4 -12  304.09   10.16
   3  -4 -12  292.26    8.71
  -3  -4  12  308.57    9.10
   3  -4 -12  290.62    9.55
   3  -4 -11  409.33   12.55
  -3  -4  11  454.57   13.16
   3   4 -11  437.57   13.69
  -3  -4  11  449.91   12.72
   3   4 -11  437.03   12.53
  -3   4  11  440.41   11.41
   3  -4 -11  443.81   11.85
   3   4 -11  449.46   12.20
  -3  -4  11  424.51   13.33
  -3   4  11  444.73   11.76
  -3   4  11  421.24   12.28
  -3  -4  11  439.19   13.11
  -3   4  11  452.45   12.80
   3  -4 -11  453.85   11.77
   3  -4 -11  427.55   12.19
   3  -4 -11  413.71   13.04
   3   4 -11  454.32   12.49
   3  -4 -10   75.28    3.26
  -3  -4  10   82.26    3.75
   3  -4 -10   84.41    3.77
   3   4 -10   86.69    3.38
  -3   4  10   81.32    2.34
   3  -4 -10   80.76    2.76
   3   4 -10   83.71    3.07
  -3  -4  10   78.18    3.85
  -3   4  10   81.58    2.57
  -3   4  10   85.64    3.16
  -3  -4  10   85.72    3.53
   3   4 -10   78.59    4.02
  -3  -4  10   79.25    3.67
  -3   4  10   85.43    3.46
   3   4 -10   90.38    3.39
   3  -4 -10   85.10    2.69
   3  -4 -10   81.27    3.04
  -3   4   9    0.55    0.69
  -3  -4   9   -0.12    0.84
   3  -4  -9    0.37    0.48
   3  -4  -9    0.36    0.81
   3   4  -9   -0.31    1.11
  -3  -4   9   -0.10    0.74
  -3   4   9    0.54    0.17
   3   4  -9    0.18    0.65
   3  -4  -9    1.18    0.40
   3   4  -9    0.26    0.67
  -3   4   9    0.86    0.30
  -3   4   9    0.82    0.60
   3  -4  -9    0.50    0.67
   3  -4  -9    0.31    0.39
   3   4  -9    0.94    0.54
  -3  -4   9    1.28    0.88
  -3  -4   8  136.46    5.17
   3   4  -8  131.45    5.47
   3  -4  -8  127.43    4.50
   3  -4  -8  130.14    4.26
   3   4  -8  122.48    4.64
   3   4  -8  145.27    4.86
   3  -4  -8  142.50    4.14
   3   4  -8  135.33    4.42
  -3  -4   8  130.00    4.96
  -3   4   8  132.74    4.67
   3  -4  -8  140.22    3.97
   3  -4  -8  136.96    5.10
  -3  -4   8  132.89    4.94
   3  -4  -7   16.03    1.02
  -3  -4   7   12.88    1.39
  -3  -4   7   15.77    1.46
  -3  -4   7   15.88    1.57
   3  -4  -7   15.53    1.51
   3   4  -7   17.61    1.36
   3  -4  -7   15.93    0.97
   3   4  -7   17.40    1.19
   3   4  -7   14.49    1.36
  -3   4   7   16.50    1.26
   3  -4  -7   15.50    0.84
   3  -4  -7   14.82    1.16
  -3  -4   6  213.25    7.15
   3  -4  -6  209.84    6.19
   3  -4  -6  210.47    6.36
  -3  -4   6  216.30    7.32
   3   4  -6  219.40    6.77
   3   4  -6  215.39    6.95
   3  -4  -6  213.20    6.16
   3   4  -6  218.10    6.51
  -3  -4   6  211.49    6.95
  -3   4   6  214.35    6.59
   3  -4  -6  219.36    5.98
   3  -4  -6  210.67    7.06
   3  -4  -5  135.79    4.12
   3  -4  -5  129.71    3.97
  -3  -4   5  125.05    4.97
   3   4  -5  129.45    4.51
   3   4  -5  134.12    4.79
   3   4  -5  120.79    4.23
   3  -4  -5  126.14    3.99
  -3   4   5  120.85    4.02
  -3  -4   5  124.99    4.65
  -3   4   5  130.77    4.31
   3  -4  -5  127.01    3.80
   3  -4  -5  127.05    4.78
   3  -4  -4  160.61    4.83
   3  -4  -4  158.05    4.73
  -3  -4   4  155.86    5.88
   3   4  -4  167.63    5.70
   3   4  -4  166.75    5.38
  -3  -4   4  152.34    5.81
   3   4  -4  165.82    5.19
   3  -4  -4  162.24    4.90
  -3   4   4  153.59    4.82
  -3  -4   4  158.46    5.47
  -3   4   4  158.35    5.07
   3  -4  -4  163.72    4.69
   3  -4  -4  165.36    5.66
   3  -4  -3   16.24    0.93
   3  -4  -3   13.46    0.84
   3  -4  -3   14.17    1.04
  -3  -4   3   13.51    1.27
  -3  -4   3   16.00    1.65
   3  -4  -3   16.05    0.75
   3   4  -3   16.75    1.24
   3  -4  -3   16.00    1.07
   3   4  -3   16.27    1.53
  -3  -4   3   16.68    1.60
  -3   4   3   16.62    1.15
   3  -4  -3   17.27    1.45
   3  -4  -2   44.18    1.86
   3  -4  -2   43.79    1.64
   3  -4  -2   47.02    1.64
  -3  -4   2   37.06    2.51
   3   4  -2   38.79    2.37
   3  -4  -2   42.18    1.62
  -3  -4   2   40.76    2.47
   3   4  -2   41.04    2.08
   3  -4  -2   45.09    1.95
  -3  -4   2   46.09    2.28
   3  -4  -2   48.45    2.42
   3  -4  -1   24.03    1.25
   3  -4  -1   24.96    1.09
  -3  -4   1   25.72    2.03
   3  -4  -1   26.20    0.93
   3  -4  -1   24.05    0.88
   3  -4  -1   24.28    1.21
   3   4  -1   23.67    1.83
  -3  -4   1   26.29    1.93
   3   4  -1   24.11    1.56
   3  -4  -1   24.59    1.42
  -3  -4   1   25.10    1.59
   3  -4   0   -0.10    0.36
   3  -4   0   -0.14    0.47
  -3  -4   0    0.14    0.90
   3   4   0   -0.16    0.58
  -3  -4   0    0.58    0.66
   3  -4   0   -0.09    0.27
   3  -4   0   -0.10    0.37
   3   4   0   -0.35    0.82
  -3  -4   0    0.72    0.87
   3  -4   1    6.14    0.47
   3   4   1    6.47    0.89
   3   4   1    6.14    0.93
  -3   4  -1    6.62    0.90
   3  -4   1    6.58    0.88
   3  -4   1    6.70    0.67
  -3  -4  -1    6.14    1.24
   3   4   1    6.02    1.18
  -3  -4  -1    5.53    0.96
   3  -4   1    6.71    0.75
   3   4   1    4.69    1.09
  -3  -4  -1    8.69    1.20
   3   4   2   29.42    2.08
  -3  -4  -2   30.80    1.90
   3  -4   2   29.54    1.48
   3   4   2   30.78    2.13
  -3  -4  -2   33.50    2.13
   3   4   2   31.33    1.75
   3   4   2   29.88    1.80
  -3  -4  -2   27.29    2.22
   3  -4   2   31.82    1.77
   3  -4   2   29.93    1.41
  -3   4  -2   32.91    1.81
   3  -4   2   28.78    1.11
  -3  -4  -3   72.47    3.67
   3   4   3   74.07    3.43
  -3  -4  -3   72.29    3.20
   3  -4   3   74.46    2.72
   3   4   3   71.51    3.43
  -3  -4  -3   81.67    3.52
   3   4   3   71.63    2.92
   3   4   3   71.15    3.05
   3  -4   3   70.98    3.03
   3  -4   3   73.01    2.19
   3   4   3   76.64    3.01
   3  -4   3   71.20    2.55
  -3   4  -3   72.58    2.99
   3  -4   4    8.33    0.74
   3   4   4    7.45    1.05
  -3  -4  -4    8.59    1.49
   3   4   4    8.05    0.96
  -3   4  -4    7.08    1.05
   3   4   4    7.66    1.20
   3  -4   4    6.27    0.75
   3   4   4    8.83    1.34
  -3  -4  -4    8.86    1.16
   3  -4   4    8.07    0.45
  -3   4  -4    7.98    0.95
   3   4   4    8.82    0.95
   3   4   5    6.62    0.97
  -3  -4  -5    3.95    1.25
  -3   4  -5    4.54    1.02
   3   4   5    4.90    0.81
   3   4   5    5.91    0.88
   3  -4   5    5.53    0.76
   3  -4   5    5.92    0.70
   3   4   5    3.88    1.12
   3  -4   5    5.65    0.33
  -3  -4  -5    4.63    1.04
  -3   4  -5    4.02    0.77
   3   4   6   11.14    1.25
  -3  -4  -6   13.67    1.77
  -3   4  -6   14.17    1.40
   3  -4   6   15.20    1.16
   3   4   6   14.04    1.18
   3   4   6   10.34    1.52
  -3  -4  -6   15.50    1.44
   3  -4   6   14.80    1.00
  -3   4  -6   15.14    1.25
  -3   4  -7  151.48    5.34
  -3   4  -7  144.24    4.11
  -3  -4  -7  144.80    6.00
   3  -4   7  143.96    4.82
  -3   4  -7  149.62    4.98
   3   4   7  150.33    4.92
   3   4   7  137.10    5.17
   3  -4   7  152.68    4.60
  -3   4  -8    0.46    0.85
   3   4   8    0.91    0.85
  -3  -4  -8    1.41    0.73
   3  -4   8    1.70    0.57
  -3   4  -8    1.68    0.44
  -3   4  -8    1.68    0.48
  -3  -4  -8    1.56    1.13
   3  -4   8    1.42    0.68
   3   4   8    1.14    0.56
  -3  -4  -9    0.88    0.74
   3  -4   9   -0.19    0.54
  -3   4  -9    0.48    0.86
  -3  -4  -9    0.36    1.22
  -3   4  -9    0.39    0.45
  -3   4  -9    0.05    0.43
   3  -4   9    0.42    0.64
   3   4   9    0.08    0.57
  -3   4 -10    0.38    0.86
  -3  -4 -10   -1.12    1.27
  -3   4 -10    0.17    0.53
  -3   4 -10    0.70    0.50
   3  -4  10    1.34    0.73
  -3  -4 -10   -0.09    0.68
   3  -4  10    1.39    0.56
   3  -4  10    0.20    0.51
  -3  -4 -10   -0.48    0.84
  -3   4 -11   60.19    3.26
  -3   4 -11   66.56    2.54
  -3  -4 -11   67.53    3.91
  -3   4 -11   64.13    2.55
   3  -4  11   65.46    2.51
   3  -4  11   59.81    2.82
  -3  -4 -11   63.67    3.18
  -3  -4 -11   67.66    2.84
   3  -4  11   63.66    2.61
   3   4  11   65.67    2.71
   3  -4  12    0.07    0.58
  -3  -4 -12    0.26    0.70
  -3   4 -12    0.50    0.59
   3   4  12   -0.45    0.66
  -3   4 -12    0.99    1.03
  -3  -4 -12    0.40    1.27
  -3   4 -12    0.37    0.58
   3  -4  12    0.40    0.70
   3   4  12    1.83    1.23
   3  -4  12    0.59    0.57
  -3  -4 -12    0.38    0.89
  -3   4 -13    4.65    0.87
   3  -4  13    4.10    0.78
  -3   4 -13    4.17    1.27
  -3  -4 -13    4.37    1.52
  -3   4 -13    3.70    0.81
   3  -4  13    2.62    0.92
   3   4  13    4.30    1.40
   3   4  13    4.63    0.67
   3  -4  13    4.32    0.78
  -3  -4 -13    4.89    1.21
  -3   4 -14   20.35    1.55
  -3   4 -14   21.99    1.59
  -3  -4 -14   17.69    2.29
   3   4  14   20.01    1.32
   3  -4  14   20.36    1.75
   3  -4  14   24.19    1.57
  -3  -4 -14   21.50    1.98
   3   4  14   22.85    1.46
   3  -4  15    9.09    1.09
  -3  -4 -15   11.82    2.05
  -3   4 -15    7.46    1.10
  -3   4 -15    8.29    1.17
   3  -4  15    8.58    1.36
   3   4  15    8.25    0.98
  -3  -4 -15    7.69    1.37
  -3   5  16    3.91    1.23
   3  -5 -16    3.29    0.74
  -3  -5  16    3.40    0.99
  -3  -5  16    2.55    1.37
   3   5 -16    2.61    0.85
  -3   5  16    3.68    0.79
   3   5 -16    5.49    0.94
   3   5 -16    4.26    0.64
  -3  -5  15   30.59    2.27
   3   5 -15   33.76    1.82
  -3   5  15   32.77    1.33
   3   5 -15   27.97    1.92
   3   5 -15   33.97    1.57
  -3   5  15   31.73    1.73
  -3   5  15   33.84    2.34
  -3  -5  15   27.58    2.66
   3  -5 -15   30.41    1.96
   3  -5 -15   34.68    1.68
  -3  -5  15   34.28    2.15
  -3  -5  14   17.72    1.93
  -3  -5  14   19.96    1.89
   3  -5 -14   17.06    1.67
  -3   5  14   18.99    1.79
  -3  -5  14   19.18    1.68
   3   5 -14   20.30    2.40
   3   5 -14   21.05    1.36
  -3   5  14   16.94    1.22
   3   5 -14   18.08    1.16
  -3  -5  14   18.07    2.17
   3   5 -14   14.23    1.42
   3  -5 -14   17.48    1.50
   3  -5 -14   18.64    1.18
  -3  -5  13   19.53    1.93
  -3   5  13   19.43    1.72
  -3  -5  13   21.33    1.97
  -3  -5  13   20.71    1.71
   3   5 -13   20.02    2.31
   3  -5 -13   21.92    1.79
   3   5 -13   25.15    1.69
   3   5 -13   22.38    1.40
  -3   5  13   18.62    1.20
  -3   5  13   21.32    0.93
  -3  -5  13   24.15    2.36
   3  -5 -13   23.07    1.61
   3  -5 -13   22.09    1.23
  -3  -5  12    1.11    1.07
   3  -5 -12    1.23    0.50
   3   5 -12    1.66    1.28
  -3  -5  12    1.26    0.96
  -3   5  12    1.76    0.68
  -3  -5  12    0.14    0.93
  -3   5  12    1.23    0.31
   3   5 -12    0.94    0.76
  -3   5  12    1.06    0.82
  -3  -5  12    0.69    1.15
  -3   5  12    1.50    0.56
   3   5 -12    1.00    0.81
   3  -5 -12    0.93    0.44
   3  -5 -12    0.84    0.80
   3   5 -12    2.24    0.66
   3  -5 -12    1.73    0.75
   3  -5 -12    1.33    1.10
  -3  -5  11   11.60    1.52
   3  -5 -11   14.89    1.38
  -3   5  11   12.64    1.36
   3   5 -11   12.37    1.88
  -3  -5  11   11.66    1.45
  -3   5  11   14.82    0.64
   3  -5 -11   16.61    0.91
   3   5 -11   14.14    1.07
  -3   5  11   14.72    0.88
   3   5 -11   12.78    1.31
  -3  -5  11   14.59    1.65
   3   5 -11   12.65    1.28
   3  -5 -11   14.28    0.95
   3  -5 -11   13.45    1.23
   3  -5 -11   11.38    1.57
  -3  -5  10    8.94    1.29
   3  -5 -10    8.71    1.07
  -3   5  10    7.47    1.09
   3   5 -10    8.88    1.64
  -3  -5  10   10.65    1.36
  -3   5  10   10.38    0.48
   3  -5 -10   11.54    0.74
  -3   5  10    9.83    0.66
   3   5 -10   10.35    1.21
   3   5 -10    9.34    1.12
   3   5 -10   10.28    0.94
   3  -5 -10    9.71    0.78
  -3  -5  10   11.09    1.49
   3  -5 -10    9.07    1.04
   3  -5 -10   11.52    1.53
   3  -5  -9   21.21    1.44
  -3  -5   9   22.03    1.87
   3   5  -9   23.20    2.25
   3  -5  -9   22.10    1.04
   3   5  -9   21.35    1.71
   3   5  -9   23.15    1.34
  -3   5   9   22.77    0.91
   3   5  -9   23.23    1.60
  -3  -5   9   24.17    1.87
  -3   5   9   22.02    1.56
   3  -5  -9   23.98    1.19
   3  -5  -9   19.91    1.35
   3  -5  -9   18.32    1.86
  -3  -5   9   23.75    1.91
  -3  -5   8   29.89    2.15
   3  -5  -8   26.53    1.60
  -3  -5   8   29.71    2.18
   3   5  -8   32.07    2.47
   3  -5  -8   28.73    2.16
   3  -5  -8   31.19    1.25
   3   5  -8   30.74    2.01
  -3   5   8   29.02    1.01
   3   5  -8   28.61    1.52
   3   5  -8   32.96    1.90
  -3  -5   8   30.39    2.06
  -3   5   8   29.53    1.73
   3  -5  -8   30.37    1.39
   3  -5  -8   27.44    1.58
   3  -5  -7   24.91    1.49
  -3  -5   7   29.80    2.18
  -3   5   7   27.36    0.92
   3   5  -7   27.79    1.94
   3  -5  -7   27.90    1.18
   3   5  -7   29.76    1.53
   3   5  -7   29.45    1.82
  -3   5   7   26.78    1.51
  -3  -5   7   24.27    1.84
  -3   5   7   26.82    1.57
   3   5  -7   27.57    2.37
   3  -5  -7   30.59    1.40
   3  -5  -7   27.14    1.52
   3  -5  -7   27.39    2.16
  -3  -5   6  309.58    9.93
  -3   5   6  312.81    7.97
   3   5  -6  306.35    9.53
   3  -5  -6  312.00    8.32
   3   5  -6  307.29    8.78
  -3  -5   6  308.33   10.10
   3   5  -6  302.10    9.18
  -3   5   6  303.84    8.75
  -3  -5   6  302.01    9.41
  -3   5   6  308.47    8.81
   3  -5  -6  311.16    8.59
   3  -5  -6  297.05    8.71
   3   5  -6  317.21   10.22
   3  -5  -6  324.32    9.86
   3  -5  -6  291.48    8.67
   3  -5  -5    2.06    0.60
   3  -5  -5    1.42    0.57
   3  -5  -5    1.95    0.56
  -3  -5   5    2.26    0.88
  -3  -5   5    2.55    1.04
   3   5  -5    2.78    1.14
  -3   5   5    2.92    0.65
  -3   5   5    2.30    0.28
   3   5  -5    3.26    1.04
  -3   5   5    2.05    0.61
  -3  -5   5    2.10    1.11
   3  -5  -5    2.11    0.45
   3   5  -5    1.98    0.60
   3   5  -5    2.31    0.79
   3  -5  -5    4.63    1.23
   3  -5  -4  306.64    8.61
  -3  -5   4  309.40   10.10
   3   5  -4  306.68   10.17
  -3   5   4  318.95    8.16
   3   5  -4  309.81    9.75
  -3  -5   4  294.42   10.05
   3   5  -4  306.35    8.90
   3  -5  -4  316.87    8.53
  -3   5   4  309.91    8.77
   3   5  -4  315.13    9.29
  -3  -5   4  313.61    9.43
   3  -5  -4  311.82    8.75
   3  -5  -4  322.07    9.88
   3  -5  -3   70.85    2.40
   3  -5  -3   72.69    2.94
  -3  -5   3   70.25    3.65
   3   5  -3   79.05    3.80
   3  -5  -3   75.73    2.52
  -3   5   3   73.94    2.16
   3   5  -3   71.48    3.42
  -3  -5   3   69.78    3.67
   3  -5  -3   75.53    2.52
   3   5  -3   69.66    2.76
  -3   5   3   68.76    2.58
   3   5  -3   73.15    3.05
   3  -5  -3   72.43    2.50
  -3  -5   3   74.56    3.12
   3  -5  -3   69.68    2.57
   3  -5  -2   22.90    1.41
   3  -5  -2   23.87    0.97
  -3  -5   2   21.20    1.96
   3  -5  -2   22.54    1.02
   3   5  -2   18.71    1.85
  -3   5   2   21.24    0.89
   3  -5  -2   22.26    1.24
   3   5  -2   20.12    1.33
  -3   5   2   21.67    1.17
   3   5  -2   21.61    1.52
   3  -5  -2   22.10    1.19
   3   5  -2   18.89    1.80
  -3  -5   2   20.75    1.94
  -3  -5   2   17.81    1.43
   3  -5  -2   20.51    1.13
   3  -5  -1   27.16    1.56
  -3  -5   1   29.49    2.28
   3   5  -1   26.50    2.09
  -3   5   1   26.66    1.10
   3   5  -1   29.71    2.17
   3  -5  -1   27.85    1.49
  -3  -5   1   30.16    2.28
   3   5  -1   27.28    1.59
   3  -5  -1   28.51    1.45
  -3  -5   1   29.16    1.75
   3  -5  -1   29.12    1.31
   3   5   0    4.05    0.77
   3  -5   0    5.61    0.73
  -3  -5   0    6.74    1.34
   3  -5   0    5.97    0.84
  -3  -5   0    6.40    1.07
   3  -5   0    5.54    0.81
   3   5   0    7.29    1.29
  -3  -5   0    6.61    1.22
   3  -5   0    7.01    0.61
  -3  -5  -1   67.98    3.56
  -3  -5  -1   64.46    2.98
   3  -5   1   59.42    2.54
   3   5   1   61.45    3.20
  -3  -5  -1   59.51    3.21
   3   5   1   57.58    2.56
   3  -5   1   61.16    2.53
   3  -5   1   56.12    2.42
   3  -5   1   56.80    2.04
  -3   5  -1   62.54    2.90
  -3  -5  -2   38.08    2.78
  -3  -5  -2   35.83    2.31
   3  -5   2   39.81    2.01
   3   5   2   41.34    2.64
  -3  -5  -2   39.07    2.55
   3   5   2   41.20    2.09
   3  -5   2   44.52    2.11
   3  -5   2   41.53    1.53
   3  -5   2   39.87    1.91
  -3   5  -2   44.58    2.38
  -3  -5  -3  435.76   13.90
  -3  -5  -3  463.16   13.28
   3  -5   3  465.51   12.76
   3   5   3  455.29   13.67
  -3  -5  -3  449.69   13.55
   3   5   3  446.32   12.77
   3   5   3  462.99   12.81
   3  -5   3  455.52   12.82
   3  -5   3  443.90   11.87
   3   5   3  461.68   13.06
  -3   5  -3  455.61   13.05
   3  -5   3  449.61   12.46
  -3  -5  -4   -0.11    0.75
   3   5   4   -0.09    0.65
  -3  -5  -4   -0.86    1.05
   3  -5   4    0.19    0.66
   3  -5   4   -0.23    0.29
   3   5   4    0.92    0.68
   3   5   4   -0.30    0.77
   3  -5   4   -0.51    0.65
  -3  -5  -4   -0.12    0.79
   3  -5   4   -0.13    0.56
  -3   5  -4   -0.20    0.69
  -3  -5  -5   37.28    2.72
   3   5   5   40.83    2.16
   3  -5   5   39.64    2.08
  -3  -5  -5   34.18    2.22
   3  -5   5   35.33    1.18
   3   5   5   36.24    2.06
   3   5   5   34.66    1.91
  -3  -5  -5   36.52    2.22
   3  -5   5   36.33    1.79
  -3   5  -5   35.85    2.11
  -3  -5  -6   13.57    1.41
   3   5   6   11.98    1.26
   3  -5   6   12.34    1.04
   3   5   6   10.94    1.24
  -3  -5  -6   12.19    1.83
   3   5   6   12.85    1.22
   3  -5   6   11.62    1.24
  -3  -5  -6   12.01    1.41
  -3   5  -6   11.57    1.29
  -3  -5  -7   11.38    1.26
   3  -5   7   10.49    1.01
   3   5   7    9.36    1.22
  -3  -5  -7   10.52    1.75
  -3   5  -7   10.85    1.50
   3  -5   7    9.40    1.13
   3   5   7    9.09    1.06
  -3  -5  -7   11.16    1.44
  -3   5  -7    8.87    1.26
  -3   5  -8  115.32    4.88
  -3  -5  -8  120.22    5.52
   3  -5   8  121.56    3.81
   3  -5   8  112.56    4.42
  -3   5  -8  120.08    4.54
   3   5   8  117.00    4.58
  -3  -5  -8  130.06    4.60
   3   5   8  119.22    4.27
   3  -5   8  121.93    4.11
  -3   5  -9   48.40    2.83
  -3  -5  -9   48.66    3.27
   3  -5   9   49.64    1.91
   3  -5   9   46.91    2.47
   3   5   9   48.88    3.06
   3   5   9   49.52    2.58
   3  -5   9   47.09    2.12
  -3   5 -10  261.67    8.76
  -3   5 -10  239.01    7.03
  -3   5 -10  244.74    6.99
  -3  -5 -10  256.24    9.45
   3  -5  10  266.32    7.41
   3  -5  10  242.30    8.06
   3   5  10  262.38    9.02
   3   5  10  259.17    8.33
  -3  -5 -10  287.03    8.16
   3   5  10  259.21    7.75
   3  -5  10  274.24    7.69
  -3   5 -11   37.50    2.74
  -3   5 -11   34.82    1.63
  -3  -5 -11   38.15    3.11
  -3   5 -11   34.67    1.55
   3  -5  11   34.59    1.71
   3  -5  11   31.97    2.14
  -3  -5 -11   42.06    2.60
   3   5  11   32.15    2.63
   3   5  11   38.98    2.48
  -3  -5 -11   40.07    2.17
   3  -5  11   38.69    1.96
   3   5  11   35.05    1.93
   3  -5  12    0.96    0.67
  -3   5 -12    0.99    1.18
  -3  -5 -12    0.22    1.41
  -3   5 -12    0.52    0.52
   3  -5  12    1.33    0.94
   3   5  12    1.55    0.56
   3  -5  12    1.66    0.60
  -3  -5 -12    0.72    1.01
  -3   5 -12    0.63    0.56
   3  -5  13    6.13    0.98
  -3  -5 -13    6.83    1.82
   3  -5  13    4.08    1.19
   3   5  13    4.68    0.70
  -3   5 -13    5.47    0.80
  -3  -5 -13    2.66    1.14
  -3   5 -14   32.52    1.81
   3   5  14   32.66    1.66
   3  -5  14   32.74    2.33
  -3  -5 -14   34.05    2.59
  -3  -5 -14   32.43    3.24
   3  -5  14   33.19    1.97
  -3  -6  14    1.83    1.11
  -3   6  14    0.33    0.94
  -3  -6  14    0.50    0.92
   3  -6 -14    1.26    0.62
   3  -6 -14    0.36    0.93
  -3   6  14    1.75    0.36
  -3   6  14    0.62    0.53
  -3  -6  14   -0.41    1.46
   3  -6 -14    2.40    0.78
   3   6 -14    3.17    0.71
   3   6 -14    0.69    0.76
   3  -6 -13   34.04    2.15
   3   6 -13   29.86    2.73
   3   6 -13   37.26    1.79
  -3   6  13   34.58    1.20
  -3   6  13   32.07    1.49
  -3  -6  13   35.31    2.51
   3   6 -13   28.95    1.90
  -3  -6  13   30.10    2.41
  -3   6  13   30.36    2.06
   3  -6 -13   35.54    2.10
   3  -6 -13   35.36    1.64
  -3  -6  13   27.93    2.13
  -3  -6  12    2.14    1.19
  -3  -6  12    2.70    1.21
  -3  -6  12    1.70    1.02
   3   6 -12    1.16    1.33
  -3   6  12    2.18    0.78
  -3   6  12    1.70    0.33
  -3   6  12    2.21    0.48
   3  -6 -12    1.90    0.87
   3   6 -12    2.31    0.64
   3  -6 -12    2.25    0.92
   3   6 -12    1.52    0.77
  -3  -6  11   23.69    2.01
   3  -6 -11   18.81    1.55
  -3  -6  11   23.28    2.07
  -3  -6  11   19.57    1.88
   3   6 -11   22.51    2.41
   3   6 -11   23.03    1.37
  -3   6  11   20.04    1.03
   3   6 -11   22.67    1.65
  -3   6  11   21.87    1.56
   3  -6 -11   23.60    1.63
   3  -6 -10    3.04    0.81
  -3  -6  10    2.29    1.18
   3  -6 -10    2.48    0.61
  -3   6  10    2.27    0.75
   3   6 -10    2.03    1.40
   3   6 -10    2.19    0.98
  -3   6  10    2.13    0.41
  -3  -6  10    2.24    0.97
   3  -6 -10    2.06    0.79
   3   6 -10    2.34    0.59
   3   6 -10    1.83    0.80
   3  -6 -10    2.38    1.23
   3  -6  -9    2.20    0.62
   3  -6  -9    2.94    0.78
  -3  -6   9    2.75    1.06
  -3   6   9    2.41    0.69
   3   6  -9    2.69    1.30
  -3  -6   9    2.61    0.99
   3   6  -9    1.26    0.90
  -3   6   9    2.54    0.41
  -3  -6   9    1.65    1.41
   3  -6  -9    2.92    0.74
   3   6  -9    2.85    0.64
  -3   6   9    3.53    0.79
   3   6  -9    2.47    0.80
   3  -6  -9    3.60    1.28
   3  -6  -8   35.89    1.86
  -3  -6   8   41.50    2.68
   3   6  -8   35.24    2.81
   3  -6  -8   38.95    1.34
  -3   6   8   38.95    1.35
   3   6  -8   39.94    2.43
   3   6  -8   37.82    1.71
  -3   6   8   39.42    1.94
  -3  -6   8   33.82    2.76
   3   6  -8   41.28    2.16
  -3  -6   8   37.87    2.39
  -3   6   8   36.41    1.77
   3  -6  -8   35.59    1.75
   3  -6  -8   40.32    2.04
   3  -6  -8   34.50    2.63
   3   6  -7    0.55    0.76
   3  -6  -7   -0.13    0.52
   3  -6  -7   -0.13    0.56
  -3  -6   7   -0.59    1.10
   3   6  -7   -0.34    1.18
  -3   6   7   -0.16    0.48
   3  -6  -7   -0.26    0.69
  -3   6   7    0.17    0.29
   3   6  -7   -0.24    0.87
  -3  -6   7    0.53    1.19
   3  -6  -7    0.02    0.24
   3  -6  -7    0.31    0.58
  -3   6   7   -0.14    0.60
   3   6  -7    0.28    0.47
   3  -6  -7    0.15    0.97
   3  -6  -6  199.99    6.37
  -3  -6   6  225.03    7.82
   3   6  -6  210.66    7.89
   3  -6  -6  225.70    6.80
   3  -6  -6  217.03    5.82
  -3   6   6  218.21    5.91
   3   6  -6  217.62    7.42
   3   6  -6  224.19    6.43
  -3   6   6  226.86    6.62
  -3  -6   6  217.00    8.03
   3   6  -6  230.79    7.03
  -3  -6   6  213.49    7.16
   3  -6  -6  236.93    6.67
   3  -6  -6  215.77    6.67
   3  -6  -5   22.51    1.26
  -3  -6   5   24.68    2.18
   3  -6  -5   22.91    1.48
   3   6  -5   23.43    2.19
  -3   6   5   27.93    1.03
   3  -6  -5   23.64    0.89
   3   6  -5   25.77    2.06
   3   6  -5   24.03    1.32
  -3   6   5   24.35    1.41
   3   6  -5   21.38    1.62
  -3  -6   5   21.93    1.72
  -3  -6   5   23.85    2.26
   3  -6  -5   26.20    1.51
   3  -6  -5   22.57    1.43
   3  -6  -4  390.53   10.96
   3  -6  -4  408.70   11.93
  -3  -6   4  394.93   12.67
   3   6  -4  425.74   12.92
   3  -6  -4  422.48   11.36
  -3   6   4  408.55   10.73
   3   6  -4  398.90   12.35
   3  -6  -4  411.96   10.59
   3   6  -4  408.54   11.20
  -3   6   4  411.24   11.28
  -3  -6   4  402.35   12.89
   3  -6  -4  410.74   11.11
   3   6  -4  436.55   11.86
   3  -6  -4  397.29   11.33
  -3  -6   3    6.69    1.45
  -3  -6   3    6.21    1.00
   3  -6  -3    6.64    0.77
   3   6  -3    7.28    1.41
   3  -6  -3    7.64    1.05
  -3   6   3    7.31    0.56
  -3   6   3    5.55    0.70
   3   6  -3    7.79    1.36
   3  -6  -3    7.21    0.61
  -3  -6   3    6.68    1.47
   3  -6  -3    7.88    0.87
   3  -6  -3    6.88    0.49
   3   6  -3    6.33    0.79
   3  -6  -2   14.71    0.69
   3  -6  -2   16.52    0.80
  -3  -6   2   14.68    1.85
   3   6  -2   16.71    1.38
  -3  -6   2   14.52    1.30
   3   6  -2   13.47    1.70
  -3   6   2   15.86    0.81
   3   6  -2   14.80    1.07
  -3   6   2   15.28    1.04
   3  -6  -2   15.54    0.81
   3   6  -2   14.06    1.67
   3  -6  -2   15.54    1.39
   3  -6  -2   13.79    1.15
  -3  -6   2   15.19    1.86
   3  -6  -2   13.99    1.04
   3  -6  -1   48.76    2.37
  -3  -6   1   49.37    3.11
   3   6  -1   48.29    2.91
  -3   6   1   46.08    1.68
   3   6  -1   47.80    2.90
   3  -6  -1   46.37    2.21
  -3  -6   1   45.85    3.00
   3   6  -1   43.84    1.97
   3  -6  -1   44.78    1.73
   3   6  -1   45.46    2.31
   3  -6  -1   47.65    1.95
  -3   6   0    0.77    0.91
   3  -6   0    0.15    0.48
  -3  -6   0   -1.04    1.25
   3  -6   0   -0.18    0.64
   3   6   0   -0.27    0.71
   3   6   0   -0.29    1.02
   3   6   0    0.13    0.58
  -3   6   0    0.66    0.38
  -3  -6   0    0.12    0.86
   3  -6   0    0.37    0.46
   3   6   0    0.15    1.11
   3  -6   0    0.95    0.72
  -3  -6   0   -0.64    1.19
  -3  -6  -1  361.26   12.06
   3   6   1  373.66   11.69
  -3   6  -1  387.09   10.13
  -3  -6  -1  365.13   11.33
   3  -6   1  374.32   10.91
  -3  -6  -1  365.42   11.84
   3   6   1  349.39   10.44
   3  -6   1  380.05   10.43
   3   6   1  376.66   10.89
   3  -6   1  370.84   10.22
  -3   6  -1  391.10   11.51
   3  -6   1  388.67   10.89
  -3  -6  -2   22.52    2.32
   3   6   2   26.76    2.11
  -3  -6  -2   21.91    1.86
   3  -6   2   22.78    1.67
  -3   6  -2   22.02    1.82
   3   6   2   18.97    1.33
   3  -6   2   19.38    1.37
   3  -6   2   18.46    1.07
   3   6   2   21.89    1.91
   3  -6   2   22.88    1.57
  -3  -6  -3  574.13   17.82
   3   6   3  588.83   16.93
   3   6   3  621.11   17.33
  -3   6  -3  579.28   16.93
  -3  -6  -3  604.70   17.09
   3  -6   3  595.03   16.66
  -3  -6  -3  601.13   17.46
   3   6   3  576.73   16.15
   3  -6   3  589.86   15.62
   3  -6   3  598.91   16.31
   3  -6   3  620.45   16.39
   3   6   4    9.17    1.04
   3  -6   4    7.03    0.61
   3  -6   4    8.45    1.05
  -3  -6  -4    7.02    1.58
   3  -6   4    9.56    1.16
   3  -6   4    8.83    0.64
  -3   6  -4    8.36    1.31
   3  -6   4    8.71    1.17
  -3  -6  -4    7.53    1.34
   3   6   4   11.25    1.39
  -3  -6  -5   16.73    1.60
   3   6   5   15.89    1.35
  -3  -6  -5   15.62    2.09
   3  -6   5   18.75    1.54
   3  -6   5   17.33    0.92
   3  -6   5   17.15    0.77
   3  -6   5   18.73    1.60
  -3  -6  -5   20.39    1.86
   3   6   5   17.16    1.40
   3  -6   5   19.49    1.40
  -3   6  -5   17.92    1.67
   3   6   5   15.37    1.53
  -3  -6  -6   38.62    3.02
   3  -6   6   35.89    1.52
  -3  -6  -6   36.18    2.44
   3  -6   6   39.96    2.37
   3   6   6   38.80    2.79
   3   6   6   35.64    2.05
  -3  -6  -6   37.06    2.34
   3   6   6   37.48    2.05
   3  -6   6   41.28    2.03
  -3   6  -6   35.01    2.26
   3   6   6   41.17    2.40
  -3  -6  -7   15.89    1.62
  -3   6  -7   15.42    1.65
   3   6   7   17.42    1.53
  -3  -6  -7   21.09    2.36
   3  -6   7   17.33    1.00
   3  -6   7   16.41    1.60
   3   6   7   16.68    2.00
  -3  -6  -7   15.90    1.81
   3   6   7   19.21    1.45
   3  -6   7   17.12    1.34
  -3  -6  -8   86.46    4.82
   3  -6   8   94.90    3.14
   3  -6   8   86.23    3.93
  -3  -6  -8  101.02    4.36
   3   6   8   90.29    4.56
   3   6   8   82.35    3.69
  -3  -6  -8   97.24    4.04
   3   6   8  103.96    3.75
   3  -6   8  101.22    3.63
  -3   6  -8   96.89    4.09
   3  -6   9    0.82    0.72
   3   6   9    1.00    0.76
  -3  -6  -9    0.66    1.31
   3  -6   9    0.76    0.97
   3   6   9    2.51    1.39
  -3  -6  -9    0.15    1.07
   3  -6   9    0.43    0.52
   3   6   9    1.14    0.73
  -3   6  -9    1.27    0.97
   3   6  10   73.19    2.56
   3  -6  10   75.98    2.75
   3  -6  10   71.67    3.54
  -3  -6 -10   81.63    4.62
   3   6  10   69.38    3.36
   3  -6  10   77.85    3.09
  -3   6 -10   76.18    3.59
   3  -6  11    1.37    0.75
   3   6  11    1.00    0.89
  -3  -6 -11    1.64    1.46
  -3   6 -11    1.43    1.29
   3  -6  11    0.27    1.04
   3   6  11    0.97    0.47
   3  -6  11    0.45    0.59
   3  -6  12    9.71    1.15
   3   6  12    9.54    1.44
  -3  -6 -12   12.02    2.12
   3  -6  12    9.72    1.56
   3   6  12   10.00    0.85
  -3  -6 -12   10.17    1.63
   3  -6  12   10.03    1.04
   3  -7 -12   -0.10    0.75
  -3  -7  12   -0.57    1.07
  -3   7  12    0.20    0.59
   3  -7 -12    0.14    1.03
  -3   7  12    0.03    0.39
   3  -7 -12    0.34    0.86
   3   7 -12    0.07    0.58
  -3  -7  12    0.15    1.04
  -3  -7  12    0.89    1.09
   3  -7 -11   26.69    1.79
  -3  -7  11   33.84    2.44
   3  -7 -11   25.79    2.07
   3   7 -11   30.58    1.55
  -3   7  11   27.60    1.21
   3   7 -11   32.18    1.89
   3  -7 -11   26.76    1.95
   3  -7 -11   29.86    1.60
  -3  -7  11   25.41    2.16
  -3  -7  11   31.92    2.48
   3  -7 -10   13.66    1.31
  -3  -7  10   22.29    2.06
  -3  -7  10   16.99    1.76
   3   7 -10   22.31    2.34
   3  -7 -10   19.22    1.77
   3   7 -10   16.38    1.09
  -3   7  10   15.83    0.87
   3   7 -10   18.02    1.48
   3  -7 -10   13.07    1.40
  -3  -7  10   16.72    2.29
  -3   7  10   15.22    1.00
   3  -7  -9   -0.39    0.66
  -3  -7   9   -0.15    1.08
  -3  -7   9   -0.38    0.94
   3   7  -9   -0.09    0.75
   3   7  -9    0.19    1.23
   3  -7  -9    1.05    0.89
  -3   7   9    0.12    0.35
   3  -7  -9   -0.40    0.79
  -3  -7   9    0.21    1.25
   3   7  -9    0.27    0.46
   3  -7  -8    2.24    0.70
   3  -7  -8    3.06    0.77
  -3  -7   8    2.39    1.03
   3   7  -8    2.93    1.44
   3  -7  -8    1.85    0.88
  -3   7   8    2.75    0.43
   3  -7  -8    2.57    0.82
  -3  -7   8    0.61    1.45
  -3   7   8    4.29    0.86
  -3  -7   8    2.16    1.08
   3   7  -8    4.20    0.65
  -3  -7   7   -0.16    1.06
   3  -7  -7   -0.06    0.55
  -3  -7   7   -0.11    0.88
   3   7  -7    0.55    0.71
   3   7  -7   -0.72    1.33
   3  -7  -7    1.32    0.86
  -3   7   7    0.06    0.33
   3  -7  -7   -0.27    0.70
  -3   7   7    0.22    0.67
  -3  -7   7    0.60    1.33
   3  -7  -7    0.85    0.68
   3   7  -7    0.10    0.44
   3  -7  -6  154.57    5.10
  -3  -7   6  174.64    6.67
   3   7  -6  172.41    6.80
   3  -7  -6  174.98    5.73
  -3   7   6  167.03    4.80
   3   7  -6  173.98    5.06
   3   7  -6  173.84    6.33
  -3   7   6  177.27    5.45
  -3  -7   6  168.50    6.96
   3   7  -6  177.87    5.76
  -3  -7   6  172.26    5.90
   3  -7  -6  159.87    5.58
   3  -7  -6  188.51    5.67
   3  -7  -5  142.08    4.59
   3  -7  -5  147.06    5.58
  -3  -7   5  150.26    6.19
   3   7  -5  164.39    6.40
   3  -7  -5  162.55    5.22
  -3   7   5  156.05    4.42
   3   7  -5  159.01    4.63
   3   7  -5  150.17    5.83
  -3  -7   5  154.84    6.53
   3   7  -5  157.88    5.32
  -3  -7   5  153.28    5.36
   3  -7  -5  153.78    5.15
   3  -7  -5  154.73    5.16
   3  -7  -4  610.66   17.46
   3  -7  -4  656.65   16.73
  -3   7   4  610.53   16.10
   3   7  -4  619.22   16.27
   3   7  -4  614.04   17.87
  -3   7   4  602.88   16.57
  -3  -7   4  623.42   18.59
   3  -7  -4  612.61   16.60
   3   7  -4  638.44   17.13
  -3  -7   4  625.02   17.06
   3  -7  -4  603.07   16.84
  -3  -7   4  599.85   18.20
  -3   7   3    4.87    0.77
  -3  -7   3    4.77    1.40
   3  -7  -3    4.85    0.73
   3  -7  -3    6.39    1.13
   3   7  -3    6.13    1.02
  -3  -7   3    3.02    0.86
   3   7  -3    4.74    1.41
  -3   7   3    4.42    0.56
   3  -7  -3    5.55    0.92
   3   7  -3    3.41    1.31
  -3  -7   3    2.82    1.33
   3  -7  -3    3.98    0.85
   3   7  -3    3.99    0.59
  -3  -7   2    7.97    1.60
   3  -7  -2    8.98    1.29
   3   7  -2    7.21    1.51
  -3  -7   2    9.87    1.83
   3   7  -2    7.74    1.08
  -3   7   2   10.80    0.76
   3  -7  -2    8.32    0.99
  -3   7   2    9.29    0.88
   3  -7  -2    9.26    1.11
  -3  -7   2    8.90    1.67
   3   7  -2    8.97    0.74
  -3  -7   1   13.55    1.86
   3  -7  -1   13.04    1.42
   3   7  -1   14.07    1.81
  -3   7   1   14.35    0.90
   3   7  -1   17.64    1.42
   3  -7  -1   14.22    1.12
   3   7  -1   13.39    0.90
  -3   7   1   13.04    0.98
   3  -7  -1   11.93    1.29
  -3  -7   1   15.90    2.05
  -3  -7   0   10.06    1.76
   3  -7   0    8.73    1.23
   3   7   0    9.71    1.63
   3  -7   0    8.91    0.94
   3   7   0    7.94    1.17
   3  -7   0    7.20    0.44
  -3   7   0    8.31    0.76
  -3  -7   0    7.95    1.35
   3  -7   0    7.45    1.19
  -3  -7   0    8.43    1.69
  -3   7   0    7.54    0.79
   3   7   0    7.39    0.73
  -3   7  -1  166.67    6.28
   3   7   1  178.59    6.46
  -3   7  -1  172.15    4.98
  -3  -7  -1  170.18    6.20
   3  -7   1  157.82    4.40
   3   7   1  169.25    4.94
  -3  -7  -1  162.83    6.59
   3  -7   1  167.36    4.74
   3  -7   1  163.73    5.13
   3   7   1  174.90    5.64
  -3  -7  -1  176.71    6.97
   3   7   1  169.33    6.36
   3  -7   1  167.37    5.74
   3  -7   2    6.67    0.80
   3  -7   2    6.81    0.81
  -3  -7  -2    5.16    1.66
   3  -7   2    9.62    1.21
   3   7   2    7.93    1.41
   3  -7   2    7.19    0.48
   3   7   2    8.86    0.77
  -3   7  -2    8.41    0.79
  -3  -7  -2    8.00    1.41
   3  -7   2    7.14    1.24
  -3  -7  -2    6.73    1.55
   3   7   2    7.65    1.53
  -3   7  -2   10.13    1.51
  -3  -7  -3   98.75    5.01
  -3  -7  -3   93.50    4.28
   3  -7   3   94.55    2.81
   3   7   3   92.95    4.52
   3  -7   3   96.68    4.10
  -3  -7  -3   95.13    4.63
   3   7   3   89.77    3.20
   3  -7   3   93.03    3.18
   3  -7   3  103.31    3.48
   3   7   3   99.76    3.78
   3   7   3  102.26    4.43
  -3   7  -3  100.21    4.39
   3  -7   3   96.87    3.83
  -3  -7  -4   67.85    4.09
  -3  -7  -4   63.89    3.45
   3  -7   4   70.21    2.21
   3  -7   4   75.96    3.50
   3   7   4   66.54    3.77
   3  -7   4   70.88    2.39
   3   7   4   62.93    2.55
   3  -7   4   68.64    2.87
   3   7   4   69.46    3.52
   3  -7   4   64.62    3.01
  -3  -7  -5   -0.83    1.02
   3   7   5   -0.27    0.58
   3  -7   5    0.10    0.84
   3  -7   5   -0.19    0.74
  -3  -7  -5   -0.64    1.33
  -3   7  -5    0.43    0.96
   3  -7   5   -0.13    0.91
   3   7   5    0.18    1.17
   3  -7   5    0.03    0.34
  -3  -7  -5   -0.45    0.99
   3   7   6    0.66    0.62
   3  -7   6    0.67    0.82
  -3  -7  -6    1.97    1.48
   3  -7   6    1.14    0.83
   3   7   6    1.09    0.97
   3  -7   6    0.41    0.99
   3   7   6    2.16    1.31
  -3  -7  -6    0.77    0.99
   3  -7   6    1.47    0.42
  -3   7  -6    1.71    1.01
   3   7   7   -0.41    0.67
   3  -7   7   -0.09    0.72
  -3  -7  -7   -0.45    1.54
   3  -7   7    0.11    0.88
   3  -7   7    0.57    1.00
  -3  -7  -7   -0.78    1.10
   3  -7   7    0.13    0.43
  -3   7  -7   -0.29    1.15
   3   7   8    3.84    0.88
   3  -7   8    4.21    0.93
  -3  -7  -8    1.86    1.53
   3  -7   8    4.69    1.33
  -3  -7  -8    3.03    1.23
   3   7   8    4.25    0.51
   3  -7   8    3.83    0.63
  -3   7  -8    3.47    1.18
   3   7   9    0.58    0.70
   3  -7   9    0.76    0.76
  -3  -7  -9    3.58    1.64
   3  -7   9   -0.30    1.09
  -3  -7  -9    0.16    1.05
  -3   7  -9    0.15    1.08
   3   7   9    0.75    0.39
   3  -7   9    0.85    0.58
   3   7  10   18.24    1.60
   3   7  10   23.86    1.14
   3  -7  10   21.52    2.18
  -3  -7 -10   19.33    2.11
   3  -7  10   22.54    1.68
  -3   7 -10   23.06    2.15
  -3  -8   8    7.59    1.55
   3   8  -8    8.34    1.73
   3   8  -8    7.79    1.13
   3  -8  -8    7.02    1.21
  -3   8   8    7.80    0.63
  -3  -8   8    5.78    1.72
   3   8  -8    7.57    0.72
   3  -8  -7    5.18    1.00
  -3  -8   7    6.13    1.45
   3   8  -7    5.09    1.57
   3   8  -7    4.28    1.00
   3  -8  -7    4.81    1.05
  -3   8   7    4.35    0.52
  -3  -8   7    3.28    1.63
   3   8  -7    4.39    0.61
  -3  -8   6    0.34    1.21
   3  -8  -6    1.89    1.05
   3   8  -6    0.09    0.83
   3  -8  -6   -0.10    0.83
  -3   8   6    0.48    0.39
  -3  -8   6   -0.43    1.42
   3   8  -6    1.31    0.43
  -3   8   6    0.39    0.76
   3  -8  -5    8.69    1.18
   3  -8  -5    5.47    1.30
   3   8  -5    8.71    0.67
   3  -8  -5    8.47    1.18
   3   8  -5    6.06    1.06
   3   8  -5    8.82    1.72
  -3   8   5    8.40    0.69
  -3  -8   5    3.20    1.59
  -3   8   5    6.63    0.91
  -3  -8   5    8.13    1.64
  -3  -8   4   23.03    2.39
  -3  -8   4   21.87    2.46
   3  -8  -4   15.53    1.72
   3   8  -4   18.74    2.15
  -3   8   4   22.09    1.14
   3   8  -4   23.61    1.04
  -3   8   4   23.01    1.44
   3  -8  -4   22.89    1.52
   3  -8  -4   24.17    1.74
   3   8  -4   21.75    1.64
  -3  -8   4   21.24    2.52
  -3  -8   3   16.66    2.17
   3  -8  -3   12.46    1.64
  -3  -8   3   16.52    2.27
   3   8  -3   14.87    1.95
   3  -8  -3   17.33    1.45
  -3   8   3   15.46    0.96
   3   8  -3   16.36    0.84
  -3   8   3   15.64    1.23
   3   8  -3   18.74    1.52
  -3  -8   3   16.64    2.18
   3  -8  -3   16.99    1.42
  -3  -8   2    0.77    1.30
   3  -8  -2    0.88    0.94
   3  -8  -2    0.09    0.72
   3   8  -2   -0.16    1.19
  -3  -8   2    0.23    1.54
   3   8  -2    0.10    0.69
  -3   8   2    1.06    0.49
  -3  -8   2    0.41    1.37
   3  -8  -2    0.20    0.79
  -3   8   2    0.44    0.62
   3   8  -2    0.54    0.33
  -3  -8   1    6.58    1.69
   3  -8  -1    4.90    0.89
   3   8  -1    5.83    1.54
   3  -8  -1    4.81    1.19
  -3   8   1    5.36    0.77
   3   8  -1    4.46    1.31
  -3   8   1    5.45    0.66
   3   8  -1    5.93    1.00
   3  -8  -1    4.01    1.09
  -3  -8   1    6.25    1.70
  -3  -8   1    4.59    1.67
   3   8  -1    5.02    0.46
  -3   8   0   -0.22    0.57
   3  -8   0    0.16    0.64
  -3  -8   0    0.20    1.43
   3  -8   0    0.24    0.97
   3   8   0   -0.31    1.03
  -3   8   0    0.05    0.48
   3   8   0    0.10    0.71
   3  -8   0   -0.35    0.96
  -3  -8   0   -0.40    1.40
   3   8   0   -0.28    0.37
   3   8   0    0.17    1.20
   3   8   1  271.38    8.87
  -3  -8  -1  251.11    8.64
  -3   8  -1  260.32    7.31
   3   8   1  243.81    6.75
  -3  -8  -1  259.12    9.30
   3  -8   1  263.78    7.62
  -3  -8  -1  257.19    9.47
   3   8   1  271.56    9.09
  -3   8  -1  252.84    8.88
   3  -8   1  266.29    8.33
  -3  -8  -2  424.98   13.81
  -3   8  -2  423.35   11.50
  -3  -8  -2  421.20   12.94
   3   8   2  404.94   10.87
  -3   8  -2  442.29   13.25
   3  -8   2  425.46   12.70
  -3  -8  -2  420.47   13.50
   3  -8   2  431.95   11.68
   3   8   2  411.43   13.10
   3  -8   2  438.03   12.48
  -3  -8  -3  303.94   10.80
   3   8   3  303.69   10.07
  -3  -8  -3  293.76    9.90
   3   8   3  291.37    7.94
   3  -8   3  316.12    9.84
  -3  -8  -3  318.62   10.52
  -3   8  -3  317.38   10.16
   3  -8   3  314.70    9.42
   3  -8   4    5.79    1.16
  -3  -8  -4    4.72    1.61
   3  -8   4    3.83    1.27
  -3  -8  -4    5.79    1.45
   3   8   4    5.25    0.50
   3   8   4    8.01    1.61
  -3   8  -4    3.89    1.42
   3  -8   5    0.77    0.85
  -3  -8  -5   -0.46    1.54
   3  -8   5   -0.46    1.07
  -3  -8  -5    1.48    1.17
   3   8   5    0.22    0.36
  -3   8  -5   -0.16    1.19
   3   8   5    0.63    1.12
   3  -8   6    4.19    1.10
  -3  -8  -6    2.35    1.41
   3  -8   6    2.86    1.28
  -3  -8  -6    5.54    1.41
   3   8   6    4.34    0.57
  -3   8  -6    5.50    1.53
   3   8   7   11.80    0.92
   3  -8   7   15.86    1.53
  -3  -8  -7   12.77    2.25
   3  -8   7   12.29    1.81
  -3   8  -7   15.73    1.95
   4   0 -18   84.03    3.17
   4   0 -18   84.16    3.34
  -4   0  18   80.05    3.62
  -4   0  18   81.57    3.23
  -4   0  17   -0.36    0.64
   4   0 -17    0.12    0.89
  -4   0  17    0.11    0.89
   4   0 -17    0.21    0.58
   4   0 -17   -0.08    0.67
   4   0 -16    4.73    1.38
  -4   0  16    5.23    0.78
   4   0 -16    5.14    1.04
  -4   0  16    5.06    1.07
   4   0 -16    5.76    0.95
   4   0 -16    5.21    0.78
   4   0 -15   -0.13    0.50
  -4   0  15    0.36    0.50
   4   0 -15   -0.33    1.04
   4   0 -15   -0.21    0.74
  -4   0  15    0.39    0.77
   4   0 -15    0.25    0.59
   4   0 -14  172.76    6.08
   4   0 -14  169.25    6.84
   4   0 -14  201.18    5.83
   4   0 -14  190.71    6.04
  -4   0  14  193.27    6.18
  -4   0  14  189.07    5.59
  -4   0  13    0.38    0.42
   4   0 -13   -0.61    0.98
   4   0 -13   -0.44    0.70
   4   0 -13    0.26    0.50
  -4   0  13    0.52    0.64
   4   0 -13   -0.42    0.68
   4   0 -12  494.74   14.32
   4   0 -12  517.27   14.08
   4   0 -12  534.26   14.47
  -4   0  12  512.38   14.36
   4   0 -12  493.01   15.25
  -4   0  12  535.80   13.76
  -4   0  11    0.04    0.34
   4   0 -11    0.42    0.95
   4   0 -11   -0.15    0.58
  -4   0  11   -0.53    0.66
   4   0 -11   -0.60    0.68
   4   0 -10  113.68    4.06
   4   0 -10  116.44    4.84
   4   0 -10  126.14    3.64
  -4   0  10  116.85    4.11
   4   0 -10  118.70    4.34
  -4   0  10  127.20    3.62
  -4   0   9   -0.12    0.84
  -4   0   9    0.29    0.27
   4   0  -9   -0.19    0.55
   4   0  -9   -0.26    0.31
   4   0  -9   -0.77    0.95
  -4   0   9   -0.27    0.51
   4   0  -9   -0.27    0.71
   4   0  -8   22.88    1.85
   4   0  -8   28.86    1.17
  -4   0   8   25.97    1.46
   4   0  -8   25.50    1.70
  -4   0   8   26.37    1.96
  -4   0   8   26.36    1.03
   4   0  -7   -0.24    0.80
  -4   0   7   -0.12    0.74
   4   0  -7    0.35    0.35
  -4   0   7    0.26    0.23
  -4   0   7    0.18    0.49
   4   0  -7    0.38    0.64
   4   0  -6   68.09    3.17
   4   0  -6   63.25    2.23
  -4   0   6   61.76    2.42
   4   0  -6   62.43    2.92
  -4   0   6   61.67    3.07
  -4   0   6   67.77    1.97
   4   0  -5   -0.20    0.66
  -4   0   5    0.11    0.79
   4   0  -5    0.33    0.73
  -4   0   5    0.09    0.20
   4   0  -5   -0.09    0.39
  -4   0   5   -0.05    0.42
  -4   0   4   98.69    2.86
   4   0  -4  106.59    4.10
   4   0  -4  105.10    3.34
  -4   0   4  100.31    3.32
   4   0  -4   98.28    3.94
  -4   0   4  102.38    4.09
   4   0  -3    0.82    0.66
  -4   0   3   -0.53    0.75
   4   0  -3   -0.72    0.73
  -4   0   3   -0.17    0.25
   4   0  -3    0.11    0.45
  -4   0   2  134.54    5.01
   4   0  -2  143.12    5.15
   4   0  -2  142.44    4.61
   4   0  -2  145.90    5.23
  -4   0   2  144.82    5.23
  -4   0   2  152.13    4.02
  -4   0   1   -0.16    0.21
   4   0  -1    0.11    0.69
  -4   0   1   -0.18    0.70
   4   0  -1   -0.29    0.70
  -4   0   1    0.10    0.68
   4   0  -1   -0.57    0.51
  -4   0   0  247.94    8.03
   4   0   0  267.98    8.11
   4   0   0  256.38    7.66
   4   0   0  261.25    8.30
  -4   0   0  264.99    8.26
  -4   0   0  266.96    6.96
  -4   0  -1    0.19    0.24
   4   0   1    0.11    0.75
  -4   0  -1   -0.10    0.73
   4   0   1    0.09    0.64
   4   0   1    0.07    0.52
  -4   0  -2   84.09    3.61
   4   0   2   87.07    3.47
   4   0   2   87.96    3.29
   4   0   2   90.99    3.36
   4   0   2   87.86    3.80
  -4   0  -2   93.70    2.72
  -4   0  -3    0.18    0.29
  -4   0  -3    1.12    0.72
   4   0   3    0.59    0.76
   4   0   3    0.17    0.60
   4   0   3    0.07    0.54
   4   0   3    0.40    0.58
  -4   0  -4  205.49    6.80
   4   0   4  210.78    6.53
   4   0   4  207.53    6.29
   4   0   4  210.34    7.09
   4   0   4  203.52    6.12
  -4   0  -4  208.14    5.79
   4   0   5   -0.06    0.51
  -4   0  -5    0.08    0.36
  -4   0  -5    0.11    0.74
   4   0   5    0.38    0.87
   4   0   5    0.26    0.50
   4   0   6   -0.41    0.53
  -4   0  -6    0.09    0.37
  -4   0  -6    0.12    0.72
   4   0   6    0.61    0.47
   4   0   7    0.22    0.54
   4   0   7    0.06    0.48
  -4   0  -7   -0.15    0.42
  -4   0  -7    0.24    0.80
  -4   0  -8  102.88    4.37
   4   0   8  107.17    3.55
   4   0   8  105.04    3.85
  -4   0  -8  111.03    3.56
   4   0   9    0.59    0.67
  -4   0  -9   -0.42    0.55
  -4   0  -9    0.92    0.94
   4   0   9   -0.31    0.45
  -4   0 -10   54.46    3.01
   4   0  10   55.59    2.12
   4   0  10   54.42    2.59
  -4   0 -10   56.49    2.36
  -4   0 -11   -0.29    0.61
   4   0  11   -0.29    0.80
  -4   0 -11   -0.57    0.97
   4   0  11    0.55    0.47
  -4   0 -12  136.69    5.57
   4   0  12  141.15    5.05
   4   0  12  135.64    4.17
  -4   0 -12  142.07    4.72
   4   0  13   -0.25    0.42
   4   0  13    0.22    0.78
  -4   0 -13    0.09    0.72
  -4   0 -13    0.48    1.12
   4   0  14   41.36    1.60
  -4   0 -14   38.97    2.83
   4   0  14   37.30    2.36
  -4   0 -14   39.76    2.21
   4   0  15   -1.02    0.99
  -4   0 -15   -0.35    1.15
   4   0  15    0.04    0.39
  -4   0 -16   84.63    4.41
   4   0  16   84.43    3.91
  -4   1  18    6.94    1.04
   4  -1 -18    7.19    1.20
   4   1 -18    7.38    1.40
   4  -1 -18    8.00    1.03
  -4   1  18    7.52    1.18
  -4  -1  18    7.35    1.40
  -4  -1  18    7.88    0.97
   4   1 -18    8.90    0.95
   4  -1 -18    8.23    1.11
   4   1 -18    7.18    1.08
   4  -1 -17   77.14    3.38
   4   1 -17   69.76    3.65
   4  -1 -17   78.47    3.07
   4   1 -17   79.61    2.99
   4  -1 -17   80.73    3.18
   4   1 -17   80.11    3.24
  -4   1  17   79.13    3.29
  -4  -1  17   83.10    3.73
  -4   1  17   84.05    3.20
  -4  -1  17   81.33    3.03
  -4   1  16    7.65    1.54
  -4   1  16    9.25    1.05
   4  -1 -16    8.50    1.64
  -4  -1  16   11.97    1.00
   4  -1 -16   10.04    1.18
   4   1 -16    7.79    1.39
  -4   1  16    8.24    1.09
   4  -1 -16   11.54    1.05
  -4  -1  16   11.09    1.44
   4   1 -16   10.32    1.01
   4  -1 -16   11.40    1.12
   4   1 -16   10.17    1.10
  -4  -1  15    1.29    1.16
  -4   1  15    2.18    1.22
  -4   1  15    2.55    0.69
  -4  -1  15    1.86    0.57
   4   1 -15    2.99    1.25
   4  -1 -15    1.64    0.68
   4   1 -15    2.64    0.96
   4   1 -15    2.25    0.63
  -4   1  15    1.36    0.68
  -4  -1  15    3.37    0.98
   4  -1 -15    2.85    1.20
   4  -1 -15    1.64    0.58
   4  -1 -15    2.36    0.72
   4   1 -15    3.80    0.78
  -4  -1  14    1.09    1.07
  -4   1  14   -0.15    0.98
  -4   1  14    0.72    0.53
   4  -1 -14   -0.30    0.96
  -4  -1  14    0.89    0.52
   4   1 -14    0.51    1.12
   4  -1 -14    1.36    0.71
   4   1 -14   -0.11    0.87
  -4   1  14    0.30    0.60
  -4  -1  14    1.11    0.83
   4   1 -14    0.39    0.55
   4  -1 -14    1.36    0.64
   4   1 -14    0.51    0.61
   4  -1 -14    0.66    0.57
  -4  -1  13  130.40    4.90
   4   1 -13  118.09    4.59
   4  -1 -13  121.14    5.04
   4   1 -13  117.02    5.18
   4   1 -13  126.84    4.15
   4  -1 -13  124.09    4.30
   4   1 -13  127.92    4.42
  -4   1  13  127.73    4.17
  -4  -1  13  124.22    4.64
   4  -1 -13  117.11    4.13
  -4  -1  13  123.37    5.14
  -4   1  13  122.77    5.07
  -4   1  13  120.24    3.92
  -4  -1  13  120.60    3.90
  -4  -1  12   11.15    1.44
  -4   1  12   11.05    1.46
  -4  -1  12   11.84    1.40
   4  -1 -12   10.68    1.45
   4   1 -12    9.48    1.53
   4  -1 -12    8.05    0.93
   4   1 -12    9.36    1.19
   4   1 -12    9.87    0.82
  -4   1  12    9.14    0.92
  -4  -1  12   10.57    1.29
   4   1 -12    9.44    0.96
  -4   1  12   10.90    0.82
   4  -1 -12    9.99    1.07
   4   1 -12   10.17    1.09
  -4  -1  12   10.91    0.83
  -4  -1  11    7.03    1.34
  -4   1  11   10.89    1.42
  -4   1  11    8.26    0.69
   4  -1 -11    8.24    1.31
   4   1 -11    8.64    1.46
   4   1 -11    8.00    1.12
  -4  -1  11    9.01    1.24
   4   1 -11    9.18    0.77
  -4   1  11    6.99    0.83
  -4  -1  11    9.32    1.15
   4  -1 -11    8.97    1.06
   4   1 -11    7.85    1.02
  -4  -1  11    9.46    0.77
   4  -1 -11    8.60    0.85
   4   1 -11    8.15    0.93
  -4   1  10  213.97    6.68
   4  -1 -10  195.76    5.99
  -4  -1  10  200.55    6.92
   4   1 -10  191.84    6.48
   4  -1 -10  197.62    6.96
   4   1 -10  189.90    7.17
   4  -1 -10  211.20    6.15
   4   1 -10  213.71    6.00
  -4  -1  10  205.85    6.59
  -4   1  10  211.19    6.02
   4  -1 -10  208.46    6.54
   4   1 -10  205.97    6.59
  -4  -1  10  216.32    7.24
  -4   1  10  204.52    5.75
  -4  -1  10  211.09    5.91
  -4   1   9    5.52    0.95
  -4  -1   9    3.44    1.14
   4  -1  -9    5.29    0.69
   4   1  -9    5.44    1.25
  -4   1   9    4.48    0.46
   4  -1  -9    4.13    1.02
  -4  -1   9    4.89    0.59
   4  -1  -9    4.10    0.60
  -4  -1   9    3.02    0.95
   4   1  -9    4.26    0.60
  -4  -1   9    5.33    0.92
  -4   1   9    4.61    0.60
   4   1  -9    3.67    0.87
   4  -1  -9    2.86    0.77
  -4   1   8  131.27    4.58
   4  -1  -8  123.16    3.88
   4  -1  -8  120.67    4.81
   4   1  -8  133.56    5.19
  -4  -1   8  132.20    4.89
   4   1  -8  134.40    4.13
   4  -1  -8  127.21    4.16
  -4  -1   8  132.12    4.55
  -4   1   8  128.42    3.88
   4   1  -8  131.42    4.69
   4  -1  -8  137.34    4.67
  -4  -1   8  126.66    4.98
  -4   1   8  131.02    3.66
  -4  -1   8  132.63    3.96
  -4   1   7   25.70    1.63
  -4  -1   7   26.41    1.87
   4  -1  -7   26.45    1.84
   4   1  -7   25.98    2.02
   4  -1  -7   27.93    0.94
   4   1  -7   29.44    1.46
  -4  -1   7   22.67    1.56
   4  -1  -7   26.39    1.40
  -4   1   7   27.54    1.16
   4   1  -7   25.47    1.73
   4  -1  -7   32.29    1.86
  -4  -1   7   26.61    1.96
  -4   1   7   27.09    0.97
  -4  -1   7   30.13    1.31
  -4   1   6   90.57    3.37
   4  -1  -6   89.54    3.68
   4  -1  -6   92.51    2.46
   4   1  -6   85.07    3.10
  -4  -1   6   86.76    3.33
  -4   1   6   93.22    2.67
   4  -1  -6   82.50    3.02
   4   1  -6   96.17    3.67
   4  -1  -6   91.13    3.58
  -4  -1   6   85.69    3.78
   4   1  -6   80.25    3.80
  -4   1   6   81.70    2.38
  -4  -1   6   90.03    2.92
  -4  -1   5   19.31    1.11
   4  -1  -5   23.49    1.67
  -4   1   5   24.69    1.48
   4   1  -5   19.92    1.74
   4  -1  -5   20.49    0.82
   4   1  -5   19.41    1.25
  -4  -1   5   20.85    1.41
   4   1  -5   24.42    1.69
   4  -1  -5   22.00    1.60
  -4  -1   5   22.61    1.74
   4  -1  -4    0.59    0.73
  -4   1   4   -0.37    0.60
   4   1  -4   -0.51    0.77
  -4  -1   4   -0.11    0.80
   4   1  -4   -0.24    0.83
   4  -1  -4   -0.10    0.66
  -4  -1   4   -0.05    0.42
   4  -1  -4   -0.08    0.28
   4   1  -4    0.35    0.58
  -4  -1   4   -0.15    0.61
  -4   1   3  245.47    7.28
   4  -1  -3  247.65    7.55
  -4  -1   3  229.38    6.97
   4   1  -3  248.52    7.29
   4  -1  -3  245.31    6.69
  -4  -1   3  251.89    7.31
   4   1  -3  236.98    7.69
   4  -1  -3  244.47    7.69
  -4  -1   3  238.18    7.80
   4   1  -3  242.98    7.91
  -4   1   2   47.88    2.15
   4  -1  -2   51.15    2.35
   4   1  -2   46.47    2.58
   4   1  -2   43.95    2.17
   4  -1  -2   46.82    1.80
  -4  -1   2   47.32    2.15
   4   1  -2   46.28    2.48
   4  -1  -2   46.17    2.45
  -4  -1   2   43.67    2.45
  -4   1   1  109.65    3.78
   4  -1  -1  108.14    3.89
   4   1  -1  107.88    4.25
   4   1  -1  115.30    3.91
   4  -1  -1  109.69    3.44
   4   1  -1  111.70    4.28
   4  -1  -1  109.15    4.20
  -4  -1   1  103.62    4.16
  -4   1   1  103.06    2.81
  -4  -1   0    4.71    0.55
   4   1   0    4.06    0.94
  -4   1   0    3.09    0.72
   4  -1   0    4.10    0.95
   4  -1   0    3.44    0.76
   4   1   0    5.36    0.97
  -4  -1   0    3.69    0.83
   4   1   0    4.64    0.83
   4   1   0    4.25    0.81
   4  -1   0    3.42    0.58
  -4   1   0    4.39    0.32
  -4   1  -1   75.30    3.12
   4   1   1   82.74    3.54
   4  -1   1   83.85    3.17
   4   1   1   84.77    3.25
   4   1   1   83.26    3.32
   4   1   1   86.53    3.65
   4  -1   1   82.18    3.59
  -4  -1  -1   82.05    2.75
  -4   1  -1   83.94    2.44
   4  -1   1   89.08    2.76
  -4   1  -2   26.71    1.64
   4   1   2   29.09    1.92
   4  -1   2   32.23    1.65
   4   1   2   28.85    1.65
   4   1   2   27.72    1.75
   4   1   2   26.14    1.89
   4  -1   2   30.76    2.00
   4  -1   2   28.95    1.23
  -4  -1  -2   29.10    1.30
  -4   1  -2   28.41    1.10
   4  -1   2   27.07    1.17
  -4   1  -3  104.54    3.85
   4   1   3  106.56    4.10
   4  -1   3  105.51    3.66
   4  -1   3  108.44    3.61
   4   1   3  101.10    3.74
   4   1   3  107.36    4.01
   4   1   3  100.51    4.23
   4  -1   3  102.70    4.27
   4  -1   3  104.16    3.29
  -4  -1  -3  107.22    3.35
  -4   1  -3  109.20    3.18
  -4   1  -4  127.18    4.60
  -4  -1  -4  128.77    5.09
   4   1   4  138.63    4.87
   4  -1   4  136.84    4.33
   4   1   4  133.78    4.52
   4   1   4  129.95    4.79
   4   1   4  132.42    5.10
   4  -1   4  140.45    5.19
   4  -1   4  131.91    4.09
  -4  -1  -4  138.14    4.11
  -4   1  -4  137.94    3.99
  -4   1  -5   79.89    3.33
  -4  -1  -5   85.14    3.81
   4   1   5   87.18    3.48
   4  -1   5   89.20    2.98
   4   1   5   80.01    3.11
   4   1   5   85.47    3.53
   4   1   5   82.17    3.74
   4  -1   5   80.96    3.75
   4  -1   5   77.49    2.80
  -4  -1  -5   83.08    2.80
  -4   1  -5   85.51    2.76
  -4   1  -6   47.52    2.40
  -4  -1  -6   44.98    2.68
   4  -1   6   44.98    1.86
   4   1   6   47.16    2.48
   4   1   6   41.03    2.01
   4  -1   6   43.38    1.88
  -4  -1  -6   46.31    1.85
  -4   1  -6   46.93    1.84
   4   1   7   10.37    1.12
   4  -1   7   10.82    0.90
  -4  -1  -7   10.21    0.85
  -4   1  -7    9.36    1.19
  -4   1  -7    9.38    0.83
   4   1   7    9.17    0.95
  -4  -1  -7    9.37    1.36
   4  -1   7   10.45    0.80
   4  -1   8    0.47    0.56
  -4  -1  -8    0.95    0.52
  -4   1  -8    0.90    0.50
   4  -1   8    0.31    0.45
  -4  -1  -8    0.29    0.90
  -4   1  -8    0.86    0.75
   4   1   8    1.03    0.77
   4   1   8    0.46    0.58
  -4  -1  -9 1410.23   38.56
  -4   1  -9 1436.59   38.03
   4   1   9 1399.48   37.15
   4  -1   9 1451.79   36.78
   4   1   9 1406.15   37.77
   4  -1   9 1424.63   37.33
  -4  -1  -9 1498.15   37.16
  -4   1  -9 1436.89   37.23
  -4  -1 -10  164.56    6.38
  -4   1 -10  172.38    6.01
  -4  -1 -10  165.02    5.59
   4   1  10  171.57    5.17
   4   1  10  160.31    5.75
   4  -1  10  169.85    4.79
   4  -1  10  162.66    5.38
  -4   1 -10  162.80    5.31
  -4  -1 -11  876.30   25.47
  -4   1 -11  892.63   24.98
  -4  -1 -11  927.46   24.54
   4   1  11  896.81   24.81
   4  -1  11  897.65   24.36
   4   1  11  911.13   23.91
   4  -1  11  911.01   23.49
  -4  -1 -11  964.09   24.17
  -4   1 -12   26.72    2.15
  -4  -1 -12   24.52    2.32
  -4  -1 -12   26.21    1.80
   4   1  12   33.60    2.18
   4  -1  12   29.14    1.84
   4   1  12   27.07    1.42
  -4  -1 -12   28.66    1.67
  -4   1 -12   28.14    1.79
   4  -1  12   28.34    1.16
  -4  -1 -13  115.49    5.42
  -4   1 -13  123.02    5.16
   4  -1  13  135.36    4.66
  -4  -1 -13  128.67    4.72
   4   1  13  126.87    5.06
   4  -1  13  128.18    4.71
  -4  -1 -13  136.64    4.56
   4   1  13  132.84    4.12
  -4   1 -13  130.82    4.70
   4  -1  14   36.24    1.29
  -4   1 -14   35.04    2.50
  -4  -1 -14   31.83    2.69
   4  -1  14   29.68    1.92
  -4  -1 -14   37.20    2.14
   4   1  14   34.36    2.39
   4  -1  14   29.50    2.02
  -4  -1 -14   36.57    2.01
  -4   1 -14   32.28    2.08
   4   1  14   33.84    1.58
   4  -1  15    0.34    0.83
   4   1  15    1.59    0.53
  -4  -1 -15    0.38    1.42
  -4   1 -15    0.16    1.00
   4  -1  15    1.10    0.76
  -4  -1 -15    0.73    0.76
   4   1  15    1.70    1.13
   4   1  16    5.66    1.39
   4  -1  16    8.79    1.37
  -4  -1 -16   10.21    1.84
  -4   1 -16    8.51    1.63
  -4  -1 -16    9.89    1.25
   4   2 -18  159.07    4.88
   4  -2 -18  146.42    5.02
   4   2 -18  150.93    5.17
  -4   2  18  142.89    4.99
  -4  -2  18  144.47    5.90
  -4   2  18  160.72    5.38
  -4  -2  18  153.19    5.03
   4  -2 -18  150.83    5.10
  -4   2  17   13.43    1.35
   4   2 -17   16.53    1.19
   4  -2 -17   14.18    1.39
   4  -2 -17   15.30    1.33
   4   2 -17   11.19    1.66
   4  -2 -17   16.11    1.31
  -4   2  17   14.22    1.23
  -4  -2  17   12.78    1.77
   4   2 -17   15.84    1.32
  -4  -2  17   16.16    1.26
  -4   2  16    1.12    1.08
  -4   2  16    1.52    0.75
   4  -2 -16    1.47    0.77
   4   2 -16    2.35    1.25
   4  -2 -16    2.23    0.71
   4   2 -16    2.84    0.66
  -4  -2  16    1.20    0.63
  -4   2  16    1.04    0.64
  -4  -2  16    2.83    1.10
   4  -2 -16    2.67    0.74
   4   2 -16    1.04    0.70
  -4  -2  15    2.99    1.24
  -4   2  15    7.83    1.46
  -4   2  15    5.20    0.87
   4  -2 -15    6.49    1.34
  -4  -2  15    5.95    0.85
   4  -2 -15    6.08    0.92
   4  -2 -15    6.58    0.86
  -4   2  15    6.81    0.85
  -4  -2  15    5.58    1.40
  -4  -2  15    6.13    1.30
   4  -2 -15    5.73    0.83
   4   2 -15    7.23    0.96
   4   2 -15    6.00    0.82
  -4  -2  14    8.29    1.36
  -4  -2  14   12.06    1.68
  -4   2  14   12.21    1.10
   4  -2 -14   11.36    1.52
   4   2 -14    8.09    1.67
  -4  -2  14   10.58    0.98
   4  -2 -14    9.50    0.97
   4   2 -14   12.93    1.60
   4  -2 -14   13.51    1.16
   4   2 -14   13.05    1.07
   4   2 -14   11.26    1.00
  -4   2  14   10.57    0.95
  -4  -2  14   11.48    1.50
  -4   2  14    9.43    1.55
   4   2 -14   11.72    1.15
  -4  -2  13   16.22    1.64
  -4   2  13   12.52    1.07
   4  -2 -13   14.38    1.57
   4   2 -13    9.55    1.65
   4  -2 -13   11.52    0.99
   4   2 -13   12.46    1.08
   4   2 -13    9.75    1.44
   4   2 -13   12.65    1.04
  -4  -2  13   11.34    1.68
  -4   2  13   12.08    0.91
  -4   2  13   12.56    1.60
  -4  -2  13   10.31    1.42
   4  -2 -13   10.49    1.04
   4   2 -13   13.87    1.23
  -4  -2  13   14.74    1.08
  -4  -2  12    9.85    1.49
  -4   2  12    8.28    1.42
  -4   2  12   10.14    0.91
   4  -2 -12   12.52    1.44
  -4  -2  12   10.97    0.95
   4  -2 -12   11.62    0.90
  -4   2  12   10.31    0.79
   4   2 -12    9.69    0.94
   4   2 -12    7.82    0.95
  -4  -2  12    8.44    1.34
  -4  -2  12   11.62    1.49
   4  -2 -12    9.46    0.91
   4  -2 -12    9.68    1.02
   4   2 -12   10.82    1.12
   4   2 -12   11.65    1.66
  -4  -2  11   28.48    2.06
   4  -2 -11   24.22    1.88
   4   2 -11   24.06    2.25
   4  -2 -11   25.06    1.41
   4   2 -11   24.60    1.40
   4  -2 -11   26.39    1.60
   4   2 -11   25.87    1.68
  -4   2  11   24.76    1.12
  -4  -2  11   25.03    1.88
  -4  -2  11   24.82    2.08
  -4   2  11   24.20    1.99
  -4   2  11   25.32    1.30
  -4  -2  11   24.26    1.39
   4  -2 -11   23.87    1.24
  -4   2  10    8.87    0.72
  -4  -2  10    6.82    1.29
  -4  -2  10    9.66    1.37
  -4   2  10    8.41    1.30
   4  -2 -10    8.91    0.84
   4  -2 -10    7.39    1.13
  -4  -2  10    8.36    0.86
   4  -2 -10    8.22    0.70
  -4   2  10    8.98    0.57
   4   2 -10    9.76    0.92
  -4  -2  10    9.38    1.27
   4  -2 -10    8.69    1.01
   4   2 -10    7.16    1.10
  -4  -2   9   25.00    1.89
   4  -2  -9   21.68    1.68
   4   2  -9   23.35    2.06
   4  -2  -9   19.53    1.20
   4   2  -9   22.12    1.36
   4  -2  -9   20.91    1.50
   4  -2  -9   22.65    1.02
  -4  -2   9   24.92    1.95
  -4   2   9   21.38    1.76
  -4  -2   9   17.18    1.57
  -4  -2   9   21.71    1.31
   4  -2  -8   40.74    1.78
  -4  -2   8   39.93    2.44
   4  -2  -8   41.13    2.27
   4   2  -8   38.03    2.57
   4   2  -8   40.76    1.96
  -4  -2   8   37.91    2.22
   4  -2  -8   42.69    2.13
  -4  -2   8   40.93    2.50
  -4   2   8   38.09    2.36
  -4  -2   8   42.93    1.92
   4  -2  -8   39.36    1.42
  -4   2   7  317.35    8.83
   4  -2  -7  323.96    9.29
   4   2  -7  306.10    9.86
   4  -2  -7  310.21    8.50
  -4  -2   7  300.74    9.51
   4   2  -7  302.56    8.85
   4  -2  -7  287.61    7.90
  -4  -2   7  304.43    9.25
  -4  -2   7  315.38    8.76
   4  -2  -7  312.80    9.07
  -4  -2   7  303.28    9.54
  -4   2   7  312.28    9.43
  -4  -2   6   37.95    1.93
  -4   2   6   41.70    1.92
  -4  -2   6   42.68    2.48
   4   2  -6   37.40    2.52
   4  -2  -6   39.43    2.18
   4  -2  -6   41.70    1.74
   4   2  -6   44.00    2.11
  -4  -2   6   35.36    2.14
   4  -2  -6   43.21    2.18
  -4  -2   6   38.48    2.41
  -4   2   6   41.70    2.32
  -4   2   5 1257.01   32.64
  -4  -2   5 1276.90   32.87
  -4  -2   5 1278.20   33.68
   4  -2  -5 1256.00   33.12
   4   2  -5 1265.66   33.91
   4  -2  -5 1248.67   32.44
   4   2  -5 1243.36   33.00
  -4  -2   5 1261.69   33.26
   4  -2  -5 1287.90   33.19
  -4  -2   5 1243.46   33.55
  -4   2   5 1231.48   33.34
  -4   2   4  494.23   13.31
  -4  -2   4  499.99   13.66
  -4  -2   4  470.29   14.26
   4  -2  -4  490.25   13.74
   4   2  -4  494.24   14.50
   4   2  -4  488.49   13.79
   4  -2  -4  477.14   13.12
  -4  -2   4  498.67   13.94
   4  -2  -4  506.69   13.96
  -4  -2   4  496.18   14.23
  -4   2   4  496.95   14.03
  -4   2   3  795.19   20.16
  -4  -2   3  743.23   21.20
   4  -2  -3  781.00   20.55
   4   2  -3  754.52   21.35
   4   2  -3  765.06   20.72
   4  -2  -3  745.60   19.97
  -4  -2   3  778.22   20.81
   4  -2  -3  757.58   20.82
  -4  -2   3  740.34   21.04
  -4   2   3  772.25   20.90
   4  -2  -2   14.63    1.37
  -4   2   2   17.30    1.05
   4  -2  -2   15.32    1.18
  -4  -2   2   13.59    1.48
  -4  -2   2   14.16    1.41
   4   2  -2   15.65    1.63
  -4   2   2   14.91    1.37
   4  -2  -2   14.02    0.56
   4  -2  -2   15.93    0.77
   4  -2  -2   15.28    0.92
   4   2  -2   12.90    1.22
   4   2  -2   15.24    1.32
  -4  -2   2   14.38    1.31
   4  -2  -2   14.88    1.14
  -4   2   1  133.17    4.07
   4  -2  -1  138.62    4.34
  -4  -2   1  119.32    4.98
   4  -2  -1  127.32    4.27
   4   2  -1  128.60    5.04
   4   2  -1  130.92    4.59
   4   2  -1  126.32    4.67
  -4  -2   1  131.89    4.65
   4  -2  -1  126.54    3.84
   4  -2  -1  133.73    4.82
  -4  -2   1  130.15    4.86
  -4   2   0   28.68    1.09
  -4   2   0   25.35    1.32
   4  -2   0   29.25    1.51
   4   2   0   24.90    1.92
   4   2   0   26.47    1.68
   4   2   0   28.52    1.84
   4  -2   0   23.64    1.78
  -4  -2   0   29.48    1.95
   4  -2   0   27.46    0.94
   4  -2   0   31.79    1.53
  -4   2  -1   31.52    1.28
  -4   2  -1   29.91    1.45
   4   2   1   29.66    2.14
   4  -2   1   31.47    1.51
   4   2   1   27.41    1.70
   4   2   1   31.58    1.96
   4  -2   1   31.47    2.04
  -4  -2  -1   31.17    1.58
   4  -2   1   29.38    1.08
   4  -2   1   35.03    1.58
   4   2   2  157.73    5.68
   4  -2   2  160.62    4.75
   4   2   2  149.18    5.18
   4   2   2  153.70    5.51
  -4   2  -2  155.72    4.80
   4  -2   2  154.49    5.60
  -4  -2  -2  163.64    4.95
   4  -2   2  157.23    4.38
  -4   2  -2  155.95    4.60
  -4   2  -3  125.30    3.98
   4   2   3  120.04    4.67
   4   2   3  124.85    4.31
   4   2   3  123.15    4.64
   4  -2   3  130.97    4.82
  -4  -2  -3  123.84    4.00
   4  -2   3  115.64    3.53
  -4   2  -3  119.27    3.76
  -4   2  -4   32.06    1.63
   4   2   4   33.43    2.10
   4  -2   4   30.71    1.49
   4   2   4   25.35    1.91
   4   2   4   34.00    1.84
   4  -2   4   33.70    2.22
  -4  -2  -4   33.31    1.62
   4  -2   4   33.18    1.32
   4   2   4   31.86    1.25
  -4   2  -4   31.50    1.48
  -4   2  -5   44.77    2.09
   4   2   5   48.56    2.57
   4  -2   5   50.78    1.91
   4   2   5   52.06    2.68
   4   2   5   48.47    2.24
   4  -2   5   45.72    2.66
  -4  -2  -5   46.67    2.01
   4  -2   5   43.15    1.74
  -4   2  -5   47.48    1.98
  -4  -2  -6    0.86    0.51
   4  -2   6    1.75    0.46
  -4   2  -6    0.92    0.53
  -4   2  -6    1.45    0.62
   4   2   6    1.54    0.61
   4   2   6    2.31    0.99
   4  -2   6    0.47    0.38
  -4   2  -7  150.59    5.05
  -4  -2  -7  145.47    5.26
   4   2   7  150.98    5.60
   4  -2   7  151.44    4.38
   4   2   7  152.29    4.99
   4   2   7  149.39    5.70
   4  -2   7  143.91    4.58
  -4  -2  -7  156.81    4.81
  -4   2  -7  157.04    4.90
  -4   2  -8   16.04    1.39
  -4  -2  -8   15.97    1.87
   4  -2   8   19.16    1.20
  -4  -2  -8   19.36    1.56
   4  -2   8   17.79    0.89
   4   2   8   20.36    1.37
   4   2   8   18.48    1.80
   4  -2   8   17.70    1.12
  -4  -2  -8   19.55    1.24
  -4   2  -8   19.65    1.33
  -4   2  -9   21.75    1.63
  -4  -2  -9   21.58    2.11
   4  -2   9   23.53    1.40
  -4  -2  -9   21.80    1.71
   4   2   9   26.54    1.54
   4   2   9   23.62    1.98
   4  -2   9   24.82    0.98
   4  -2   9   21.02    1.34
  -4  -2  -9   25.70    1.46
  -4   2  -9   24.61    1.57
  -4   2  -9   24.39    0.98
  -4  -2 -10   85.54    4.41
  -4   2 -10   93.21    3.80
   4  -2  10   95.16    3.45
  -4  -2 -10   94.59    3.85
   4   2  10   91.11    4.19
   4  -2  10   90.95    3.37
  -4  -2 -10   99.59    3.44
   4  -2  10   94.89    2.70
  -4   2 -10   96.20    3.69
   4  -2  11   10.79    0.50
   4  -2  11   10.17    1.05
  -4  -2 -11   10.21    1.02
  -4  -2 -11   10.40    1.73
  -4   2 -11    6.93    1.14
   4  -2  11   10.20    1.03
  -4  -2 -11    9.03    1.20
   4   2  11   11.16    1.02
   4   2  11    7.69    1.43
  -4   2 -11    7.63    0.62
   4  -2  12    0.33    0.64
  -4  -2 -12    0.38    0.60
  -4  -2 -12   -0.19    1.24
  -4   2 -12    0.71    0.80
  -4   2 -12    0.21    0.84
   4  -2  12    0.91    0.68
  -4  -2 -12   -0.45    0.75
   4  -2  12    0.82    0.22
   4   2  12    1.89    1.16
  -4   2 -12    0.11    0.34
   4  -2  13    2.69    0.80
  -4  -2 -13    3.65    0.80
  -4   2 -13    3.90    1.08
  -4  -2 -13    4.64    1.43
  -4   2 -13    2.13    0.99
   4  -2  13    3.15    0.28
   4  -2  13    3.28    0.81
  -4  -2 -13    3.43    1.03
   4   2  13    4.02    0.69
  -4   2 -14    2.99    0.87
   4   2  14    1.43    0.60
   4  -2  14    1.65    0.86
  -4   2 -14    1.08    0.41
  -4   2 -14    2.40    0.98
  -4  -2 -14    2.21    1.32
  -4   2 -14    2.66    1.10
   4  -2  14    1.90    0.84
  -4  -2 -14    3.16    0.99
  -4   2 -15   11.21    1.30
   4  -2  15    9.49    1.22
   4   2  15    9.57    0.93
  -4  -2 -15    8.79    1.75
  -4   2 -15    7.37    1.38
   4  -2  15    8.52    1.19
  -4  -2 -15    8.51    1.35
  -4   2 -16   45.36    2.51
  -4  -2 -16   51.38    3.69
  -4   2 -16   45.35    2.91
  -4  -2 -16   49.46    2.77
   4  -2  16   44.04    2.56
   4   2  16   48.57    2.05
   4   3 -17   46.72    2.05
   4  -3 -17   46.57    2.17
  -4   3  17   41.16    1.91
  -4  -3  17   49.98    3.13
  -4   3  17   43.65    2.01
  -4  -3  17   46.71    2.23
   4  -3 -17   43.44    2.28
  -4   3  16   11.54    1.70
  -4  -3  16   11.04    1.09
   4  -3 -16   11.18    1.09
  -4   3  16    9.60    0.88
  -4  -3  16    7.91    1.56
  -4   3  16   10.56    0.94
   4  -3 -16   10.38    1.02
   4   3 -16    9.53    0.95
  -4   3  15   12.90    1.70
   4  -3 -15   12.03    1.65
  -4  -3  15   12.40    1.17
   4  -3 -15    9.19    0.97
   4   3 -15   12.11    1.07
  -4   3  15   12.16    0.87
   4   3 -15   13.61    1.17
  -4  -3  15    8.90    1.57
  -4   3  15   11.83    0.91
   4  -3 -15   12.44    1.07
  -4  -3  15   11.44    1.60
  -4  -3  14    3.92    1.19
  -4  -3  14    2.08    1.08
  -4   3  14    2.76    1.14
   4  -3 -14    4.84    1.22
   4  -3 -14    3.74    0.67
   4   3 -14    1.61    0.67
   4   3 -14    3.37    0.77
  -4   3  14    2.98    0.51
  -4  -3  14    3.76    1.22
  -4  -3  14    3.07    0.78
  -4   3  14    2.37    0.50
   4  -3 -14    2.40    0.66
  -4  -3  13    3.14    1.23
  -4  -3  13    3.19    1.25
  -4   3  13    5.03    1.20
   4  -3 -13    5.86    1.27
  -4  -3  13    4.00    0.84
   4  -3 -13    4.63    0.62
   4   3 -13    3.42    0.75
   4  -3 -13    6.05    0.84
   4   3 -13    5.87    0.90
  -4  -3  13    4.81    1.26
  -4   3  13    4.48    0.50
   4  -3 -13    5.22    0.80
  -4  -3  12  187.71    6.41
   4  -3 -12  175.19    6.10
   4  -3 -12  173.60    5.34
   4   3 -12  185.53    5.52
   4  -3 -12  175.81    5.35
  -4  -3  12  171.01    6.28
  -4   3  12  154.89    4.46
  -4  -3  12  172.22    6.43
  -4   3  12  173.79    6.22
  -4  -3  12  185.84    5.60
   4  -3 -12  171.75    4.96
  -4  -3  11  283.77    9.22
   4  -3 -11  275.12    8.85
   4  -3 -11  287.58    8.17
   4   3 -11  294.21    8.42
   4  -3 -11  286.50    8.26
  -4  -3  11  265.39    9.10
  -4  -3  11  286.49    9.35
  -4   3  11  295.56    9.17
   4  -3 -11  270.16    7.71
  -4  -3  11  295.51    8.47
  -4  -3  10  327.93    9.93
   4  -3 -10  300.81    9.35
   4  -3 -10  310.05    8.68
   4   3 -10  311.39    9.03
   4  -3 -10  312.15    8.86
  -4  -3  10  302.00    9.72
  -4  -3  10  305.55    9.82
  -4   3  10  316.08    9.63
   4  -3 -10  296.06    8.18
  -4  -3  10  294.77    9.02
  -4  -3   9   22.27    1.92
   4  -3  -9   24.22    1.71
   4  -3  -9   26.86    1.38
   4   3  -9   24.56    2.29
   4   3  -9   22.10    1.53
   4  -3  -9   24.14    1.51
  -4  -3   9   23.65    1.93
  -4   3   9   26.42    1.92
   4  -3  -9   21.64    0.97
  -4  -3   9   25.37    1.62
  -4  -3   8   83.69    3.75
   4  -3  -8   74.24    3.19
   4   3  -8   75.30    3.91
   4  -3  -8   74.81    2.71
   4   3  -8   78.94    3.19
  -4  -3   8   75.53    3.55
   4  -3  -8   80.17    3.06
  -4  -3   8   76.91    3.61
  -4   3   8   69.96    3.32
   4  -3  -8   74.24    2.23
  -4  -3   8   78.33    3.21
  -4  -3   7   12.92    1.47
  -4  -3   7   10.36    1.38
  -4   3   7   16.56    1.50
   4  -3  -7   12.66    0.90
   4   3  -7   11.35    1.64
  -4  -3   7   11.81    1.18
   4   3  -7   11.80    1.27
  -4  -3   7   13.25    1.51
   4  -3  -7   16.93    1.38
   4   3  -7   11.88    1.22
   4  -3  -7   11.33    0.51
   4  -3  -7   10.65    1.06
  -4  -3   6   58.44    2.67
   4  -3  -6   52.14    1.60
  -4  -3   6   54.02    3.00
   4  -3  -6   60.10    2.12
   4  -3  -6   57.95    2.54
   4   3  -6   53.87    2.60
  -4  -3   6   51.98    2.79
   4   3  -6   55.81    2.63
   4  -3  -6   64.11    2.62
  -4  -3   6   57.91    2.94
  -4   3   6   58.15    2.75
   4   3  -6   51.31    3.07
   4  -3  -6   50.52    1.47
  -4  -3   5   31.45    1.95
  -4  -3   5   31.82    2.24
   4  -3  -5   30.18    1.75
   4   3  -5   28.42    2.26
   4  -3  -5   30.85    1.41
   4   3  -5   29.85    1.93
  -4  -3   5   28.41    2.04
   4   3  -5   32.81    1.93
   4  -3  -5   30.76    1.82
  -4  -3   5   28.34    2.07
  -4   3   5   32.04    1.95
   4  -3  -5   29.00    1.89
  -4  -3   4  120.16    4.61
  -4  -3   4  118.64    4.98
   4  -3  -4  126.88    4.29
   4  -3  -4  119.61    3.82
   4   3  -4  122.69    4.64
  -4  -3   4  126.55    4.83
   4   3  -4  127.69    4.62
   4  -3  -4  129.13    4.51
  -4  -3   4  130.60    4.89
  -4   3   4  126.07    4.57
   4   3  -4  123.98    5.17
   4  -3  -4  129.47    4.57
  -4  -3   3  127.27    5.22
   4  -3  -3  135.35    4.35
   4   3  -3  123.37    5.20
   4  -3  -3  127.25    3.93
   4   3  -3  121.44    4.64
   4   3  -3  125.93    4.82
   4   3  -3  133.19    4.80
   4  -3  -3  132.50    4.65
  -4  -3   3  133.72    4.95
  -4   3   3  135.32    4.72
   4  -3  -3  135.75    4.67
  -4  -3   2   78.59    3.90
   4  -3  -2   86.95    3.02
   4   3  -2   79.10    3.92
   4  -3  -2   82.08    2.71
   4   3  -2   80.01    3.40
   4  -3  -2   84.03    2.39
   4   3  -2   83.48    3.60
   4  -3  -2   85.33    2.40
   4   3  -2   81.31    3.51
   4  -3  -2   87.65    3.49
  -4  -3   2   76.19    3.52
   4  -3  -2   88.11    3.37
  -4   3   1   32.72    1.20
  -4  -3   1   30.13    2.27
   4  -3  -1   32.33    1.46
   4   3  -1   33.06    2.31
   4  -3  -1   28.63    1.24
   4  -3  -1   28.52    1.11
   4   3  -1   26.34    1.79
   4   3  -1   28.19    1.96
   4   3  -1   30.15    1.95
   4  -3  -1   26.93    1.80
  -4  -3   1   28.79    1.94
   4  -3  -1   29.29    0.91
   4  -3  -1   29.18    1.71
  -4   3   0   -0.02    0.26
   4   3   0   -0.11    0.72
   4  -3   0    0.03    0.16
   4  -3   0   -0.10    0.73
  -4  -3   0   -0.59    0.96
   4  -3   0   -0.04    0.35
   4   3   0    0.55    0.94
  -4  -3   0   -0.22    0.79
   4  -3   0    0.03    0.27
   4  -3   0   -0.32    0.54
   4   3   0    0.47    0.81
   4   3   0   -0.09    0.64
   4  -3   0    0.03    0.28
  -4   3  -1    0.90    0.28
   4  -3   1    0.70    0.29
   4   3   1    0.90    0.78
   4  -3   1    0.54    0.76
  -4  -3  -1    0.75    0.94
   4   3   1    1.08    0.89
   4  -3   1    1.03    0.33
   4  -3   1    0.92    0.32
   4   3   1    1.20    0.84
   4  -3   1    1.18    0.24
   4   3   1    0.09    0.67
  -4   3  -2  155.74    4.22
  -4   3  -2  150.51    4.77
  -4  -3  -2  143.76    5.95
   4   3   2  166.03    5.87
   4  -3   2  158.35    4.48
   4  -3   2  145.44    4.32
   4   3   2  157.14    5.69
   4   3   2  161.24    5.29
   4   3   2  146.35    5.48
   4  -3   2  160.46    5.58
  -4  -3  -2  155.74    5.09
   4  -3   2  153.69    4.27
  -4   3  -3  295.24    8.39
  -4   3  -3  296.64    7.74
  -4  -3  -3  269.30    9.59
   4  -3   3  288.03    8.00
   4  -3   3  288.19    7.77
   4   3   3  288.14    9.27
   4   3   3  299.44    8.81
   4   3   3  298.86    9.19
   4  -3   3  295.22    9.20
  -4  -3  -3  293.46    8.62
   4  -3   3  290.07    7.81
  -4   3  -4   32.92    1.73
  -4   3  -4   36.33    1.35
  -4  -3  -4   34.97    2.54
   4   3   4   32.71    2.25
   4  -3   4   35.79    1.51
   4  -3   4   32.15    1.21
   4   3   4   34.01    2.31
   4   3   4   36.15    1.96
   4   3   4   34.97    1.59
   4   3   4   31.25    2.11
   4  -3   4   33.33    2.22
  -4  -3  -4   34.41    1.83
   4  -3   4   32.98    1.33
   4  -3   5    0.23    0.33
  -4  -3  -5   -0.08    0.60
   4  -3   5   -0.02    0.24
  -4   3  -5   -0.24    0.40
   4   3   5   -0.37    0.80
  -4   3  -5    0.37    0.57
  -4  -3  -5    0.33    1.02
   4  -3   5   -1.01    0.89
   4   3   5   -0.13    0.81
   4  -3   5    0.05    0.41
   4  -3   5    0.20    0.37
   4   3   5    0.60    0.63
   4   3   5   -0.40    0.85
   4   3   5    0.20    0.43
  -4   3  -6   17.33    1.31
  -4   3  -6   19.04    1.11
   4   3   6   17.25    1.69
   4  -3   6   17.80    1.13
   4  -3   6   19.50    0.75
   4  -3   6   20.61    0.95
   4   3   6   17.80    1.38
   4   3   6   18.24    1.81
  -4  -3  -6   20.41    1.38
   4  -3   6   19.58    1.05
  -4   3  -6   18.48    1.12
  -4  -3  -7    0.38    0.57
   4  -3   7    0.44    0.25
   4  -3   7    0.64    0.41
  -4   3  -7    0.35    0.66
  -4   3  -7    0.59    0.50
   4   3   7    0.40    0.94
   4   3   7    0.08    0.65
   4  -3   7   -0.06    0.47
  -4  -3  -7    0.78    0.72
   4   3   7   -0.14    0.99
   4  -3   7    0.51    0.19
  -4   3  -7    0.15    0.46
  -4  -3  -8   -0.31    0.59
   4  -3   8    0.05    0.44
  -4   3  -8    0.28    0.79
   4  -3   8   -0.01    0.14
  -4   3  -8    0.34    0.52
   4   3   8   -0.14    0.98
   4   3   8    0.08    0.66
   4  -3   8   -0.52    0.50
   4  -3   8    0.11    0.16
  -4  -3  -8    1.03    0.87
   4   3   8   -0.30    1.04
  -4   3  -8   -0.20    0.45
  -4   3  -9  184.15    5.23
  -4   3  -9  177.28    5.61
   4  -3   9  166.18    5.48
  -4  -3  -9  172.01    6.12
   4   3   9  172.05    6.58
   4   3   9  180.04    5.70
   4   3   9  182.96    6.60
  -4  -3  -9  182.23    5.66
   4  -3   9  176.83    5.38
  -4   3  -9  170.51    5.22
  -4   3  -9  172.23    5.91
  -4   3 -10   93.63    3.08
  -4   3 -10   86.28    3.39
   4  -3  10   88.50    3.32
  -4  -3 -10   87.38    3.81
   4   3  10   86.64    4.20
  -4   3 -10   81.78    2.94
   4   3  10   88.02    3.35
  -4  -3 -10   91.71    3.37
   4  -3  10   85.58    3.15
  -4   3 -10   86.48    3.69
  -4   3 -11    1.50    0.62
   4  -3  11    2.36    0.69
  -4  -3 -11    2.15    0.71
  -4   3 -11    1.84    0.95
  -4   3 -11    2.69    0.81
   4  -3  11    2.33    0.76
  -4  -3 -11    1.48    0.88
   4   3  11    1.15    1.07
  -4   3 -12   49.37    2.16
  -4   3 -12   42.39    2.33
   4  -3  12   45.08    2.28
  -4  -3 -12   47.06    2.65
   4   3  12   45.08    3.04
   4  -3  12   46.77    2.19
   4   3  12   46.93    2.19
  -4  -3 -12   51.42    2.34
  -4   3 -12   44.69    1.90
  -4   3 -13    2.41    0.75
   4  -3  13    3.30    0.77
  -4   3 -13    2.22    1.14
  -4  -3 -13    0.21    1.35
  -4   3 -13    1.73    0.86
   4  -3  13    3.45    0.87
  -4  -3 -13    3.63    1.14
   4   3  13    2.85    0.78
  -4   3 -14   26.27    2.04
  -4  -3 -14   33.78    3.03
   4  -3  14   34.89    2.11
  -4  -3 -14   34.36    2.37
   4  -3  14   36.10    2.01
   4   3  14   34.17    1.79
  -4   3 -14   32.62    1.60
  -4   3 -15    1.13    0.76
   4   3  15    0.07    0.61
  -4  -3 -15   -0.68    1.46
  -4   3 -15   -0.25    0.99
   4  -3  15    1.27    0.79
   4  -3  15    0.11    0.81
  -4  -3 -15    0.14    1.01
  -4  -4  16    4.78    1.26
  -4   4  16    3.11    1.25
  -4  -4  16    5.27    1.00
   4   4 -16    5.13    0.81
  -4  -4  16    4.37    1.54
  -4   4  16    3.42    0.54
   4  -4 -16    3.64    0.76
   4   4 -16    3.53    0.89
  -4  -4  15   13.23    1.65
  -4   4  15   15.18    1.86
   4  -4 -15   13.97    1.33
   4  -4 -15   14.25    1.72
  -4  -4  15   13.99    1.35
   4   4 -15   17.35    1.26
  -4   4  15   11.75    0.69
  -4  -4  15   13.74    1.90
   4  -4 -15   12.15    1.06
   4   4 -15   14.97    1.29
   4  -4 -15   14.61    1.07
  -4  -4  14    9.71    1.63
  -4  -4  14   15.03    1.74
  -4   4  14   10.23    1.56
   4  -4 -14   12.40    1.53
   4  -4 -14   10.33    1.12
   4  -4 -14   11.07    0.90
  -4  -4  14   12.60    1.31
   4   4 -14    8.89    1.00
   4   4 -14   13.78    1.28
  -4  -4  14   12.70    1.90
   4  -4 -14   11.71    0.99
   4   4 -14   12.15    1.20
  -4  -4  13    2.89    1.26
  -4  -4  13    1.91    1.06
  -4   4  13    0.68    0.97
   4  -4 -13    1.13    0.90
   4  -4 -13    1.89    0.53
   4  -4 -13    2.28    0.70
  -4  -4  13    2.11    0.85
   4   4 -13    1.80    1.26
   4   4 -13    3.24    0.84
  -4  -4  13    2.49    1.12
   4  -4 -13    2.12    0.65
   4   4 -13    1.50    0.70
   4  -4 -12  134.24    4.53
   4  -4 -12  125.16    5.00
   4   4 -12  129.70    5.89
   4   4 -12  142.39    4.79
   4  -4 -12  137.41    4.36
   4   4 -12  137.01    4.67
  -4  -4  12  131.39    5.58
  -4  -4  12  134.15    5.52
  -4   4  12  135.18    5.25
   4  -4 -12  134.91    4.05
  -4  -4  12  142.78    4.93
   4  -4 -12  130.50    5.37
  -4  -4  12  134.65    5.45
   4  -4 -11  274.12    8.19
  -4  -4  11  295.96    9.40
   4  -4 -11  270.33    8.75
   4   4 -11  263.78    9.75
   4   4 -11  276.35    8.79
   4   4 -11  298.05    8.63
   4  -4 -11  285.87    8.10
   4   4 -11  296.49    8.49
  -4  -4  11  271.91    9.42
  -4  -4  11  282.58    8.71
  -4  -4  11  275.60    9.33
  -4   4  11  295.61    9.10
   4  -4 -11  277.44    7.66
   4  -4 -11  286.36    9.26
  -4  -4  10   38.35    2.60
   4  -4 -10   40.69    2.29
   4  -4 -10   40.51    1.91
   4   4 -10   38.51    2.28
   4   4 -10   42.31    2.25
   4  -4 -10   41.74    1.88
   4   4 -10   38.66    2.09
  -4  -4  10   33.19    2.53
  -4  -4  10   40.22    2.64
  -4   4  10   48.50    2.58
   4  -4 -10   41.51    1.48
   4  -4 -10   41.15    2.58
  -4  -4  10   43.28    2.36
  -4  -4   9    0.56    1.13
  -4  -4   9    0.15    0.98
   4  -4  -9    0.48    0.70
  -4   4   9    1.46    0.84
   4  -4  -9    0.41    0.29
  -4  -4   9   -0.22    0.95
   4  -4  -9   -0.13    0.50
   4   4  -9    1.60    0.82
   4   4  -9    1.38    0.83
  -4  -4   9    0.15    1.03
   4  -4  -9    1.01    0.58
   4   4  -9    0.09    0.67
   4  -4  -9   -0.13    0.91
  -4  -4   8   33.08    2.07
   4  -4  -8   31.55    1.85
  -4  -4   8   32.62    2.36
   4  -4  -8   32.88    1.57
   4   4  -8   32.49    2.01
   4   4  -8   31.03    1.96
   4  -4  -8   33.88    1.69
   4   4  -8   32.60    1.89
  -4  -4   8   31.34    2.33
  -4   4   8   28.16    1.98
   4  -4  -8   29.74    1.11
   4  -4  -8   26.71    2.07
   4  -4  -7   16.88    1.33
   4  -4  -7   16.99    1.10
  -4  -4   7   15.71    1.67
  -4  -4   7   16.52    1.78
  -4   4   7   15.96    1.48
  -4  -4   7   16.01    1.55
   4  -4  -7   14.48    1.57
   4  -4  -7   16.10    1.18
   4   4  -7   18.40    1.60
   4   4  -7   13.20    1.38
  -4  -4   7   14.82    1.71
   4  -4  -7   16.36    0.68
   4   4  -7   14.05    1.31
  -4  -4   6   78.77    3.53
   4  -4  -6   78.08    2.55
   4  -4  -6   78.79    3.05
  -4  -4   6   83.32    3.89
   4  -4  -6   74.99    2.70
   4   4  -6   73.56    3.30
   4   4  -6   79.17    3.46
  -4  -4   6   83.96    3.88
   4   4  -6   76.94    3.19
   4  -4  -6   77.68    2.97
  -4  -4   6   76.49    3.56
  -4   4   6   74.10    3.24
   4  -4  -6   74.20    2.18
   4  -4  -6   72.78    3.44
   4  -4  -5  161.49    4.55
  -4  -4   5  158.23    5.86
   4  -4  -5  166.03    5.20
  -4  -4   5  159.35    6.19
   4   4  -5  156.18    5.56
   4   4  -5  167.57    5.83
   4  -4  -5  159.29    4.82
   4   4  -5  160.68    5.48
   4  -4  -5  164.04    5.26
  -4  -4   5  156.22    5.80
  -4   4   5  170.47    5.54
   4  -4  -5  156.45    4.29
   4  -4  -5  161.99    5.76
  -4  -4   4 1589.06   42.26
   4  -4  -4 1656.92   41.24
  -4  -4   4 1547.95   42.62
   4  -4  -4 1539.87   40.84
   4   4  -4 1604.70   42.13
   4   4  -4 1591.89   41.74
   4  -4  -4 1654.43   41.52
  -4  -4   4 1572.93   42.10
  -4   4   4 1611.21   41.66
   4  -4  -4 1580.64   40.40
   4  -4  -4 1656.34   42.09
   4  -4  -4 1609.80   40.53
   4  -4  -3  424.19   11.26
   4  -4  -3  404.43   10.97
   4   4  -3  407.89   12.79
  -4  -4   3  409.52   12.75
   4   4  -3  399.44   12.24
   4   4  -3  394.49   11.84
   4  -4  -3  419.34   11.70
  -4  -4   3  394.29   12.09
   4  -4  -3  405.72   10.68
   4  -4  -3  417.37   12.11
   4  -4  -3  411.56   10.66
  -4  -4   2   33.36    2.49
   4  -4  -2   34.39    1.44
   4  -4  -2   31.64    1.36
   4   4  -2   31.80    2.43
   4   4  -2   30.43    2.21
   4  -4  -2   33.09    1.20
   4   4  -2   35.52    2.11
   4  -4  -2   32.37    1.86
  -4  -4   2   33.23    2.16
   4  -4  -2   32.89    2.09
   4  -4  -2   31.99    1.18
  -4  -4   1   68.94    3.77
   4  -4  -1   69.92    2.37
   4  -4  -1   75.28    2.23
   4   4  -1   76.36    3.79
   4  -4  -1   74.83    2.43
   4   4  -1   72.05    3.46
   4   4  -1   72.57    3.16
   4   4  -1   68.38    3.17
   4  -4  -1   71.98    3.10
  -4  -4   1   77.50    3.36
   4  -4  -1   70.03    2.20
   4   4   0   10.83    1.27
   4  -4   0    9.95    0.67
   4  -4   0   10.27    1.17
  -4  -4   0    9.03    1.47
   4   4   0   13.28    1.67
   4  -4   0   11.67    0.82
   4   4   0    7.95    1.36
   4  -4   0   11.41    0.63
   4   4   0   11.48    1.24
   4   4   1    0.29    0.71
   4   4   1    0.44    0.78
   4  -4   1    1.13    0.31
   4  -4   1    2.62    0.76
  -4  -4  -1   -0.17    1.11
   4   4   1    1.61    0.93
   4  -4   1    0.70    0.40
   4   4   1    0.41    0.98
   4  -4   1    0.46    0.28
  -4  -4  -1    1.17    0.93
   4  -4   2   37.52    1.34
  -4  -4  -2   35.62    2.63
   4   4   2   34.43    2.43
   4  -4   2   34.15    1.64
   4   4   2   37.08    2.47
   4   4   2   40.56    2.16
   4   4   2   34.36    2.19
   4  -4   2   37.82    2.21
   4  -4   2   38.13    1.42
  -4  -4  -3  552.75   16.44
   4   4   3  544.99   15.95
   4  -4   3  543.03   14.05
   4  -4   3  542.62   14.60
   4   4   3  557.16   16.02
   4   4   3  540.53   15.21
   4   4   3  535.78   15.50
   4  -4   3  573.69   15.63
  -4  -4  -3  551.98   15.26
   4  -4   3  525.58   14.23
   4   4   3  551.55   14.97
  -4  -4  -4    0.97    0.79
   4  -4   4    1.30    0.41
   4   4   4    0.72    0.81
   4   4   4    0.37    0.69
  -4  -4  -4    0.35    1.09
   4  -4   4    1.33    0.82
  -4   4  -4    1.17    0.74
   4   4   4   -0.14    0.87
   4  -4   4    0.94    0.26
   4  -4   4    0.79    0.56
  -4  -4  -4    0.48    0.80
   4   4   4    1.76    1.10
   4   4   4    0.67    0.61
   4  -4   5   10.88    0.52
  -4  -4  -5    9.74    1.13
   4   4   5    9.01    1.35
   4   4   5    8.96    1.11
  -4  -4  -5    9.30    1.61
  -4   4  -5    8.77    1.15
   4  -4   5   10.32    1.37
   4   4   5    9.58    1.42
   4  -4   5   11.77    1.00
   4   4   5    9.82    1.51
   4  -4   5   11.53    0.79
   4   4   5    9.88    0.97
  -4   4  -5   10.10    1.03
  -4  -4  -6    9.95    1.16
   4   4   6    8.56    1.31
  -4  -4  -6    9.73    1.68
  -4   4  -6    7.30    1.13
   4  -4   6    8.78    1.39
   4   4   6   10.29    1.16
   4  -4   6   11.09    0.57
   4  -4   6   10.08    0.99
   4   4   6    8.09    1.42
   4  -4   6   10.89    0.82
   4  -4   6   10.38    0.45
  -4   4  -6   10.87    1.04
   4  -4   7    5.51    0.67
   4   4   7    6.39    1.30
  -4  -4  -7    6.37    1.55
  -4   4  -7    7.46    1.19
   4   4   7    7.34    1.05
   4  -4   7    6.85    0.90
   4   4   7    6.09    1.39
  -4  -4  -7    8.61    1.10
  -4   4  -7    8.45    0.98
  -4  -4  -8    3.55    0.91
  -4   4  -8    3.75    0.43
   4  -4   8    4.80    0.67
  -4   4  -8    4.34    0.51
   4   4   8    3.04    1.07
  -4   4  -8    4.24    1.02
  -4  -4  -8    3.99    1.42
   4   4   8    2.21    0.78
   4  -4   8    2.81    0.72
  -4  -4  -8    5.17    1.20
   4   4   8    5.12    1.30
  -4   4  -8    2.72    0.72
   4  -4   9    6.40    0.75
  -4   4  -9    6.13    0.68
  -4   4  -9    4.51    1.22
  -4  -4  -9    5.77    1.56
   4   4   9    7.04    1.34
   4  -4   9    7.44    0.98
   4   4   9    5.86    0.96
  -4  -4  -9    6.87    1.28
   4   4   9    4.24    1.39
  -4   4  -9    5.29    0.86
  -4   4 -10   53.52    2.90
  -4   4 -10   48.70    1.90
  -4   4 -10   50.20    2.08
  -4  -4 -10   51.39    3.52
   4  -4  10   49.32    2.41
  -4  -4 -10   48.45    2.82
   4   4  10   50.25    3.30
   4   4  10   45.49    2.91
   4   4  10   47.75    2.34
   4  -4  10   48.10    2.13
  -4   4 -10   48.78    2.22
   4  -4  11   10.05    0.98
  -4   4 -11   10.32    1.46
  -4   4 -11    8.37    0.97
   4   4  11    6.39    1.42
   4  -4  11    7.90    1.09
  -4  -4 -11    9.28    1.45
   4   4  11    9.53    1.06
  -4   4 -11    6.17    0.94
  -4   4 -12   29.32    2.30
  -4   4 -12   25.96    1.48
  -4   4 -12   23.96    1.60
   4   4  12   24.71    2.31
   4  -4  12   28.94    1.65
   4  -4  12   27.01    1.85
  -4  -4 -12   27.91    2.22
   4  -4  12   31.43    1.71
   4   4  12   30.79    1.77
  -4   4 -12   27.30    1.62
  -4   4 -13    0.07    0.62
   4  -4  13    0.08    0.65
  -4   4 -13    0.09    0.61
   4  -4  13    0.11    0.80
  -4  -4 -13    0.43    1.06
  -4   4 -14   23.62    1.72
   4  -4  14   26.47    1.96
  -4  -4 -14   22.80    2.12
   4  -4  14   28.96    1.74
  -4   4 -14   21.87    1.51
  -4  -5  15   12.77    1.68
  -4   5  15    6.88    1.45
   4   5 -15    8.76    0.98
  -4  -5  15    9.83    1.32
  -4  -5  15    6.49    1.72
   4   5 -15    5.20    1.17
   4  -5 -15    8.96    0.88
   4   5 -15    9.43    1.08
  -4  -5  14    0.77    1.04
   4  -5 -14   -0.39    0.98
  -4   5  14   -1.10    1.27
  -4  -5  14   -0.11    0.85
  -4  -5  14   -0.58    1.22
   4   5 -14   -0.11    0.86
   4  -5 -14    0.11    0.52
   4   5 -14    0.49    0.65
   4  -5 -14    0.66    0.74
  -4  -5  13   48.83    2.98
   4  -5 -13   39.34    2.48
   4  -5 -13   48.22    1.89
   4   5 -13   37.51    2.38
   4   5 -13   42.61    2.13
  -4  -5  13   39.30    3.07
  -4  -5  13   41.44    2.92
  -4   5  13   46.90    2.77
   4  -5 -13   42.33    2.25
  -4  -5  13   45.85    2.52
  -4  -5  12  103.18    4.60
   4  -5 -12   86.48    3.97
   4   5 -12   99.78    5.13
   4  -5 -12  107.41    3.39
   4   5 -12  108.85    4.07
   4   5 -12   98.58    4.11
   4   5 -12  105.53    3.76
  -4  -5  12  100.65    4.87
  -4  -5  12   97.22    4.59
  -4   5  12  100.28    4.28
   4  -5 -12  101.50    3.20
   4  -5 -12   99.83    3.78
  -4  -5  12  106.88    4.26
   4  -5 -11  403.94   11.70
  -4  -5  11  436.92   12.98
   4  -5 -11  377.77   11.98
   4   5 -11  401.64   13.45
   4   5 -11  422.10   12.15
   4  -5 -11  426.95   11.27
   4   5 -11  406.15   12.17
   4   5 -11  428.59   11.74
  -4  -5  11  402.02   13.14
  -4  -5  11  406.08   12.79
  -4   5  11  417.81   12.30
   4  -5 -11  415.88   11.02
   4  -5 -11  404.15   12.73
  -4  -5  11  427.31   12.40
  -4  -5  10    0.44    0.99
  -4  -5  10    1.72    1.16
   4  -5 -10    0.69    0.75
   4  -5 -10    1.39    0.41
  -4   5  10    1.97    0.98
   4   5 -10    1.57    1.45
  -4  -5  10    0.87    0.98
   4   5 -10    1.84    0.90
  -4  -5  10    1.76    1.31
   4   5 -10    0.98    0.82
   4  -5 -10    1.46    0.52
   4   5 -10    0.80    0.64
   4  -5 -10    1.29    0.67
   4  -5 -10    0.30    1.04
   4  -5  -9   61.51    2.84
  -4  -5   9   77.36    3.76
   4   5  -9   62.69    3.85
   4   5  -9   65.17    3.17
   4   5  -9   72.70    3.21
   4  -5  -9   68.63    2.46
   4   5  -9   67.39    2.82
  -4  -5   9   67.13    3.78
  -4  -5   9   62.60    3.38
  -4   5   9   61.58    3.00
   4  -5  -9   69.21    2.18
   4  -5  -9   66.21    3.50
   4  -5  -9   65.68    2.69
  -4  -5   9   73.29    3.42
   4  -5  -8   14.28    1.24
  -4  -5   8   11.81    1.69
  -4  -5   8   10.51    1.50
  -4   5   8   11.49    1.30
   4   5  -8    8.47    1.72
  -4  -5   8   11.27    1.50
   4  -5  -8   14.04    0.96
   4  -5  -8   14.44    1.66
   4   5  -8   11.14    1.46
  -4  -5   8   11.70    1.81
   4   5  -8   12.35    1.39
   4  -5  -8   12.14    0.69
   4   5  -8   11.97    1.16
   4  -5  -8   13.07    1.04
  -4  -5   7   24.35    2.03
   4  -5  -7   26.40    1.58
  -4  -5   7   27.66    2.32
  -4  -5   7   23.22    1.98
   4   5  -7   24.08    2.38
   4   5  -7   25.05    2.01
   4   5  -7   22.18    1.73
   4  -5  -7   23.54    1.31
   4   5  -7   25.46    1.61
  -4   5   7   20.59    1.60
   4  -5  -7   26.61    1.07
   4  -5  -7   20.47    1.94
   4  -5  -7   23.87    1.38
   4  -5  -6    4.15    0.48
   4  -5  -6    4.61    0.79
  -4  -5   6    2.77    1.18
  -4  -5   6    3.61    1.12
   4  -5  -6    5.41    0.74
   4   5  -6    4.34    1.47
  -4  -5   6    4.69    1.20
  -4   5   6    3.58    0.87
   4  -5  -6    3.56    0.71
   4   5  -6    3.65    1.15
   4   5  -6    4.45    1.01
   4   5  -6    3.75    0.84
   4  -5  -6    4.07    0.71
   4  -5  -6    5.09    1.19
   4  -5  -5    0.88    0.39
   4  -5  -5    0.53    0.58
  -4  -5   5    2.31    1.23
  -4  -5   5    1.12    0.96
   4  -5  -5    0.72    0.52
   4  -5  -5    1.35    0.56
  -4  -5   5    0.15    1.07
   4   5  -5    0.26    0.91
   4   5  -5    0.21    0.82
   4   5  -5    1.74    0.81
   4  -5  -5    0.82    0.48
   4  -5  -5    0.95    0.95
   4  -5  -4  372.89   10.89
   4  -5  -4  396.47   10.89
  -4  -5   4  394.36   12.43
   4  -5  -4  415.09   11.05
  -4  -5   4  403.00   12.72
   4   5  -4  404.05   12.24
   4   5  -4  392.85   11.78
   4   5  -4  402.93   11.54
   4  -5  -4  407.94   11.22
  -4  -5   4  407.41   12.04
   4  -5  -4  408.93   10.74
   4  -5  -4  417.54   12.28
   4  -5  -3    5.53    0.82
  -4  -5   3    4.31    1.44
   4  -5  -3    5.10    0.62
   4  -5  -3    5.68    0.64
   4  -5  -3    5.60    0.69
  -4  -5   3    4.20    1.03
   4   5  -3    3.60    1.13
   4   5  -3    5.52    1.02
   4   5  -3    5.91    1.02
   4   5  -2    5.91    0.97
   4  -5  -2    6.39    0.89
  -4  -5   2    5.97    1.41
   4  -5  -2    5.14    0.37
   4  -5  -2    6.02    0.64
   4  -5  -2    5.90    0.63
  -4  -5   2    4.40    1.04
   4   5  -2    8.52    1.41
   4  -5  -2    6.39    0.61
  -4  -5   2    5.45    1.30
   4   5  -1    0.20    0.73
   4  -5  -1   -0.09    0.60
  -4  -5   1   -0.18    1.13
   4  -5  -1    0.52    0.41
   4  -5  -1    0.34    0.38
  -4  -5   1   -0.11    0.79
   4   5  -1   -0.29    1.02
   4  -5  -1   -0.20    0.44
  -4  -5   1   -0.15    1.03
  -4  -5   0   20.07    2.21
   4  -5   0   23.45    1.32
   4   5   0   24.25    1.69
   4  -5   0   23.67    1.60
   4   5   0   22.43    2.04
  -4  -5   0   20.96    2.02
   4  -5   0   23.37    1.14
   4  -5   0   23.18    1.10
   4   5   1    5.10    0.94
   4   5   1    3.73    0.94
   4  -5   1    3.38    0.45
   4  -5   1    3.18    0.81
   4  -5   1    3.07    0.51
  -4  -5  -1    3.13    1.34
   4  -5   1    2.30    0.68
   4   5   1    2.72    1.16
  -4  -5  -1    1.34    1.13
  -4  -5  -2   50.07    3.36
   4  -5   2   54.13    2.33
   4   5   2   51.29    3.11
  -4  -5  -2   54.42    3.12
   4   5   2   52.66    2.61
   4   5   2   51.52    2.66
   4  -5   2   55.59    2.69
   4  -5   2   53.00    1.98
   4  -5   2   49.72    1.81
  -4  -5  -3   18.77    2.26
   4   5   3   25.06    2.14
  -4  -5  -3   25.55    1.97
   4  -5   3   23.20    1.52
   4   5   3   28.93    1.84
   4   5   3   26.67    1.89
   4   5   3   20.66    2.12
   4  -5   3   27.69    1.91
  -4  -5  -3   26.32    1.88
   4  -5   3   25.36    1.06
   4  -5   3   21.03    1.18
   4   5   3   26.25    1.77
  -4  -5  -4   73.12    4.05
   4   5   4   69.92    3.61
  -4  -5  -4   68.53    3.39
   4  -5   4   69.70    2.88
   4   5   4   57.54    3.47
   4   5   4   67.65    3.07
   4   5   4   67.91    3.23
   4  -5   4   78.87    3.41
  -4  -5  -4   73.50    3.29
   4  -5   4   68.62    2.16
   4  -5   4   67.81    2.48
   4   5   4   70.97    3.06
  -4   5  -4   78.17    3.21
   4  -5   5    0.78    0.48
   4   5   5    0.12    0.84
  -4  -5  -5   -1.20    1.36
   4  -5   5   -0.13    0.80
   4   5   5    0.29    0.76
   4  -5   5    0.06    0.24
   4  -5   5    0.17    0.67
  -4  -5  -5   -0.14    0.91
   4   5   5   -0.33    1.12
   4   5   5    1.56    0.81
  -4   5  -5   -0.39    0.76
   4   5   6    0.09    0.71
   4  -5   6    0.38    0.48
   4   5   6   -0.25    0.84
  -4  -5  -6    0.62    1.21
   4  -5   6    0.39    0.91
   4   5   6   -0.29    0.73
   4  -5   6    0.89    0.69
  -4  -5  -6    0.28    0.94
   4   5   6   -0.34    1.22
  -4   5  -6   -0.10    0.76
  -4   5  -7   27.43    2.13
   4   5   7   22.72    1.90
  -4  -5  -7   27.23    2.69
   4  -5   7   24.58    1.69
   4   5   7   24.70    2.32
   4   5   7   23.79    1.70
   4  -5   7   27.79    2.10
   4  -5   7   25.55    1.38
  -4   5  -7   22.87    1.68
  -4   5  -8   32.44    2.41
  -4  -5  -8   33.46    3.00
   4  -5   8   33.56    2.03
   4   5   8   35.45    2.40
   4   5   8   33.56    1.97
   4  -5   8   33.20    1.66
   4   5   9   23.23    2.06
  -4  -5  -9   17.49    2.47
  -4   5  -9   22.62    2.05
   4  -5   9   23.44    1.70
   4   5   9   21.67    1.61
   4  -5   9   23.26    1.39
  -4   5  -9   19.06    1.58
  -4   5 -10  244.87    8.42
  -4  -5 -10  247.62    9.45
   4  -5  10  246.72    7.20
   4  -5  10  238.17    7.79
  -4  -5 -10  246.02    8.41
   4   5  10  244.92    8.36
   4  -5  10  241.11    7.25
  -4   5 -10  247.69    7.63
  -4  -5 -11   30.07    3.06
  -4   5 -11   31.60    2.54
   4  -5  11   34.43    1.73
   4  -5  11   31.81    2.16
  -4  -5 -11   28.60    2.36
   4   5  11   30.03    2.40
   4  -5  11   31.61    1.72
  -4   5 -11   30.23    1.92
   4  -5  12    1.02    0.76
  -4   5 -12    0.32    0.42
  -4  -5 -12    0.25    1.50
   4   5  12   -0.32    1.15
   4  -5  12    1.20    0.96
  -4  -5 -12   -0.31    1.12
  -4   5 -12    0.28    0.75
   4  -5  13   16.47    1.37
  -4   5 -13   13.46    0.99
  -4   5 -13   15.76    1.09
   4   5  13   15.59    1.86
   4  -5  13   10.97    1.49
  -4  -5 -13   13.14    1.77
  -4  -6  13    8.71    1.57
  -4  -6  13    7.30    1.28
  -4   6  13    6.48    1.24
  -4  -6  13   11.05    2.01
   4   6 -13    9.78    1.01
   4  -6 -13    6.79    1.06
   4   6 -13    6.55    1.14
  -4  -6  12    2.10    1.28
  -4  -6  12    0.48    1.24
   4  -6 -12    1.19    0.88
  -4   6  12    0.97    0.88
  -4  -6  12    2.44    1.14
  -4  -6  12    1.85    1.50
   4  -6 -12    2.35    0.53
   4   6 -12    2.31    0.72
   4   6 -12    2.70    1.01
   4  -6 -12    2.12    0.79
  -4  -6  11  374.51   11.66
   4  -6 -11  374.67    9.73
   4   6 -11  366.85   10.26
  -4  -6  11  346.77   12.00
  -4  -6  11  367.29   11.52
  -4   6  11  364.50   10.69
   4  -6 -11  345.54   10.48
  -4  -6  11  363.77   11.25
   4  -6 -10    9.56    1.14
  -4  -6  10    9.88    1.59
  -4  -6  10   13.63    1.68
  -4   6  10   12.72    1.28
  -4  -6  10   11.82    1.67
   4   6 -10   13.63    2.09
   4  -6 -10   12.16    0.80
  -4  -6  10   12.64    1.98
   4   6 -10   14.03    1.17
   4  -6 -10   12.23    0.85
   4   6 -10   16.19    1.56
   4  -6 -10   14.36    1.30
   4  -6  -9    7.27    1.02
  -4  -6   9    5.79    1.36
  -4  -6   9    6.67    1.36
  -4  -6   9    9.74    1.52
   4   6  -9    8.49    1.81
  -4   6   9    8.27    1.06
   4  -6  -9    9.27    0.69
   4   6  -9    6.89    1.31
   4   6  -9    8.72    0.98
   4   6  -9    8.46    1.25
   4  -6  -9    8.27    1.04
   4  -6  -8    0.40    0.66
   4  -6  -8    0.37    0.43
  -4  -6   8   -0.34    1.09
  -4  -6   8    0.14    0.98
  -4  -6   8   -0.61    1.09
   4   6  -8    0.79    1.34
  -4   6   8   -0.40    0.64
   4   6  -8   -0.13    1.03
   4  -6  -8    0.55    0.38
   4   6  -8   -0.07    0.58
   4   6  -8   -0.11    0.85
   4  -6  -8   -0.08    0.62
   4  -6  -8   -0.16    1.12
   4  -6  -7   -0.21    0.42
   4  -6  -7    0.07    0.63
  -4  -6   7    0.34    1.14
  -4  -6   7   -0.27    1.03
   4   6  -7    0.59    1.31
  -4  -6   7   -1.27    1.21
   4  -6  -7   -0.08    0.69
   4   6  -7    0.81    1.01
   4  -6  -7    0.08    0.38
   4   6  -7    0.89    0.66
   4   6  -7    0.33    0.90
   4  -6  -7    0.15    0.58
   4  -6  -7   -0.16    1.05
  -4  -6   6   61.98    3.55
   4  -6  -6   62.59    2.63
   4  -6  -6   59.95    2.48
  -4  -6   6   61.68    3.61
   4   6  -6   70.33    3.96
   4  -6  -6   63.77    2.56
   4   6  -6   67.69    3.37
   4  -6  -6   61.62    2.19
   4   6  -6   61.68    2.63
   4   6  -6   59.82    2.97
   4  -6  -6   63.26    2.27
   4  -6  -6   59.12    2.52
   4  -6  -6   68.94    3.61
   4   6  -5    1.74    0.94
   4  -6  -5    4.98    0.66
   4  -6  -5    2.95    0.67
  -4  -6   5    5.17    1.53
  -4  -6   5    3.84    1.20
   4   6  -5    2.84    1.37
   4  -6  -5    4.37    0.76
  -4  -6   5    3.06    1.23
   4  -6  -5    2.99    0.67
   4   6  -5    3.71    1.19
   4  -6  -5    3.96    0.60
   4   6  -5    3.50    0.79
   4  -6  -5    2.94    0.69
   4  -6  -4  158.83    5.18
  -4  -6   4  167.30    6.62
   4  -6  -4  164.04    4.86
  -4  -6   4  170.20    6.72
   4   6  -4  159.59    6.65
   4  -6  -4  169.86    4.91
   4   6  -4  164.99    6.29
   4   6  -4  162.82    5.37
  -4  -6   4  167.47    6.67
   4  -6  -4  167.42    4.93
  -4  -6   4  163.73    5.90
   4  -6  -4  163.17    5.02
   4  -6  -4  159.96    5.12
   4   6  -3    1.40    0.79
  -4  -6   3    1.31    1.25
   4  -6  -3    1.77    0.61
   4  -6  -3    0.50    0.30
  -4  -6   3   -0.11    0.87
   4   6  -3    0.54    1.17
  -4  -6   3    2.52    1.27
   4   6  -3    0.45    1.06
  -4  -6   3    0.36    1.35
   4  -6  -3    0.66    0.41
   4  -6  -3    0.36    0.58
   4   6  -3    0.57    0.61
   4  -6  -3    1.67    0.49
  -4  -6   2  106.16    5.15
   4   6  -2  117.15    5.18
   4   6  -2  102.60    4.73
   4  -6  -2  113.06    3.53
  -4  -6   2  101.74    4.92
   4   6  -2  112.11    4.00
   4  -6  -2  109.16    3.69
   4   6  -2  103.46    4.19
  -4  -6   2  107.60    4.26
   4  -6  -2  104.45    3.57
   4  -6  -2  106.27    3.66
   4  -6  -1    3.28    0.75
   4   6  -1    4.14    0.97
  -4  -6   1    2.72    1.20
   4  -6  -1    4.47    0.72
   4   6  -1    2.61    1.25
   4   6  -1    5.08    1.33
   4  -6  -1    3.60    0.70
  -4  -6   1    2.77    1.25
   4  -6  -1    3.91    0.63
   4   6  -1    2.19    0.79
  -4  -6   0   52.76    3.56
   4   6   0   68.04    3.62
   4   6   0   46.45    3.13
   4  -6   0   56.38    2.45
  -4  -6   0   61.88    3.49
   4   6   0   56.51    2.64
   4   6   0   58.72    2.82
   4  -6   0   63.68    2.61
   4  -6   0   55.99    2.15
   4  -6   0   55.31    2.27
   4   6   1    5.22    0.95
   4  -6   1    3.48    0.84
   4  -6   1    3.53    0.63
  -4  -6  -1    2.01    1.31
   4   6   1    0.83    1.05
   4  -6   1    3.87    0.88
   4   6   1    4.47    1.34
  -4  -6  -1    4.36    1.28
   4  -6   1    3.42    0.55
   4   6   2   16.01    1.41
   4  -6   2   14.69    1.40
  -4  -6  -2   13.09    1.98
   4   6   2   13.95    1.80
   4  -6   2   11.48    1.23
   4   6   2   14.16    1.87
  -4  -6  -2   15.18    1.89
   4  -6   2   12.59    0.83
   4  -6   2   15.52    1.07
   4   6   2   12.42    1.45
  -4  -6  -3  104.70    5.22
  -4  -6  -3  105.93    4.57
   4  -6   3  105.44    4.03
   4   6   3  104.50    4.85
   4   6   3   97.98    4.02
   4  -6   3  102.47    4.11
   4  -6   3  102.73    3.22
   4  -6   3  108.40    3.58
   4   6   3  104.64    4.32
  -4   6  -4    2.87    1.00
   4   6   4    3.45    0.91
   4  -6   4    2.18    0.60
   4  -6   4    1.84    0.92
  -4  -6  -4    1.28    1.32
   4  -6   4    1.94    0.43
   4   6   4    3.18    0.89
  -4  -6  -4    2.95    1.25
   4  -6   4    2.37    0.91
   4   6   4    3.00    1.33
   4   6   4    2.32    1.00
   4  -6   5    1.61    0.33
   4   6   5    1.36    0.90
   4  -6   5    2.15    0.66
  -4  -6  -5    2.17    1.40
   4  -6   5    2.22    0.95
   4   6   5    2.33    0.86
   4  -6   5    1.18    0.85
  -4  -6  -5    1.35    0.96
   4   6   5    2.24    0.95
  -4   6  -5    1.65    0.90
  -4   6  -6    6.41    1.19
   4  -6   6    7.72    0.91
  -4  -6  -6   11.16    1.99
   4  -6   6    7.57    1.23
   4   6   6   10.04    1.38
   4  -6   6    6.68    1.18
  -4  -6  -6    5.82    1.33
   4   6   6    8.03    1.19
   4  -6   7    2.56    0.72
   4   6   7    1.73    0.89
  -4  -6  -7    1.60    1.38
   4  -6   7    2.46    1.02
   4  -6   7    1.96    0.93
  -4  -6  -7    2.50    1.11
  -4   6  -7    3.46    1.10
  -4  -6  -8   23.11    2.80
   4  -6   8   24.00    2.01
   4  -6   8   22.54    1.32
   4  -6   8   24.67    1.93
   4   6   8   26.63    2.05
   4  -6   8   28.07    1.57
   4  -6   9    8.73    0.96
   4   6   9    9.00    1.44
  -4  -6  -9    8.96    2.10
   4  -6   9    7.26    1.27
   4  -6   9    6.96    0.80
   4  -6  10   -0.23    0.66
   4   6  10    0.42    0.96
  -4  -6 -10    1.24    1.53
   4  -6  10    1.56    1.03
   4  -6  10    0.68    0.58
  -4   6 -10   -0.57    0.90
   4   6  11   23.58    2.07
   4  -6  11   22.60    1.42
   4  -6  11   22.17    2.01
  -4  -6 -11   23.66    2.24
   4  -6  11   25.37    1.58
  -4   6 -11   20.72    1.84
   4   7 -10    5.95    1.14
  -4  -7  10    4.67    1.48
  -4  -7  10    5.78    1.55
   4  -7 -10    5.44    1.05
   4  -7 -10    5.90    1.00
   4   7 -10    4.90    0.80
   4   7  -9   16.88    1.61
  -4  -7   9   20.95    2.14
  -4  -7   9   15.33    1.81
  -4  -7   9   17.29    2.04
   4  -7  -9   15.76    1.48
   4   7  -9   19.79    1.26
   4  -7  -9   15.08    1.41
   4   7  -8    8.09    1.19
  -4  -7   8    6.90    1.50
  -4  -7   8    7.00    1.37
  -4  -7   8    5.70    1.53
   4  -7  -8    6.39    1.05
   4  -7  -8    7.18    1.03
   4  -7  -8    8.90    1.08
   4   7  -8    6.42    0.84
   4   7  -7    2.08    0.93
  -4  -7   7    1.63    1.29
  -4  -7   7   -0.66    1.05
  -4  -7   7    0.36    1.27
   4   7  -7    0.82    1.31
   4  -7  -7   -0.46    0.78
   4  -7  -7    1.01    0.71
   4  -7  -7    2.34    0.72
   4   7  -7    0.13    0.51
   4   7  -6   14.73    1.47
  -4  -7   6   11.39    1.50
  -4  -7   6   12.04    1.91
   4   7  -6   11.20    1.90
   4  -7  -6   13.82    1.30
   4  -7  -6   11.05    1.14
   4   7  -6   14.65    1.11
  -4  -7   6   15.02    2.07
   4  -7  -6   16.10    1.28
  -4  -7   6   11.16    1.86
   4   7  -5    4.92    1.05
  -4  -7   5    7.23    1.71
  -4  -7   5    5.74    1.16
   4  -7  -5    4.97    0.87
   4  -7  -5    5.09    0.79
   4   7  -5    5.66    1.70
  -4  -7   5    6.16    1.61
  -4  -7   5    3.66    1.48
   4  -7  -5    5.58    0.85
   4   7  -5    6.04    0.83
   4  -7  -4   10.35    1.08
  -4  -7   4    8.75    1.73
   4   7  -4   11.64    1.35
   4  -7  -4    9.07    1.07
  -4  -7   4   14.37    1.51
   4   7  -4    9.95    1.81
  -4  -7   4   15.61    2.11
   4  -7  -4   11.13    0.60
   4  -7  -4   12.48    1.16
  -4  -7   4   12.27    1.98
   4   7  -4   10.44    1.00
   4  -7  -3   52.25    2.41
  -4  -7   3   43.44    3.35
  -4  -7   3   55.64    3.61
   4   7  -3   43.75    3.26
   4  -7  -3   54.32    1.76
   4   7  -3   54.90    2.29
  -4  -7   3   48.91    3.39
   4  -7  -3   52.69    2.00
   4   7  -3   54.99    2.75
  -4  -7   3   52.07    2.72
   4  -7  -3   55.85    2.37
  -4  -7   2   10.01    1.89
   4   7  -2   12.89    1.45
   4  -7  -2   10.63    1.09
   4   7  -2   13.91    1.96
   4  -7  -2   11.31    0.76
   4  -7  -2   12.78    1.09
   4  -7  -2   11.54    1.04
   4   7  -2   11.88    1.10
  -4  -7   1   -0.63    1.25
   4  -7  -1    0.62    0.65
   4   7  -1    0.22    0.86
   4   7  -1    0.72    1.13
   4  -7  -1    1.12    0.60
   4  -7  -1    1.68    0.74
  -4  -7   1    0.96    1.28
   4   7  -1    0.51    0.59
   4  -7  -1    0.77    0.44
   4  -7   0    0.79    0.54
  -4  -7   0    0.85    1.40
   4  -7   0    0.15    0.61
   4   7   0   -1.24    1.25
   4   7   0    0.55    0.84
   4  -7   0    0.43    0.52
   4  -7   0    0.09    0.76
  -4  -7   0    0.38    1.24
   4   7   0   -0.45    0.65
  -4  -7  -1   21.42    2.50
   4   7   1   19.63    2.17
   4   7   1   20.44    1.70
   4  -7   1   23.29    1.71
   4   7   1   22.89    1.49
   4  -7   1   21.28    1.40
   4  -7   1   22.53    1.30
  -4  -7  -1   25.13    2.39
   4  -7   1   20.17    1.40
   4   7   1   23.38    2.13
  -4  -7  -2   31.53    2.99
   4   7   2   31.43    2.60
   4  -7   2   34.04    2.14
   4   7   2   35.75    1.89
   4  -7   2   32.65    1.86
   4  -7   2   31.67    1.53
   4  -7   2   31.51    1.75
  -4  -7  -3  417.08   14.72
  -4  -7  -3  440.78   13.91
   4  -7   3  470.81   13.42
   4   7   3  437.65   12.85
   4  -7   3  452.67   12.26
   4  -7   3  478.92   13.08
   4  -7   3  478.31   12.78
   4   7   3  462.22   13.77
  -4  -7  -4   41.50    3.46
   4  -7   4   44.44    1.66
  -4  -7  -4   43.93    2.93
   4  -7   4   49.96    2.73
   4   7   4   42.78    2.23
   4  -7   4   42.93    2.44
   4  -7   4   44.45    2.11
   4   7   4   42.10    2.66
  -4  -7  -5   38.88    3.39
   4  -7   5   46.63    1.76
  -4  -7  -5   42.90    3.03
   4  -7   5   43.82    2.68
   4   7   5   45.18    2.38
   4  -7   5   46.70    2.59
   4  -7   5   49.33    2.23
   4   7   5   45.47    2.72
  -4   7  -5   45.21    2.77
   4   7   6   21.04    1.90
   4   7   6   17.94    1.59
   4  -7   6   15.08    1.64
  -4  -7  -6   14.43    2.32
   4  -7   6   18.11    1.79
  -4  -7  -6   17.42    1.98
   4  -7   6   17.37    1.34
  -4   7  -6   19.60    1.91
  -4  -7  -7   53.37    4.07
  -4  -7  -7   60.99    3.51
   4  -7   7   55.49    3.13
   4   7   7   54.13    2.82
   4  -7   7   62.19    3.26
   4  -7   7   62.08    2.60
  -4   7  -7   61.43    3.23
  -4  -7  -8   66.85    4.60
   4  -7   8   76.75    3.78
   4   7   8   73.37    3.45
   4  -7   8   81.83    3.89
   4  -7   8   81.07    3.12
  -4   7  -8   77.40    3.72
  -4  -8   5    5.81    1.54
  -4  -8   5    7.62    1.67
   4  -8  -5    6.56    1.06
  -4  -8   5    6.23    1.76
   4   8  -5    7.55    0.78
  -4  -8   4   13.96    2.05
  -4  -8   4   12.69    2.27
   4   8  -4   14.59    1.00
   4  -8  -4   13.87    1.33
  -4  -8   4    9.62    1.87
  -4  -8   3   11.36    1.92
   4  -8  -3   13.53    1.30
   4   8  -3   13.39    0.96
   4  -8  -3   12.83    1.26
  -4  -8   3   14.51    2.17
  -4  -8   2   10.19    2.03
   4  -8  -2   12.46    1.22
   4  -8  -2   11.65    1.19
  -4  -8   2    8.71    1.83
   4   8  -2    9.60    0.84
  -4  -8   1    4.21    1.63
   4  -8  -1    3.37    0.91
   4  -8  -1    2.05    0.72
  -4  -8   1    3.76    1.57
   4   8  -1    3.12    0.62
  -4  -8   0    0.23    1.41
   4  -8   0    0.26    0.71
   4  -8   0   -0.30    0.63
  -4  -8   0    0.41    1.28
   4   8   0   -0.05    0.50
   4   8   0   -0.17    1.26
  -4  -8  -1    1.39    1.46
   4  -8   1    1.05    0.77
  -4  -8  -1    0.20    1.25
   4   8   1    0.32    0.51
   4   8   1   -0.67    1.30
  -4  -8  -2   30.13    2.96
   4   8   2   27.70    1.47
  -4  -8  -2   25.88    2.66
   4   8   2   32.12    2.56
   4  -8   2   29.69    1.83
  -4  -8  -3   68.00    4.46
   4  -8   3   62.54    3.30
   4   8   3   60.95    2.48
   4  -8   3   68.25    2.87
   4   8   3   71.38    3.72
   5   0 -17  489.19   13.75
   5   0 -17  494.21   13.49
  -5   0  17  473.00   13.29
  -5   0  16    0.12    0.53
   5   0 -16    1.00    0.67
   5   0 -16   -0.66    0.89
  -5   0  16    0.21    0.86
   5   0 -16   -0.10    0.67
   5   0 -15   19.10    1.39
   5   0 -15   15.88    1.51
  -5   0  15   18.87    1.59
  -5   0  15   20.46    1.19
   5   0 -15   13.72    1.35
  -5   0  14    0.05    0.43
   5   0 -14   -1.26    1.26
   5   0 -14    1.16    0.83
   5   0 -14    0.61    0.62
  -5   0  14    0.75    0.80
   5   0 -14    0.20    0.70
   5   0 -13   23.44    1.64
   5   0 -13   26.72    2.35
   5   0 -13   22.79    1.48
   5   0 -13   23.97    1.72
  -5   0  13   22.45    1.59
  -5   0  13   26.78    1.24
  -5   0  12    0.23    0.38
   5   0 -12    0.67    1.10
  -5   0  12   -0.08    0.68
   5   0 -12    0.94    0.75
   5   0 -11    8.49    1.59
   5   0 -11   11.72    0.76
  -5   0  11    9.08    1.06
  -5   0  11   11.10    0.69
   5   0 -11    8.73    1.27
  -5   0  10   -0.12    0.89
  -5   0  10    0.06    0.29
   5   0 -10    1.90    1.18
   5   0 -10   -0.11    0.34
  -5   0  10    0.15    0.65
   5   0 -10   -0.33    0.82
  -5   0   9   68.51    3.23
   5   0  -9   62.89    3.42
   5   0  -9   65.18    2.18
  -5   0   9   60.48    2.55
   5   0  -9   65.03    3.06
   5   0  -9   57.94    2.61
  -5   0   9   65.08    2.00
  -5   0   8    0.11    0.78
  -5   0   8    0.04    0.23
   5   0  -8    0.75    0.94
   5   0  -8   -0.19    0.37
  -5   0   8    0.26    0.55
   5   0  -8   -0.70    0.84
  -5   0   7  400.38   11.66
   5   0  -7  377.21   12.03
   5   0  -7  392.73   10.55
  -5   0   7  383.29   10.83
   5   0  -7  383.88   11.68
  -5   0   7  368.71   11.95
  -5   0   7  395.81   10.11
   5   0  -6   -2.55    0.97
  -5   0   6    0.45    0.74
  -5   0   6    0.26    0.20
  -5   0   6    0.14    0.92
   5   0  -6   -0.42    0.93
   5   0  -6   -0.60    0.48
  -5   0   6   -0.12    0.53
  -5   0   5  409.39   12.49
   5   0  -5  412.06   12.89
   5   0  -5  430.80   11.74
  -5   0   5  423.50   11.75
   5   0  -5  424.71   12.78
  -5   0   5  403.29   12.86
  -5   0   5  439.58   11.05
   5   0  -4   -0.13    0.88
  -5   0   4   -0.35    0.27
  -5   0   4    0.11    0.86
  -5   0   4   -0.29    0.28
   5   0  -4   -0.53    0.86
  -5   0   4    0.27    0.96
   5   0  -4    0.25    0.54
  -5   0   3 2462.21   63.25
  -5   0   3 2406.32   64.63
   5   0  -3 2427.94   64.93
   5   0  -3 2449.44   63.97
   5   0  -3 2481.19   65.00
  -5   0   3 2456.26   65.03
  -5   0   3 2577.62   63.11
   5   0  -2   -0.52    0.93
  -5   0   2   -0.31    0.25
  -5   0   2   -0.22    0.82
   5   0  -2   -0.37    0.93
  -5   0   2    0.26    0.91
   5   0  -2    0.15    0.65
  -5   0   1   62.09    3.03
   5   0  -1   63.07    3.10
   5   0  -1   64.95    2.72
   5   0  -1   55.88    3.12
  -5   0   1   58.84    3.17
  -5   0   1   65.87    1.93
  -5   0   0    0.25    0.24
   5   0   0    0.14    0.90
  -5   0   0    0.12    0.69
   5   0   0    0.81    0.88
   5   0   0    0.17    0.65
  -5   0  -1    1.49    0.32
   5   0   1    1.82    1.08
  -5   0  -1    2.23    0.82
   5   0   1    1.12    0.88
   5   0   1    1.08    0.67
   5   0   1    2.14    0.78
  -5   0  -2    0.33    0.30
   5   0   2    0.57    0.97
  -5   0  -2    0.60    0.80
   5   0   2    0.86    0.71
   5   0   2    0.44    0.65
   5   0   2   -0.09    0.69
   5   0   2    0.54    0.30
  -5   0  -3    4.20    0.48
  -5   0  -3    4.30    1.12
   5   0   3    2.06    1.03
   5   0   3    3.30    0.90
   5   0   3    5.05    0.83
   5   0   3    3.77    0.93
  -5   0  -4    0.08    0.35
  -5   0  -4   -0.38    0.93
   5   0   4   -0.15    1.02
   5   0   4    0.60    0.71
   5   0   4   -0.10    0.73
   5   0   4   -0.16    0.68
  -5   0  -5   34.11    2.27
   5   0   5   31.29    1.81
   5   0   5   31.54    1.99
   5   0   5   33.30    2.47
  -5   0  -5   32.92    1.42
  -5   0  -6   -0.29    0.42
  -5   0  -6    0.95    0.97
   5   0   6   -0.48    1.08
   5   0   6   -0.61    0.62
  -5   0  -7   21.17    1.90
   5   0   7   18.66    1.97
   5   0   7   20.26    1.37
   5   0   7   17.51    1.39
  -5   0  -7   21.55    1.19
   5   0   8    0.09    0.72
  -5   0  -8    0.53    0.53
   5   0   8    0.14    0.59
  -5   0  -8    0.15    0.92
   5   0   8   -0.51    1.14
  -5   0  -9  133.46    5.45
   5   0   9  131.06    4.33
   5   0   9  123.68    4.69
   5   0   9  133.87    5.65
  -5   0  -9  137.13    4.34
   5   0  10    0.53    0.82
  -5   0 -10   -0.21    0.60
  -5   0 -10    0.48    1.11
   5   0  10   -0.12    0.53
  -5   0 -11  206.88    7.55
   5   0  11  206.89    6.07
   5   0  11  199.11    6.82
  -5   0 -11  205.10    6.38
   5   0  12   -0.36    0.88
  -5   0 -12    0.42    0.74
  -5   0 -12    0.52    1.11
   5   0  12    0.05    0.47
  -5   0 -13   47.61    3.24
   5   0  13   43.74    2.66
   5   0  13   47.66    1.89
  -5   0 -13   48.67    2.39
   5   0  14    0.13    0.92
  -5   0 -14    0.19    1.24
  -5   1  17    1.82    0.73
  -5  -1  17    2.90    0.72
   5   1 -17    4.48    0.79
   5   1 -17    1.75    1.13
  -5  -1  17    2.07    1.16
   5  -1 -17    3.07    0.88
   5  -1 -17    2.93    0.89
   5   1 -17    3.39    0.95
  -5   1  16    3.99    0.73
  -5  -1  16    4.24    0.71
   5   1 -16    4.21    1.16
   5   1 -16    5.65    0.94
  -5  -1  16    4.49    1.20
  -5   1  16    4.02    0.88
   5  -1 -16    4.38    0.90
   5  -1 -16    5.42    0.97
   5   1 -16    6.56    1.08
  -5   1  15    3.21    0.68
  -5  -1  15    4.70    0.68
   5  -1 -15    4.10    0.93
  -5  -1  15    5.64    1.24
  -5   1  15    4.85    0.90
   5   1 -15    5.24    0.90
   5  -1 -15    3.52    0.88
   5   1 -15    3.75    0.96
   5  -1 -15    2.98    0.73
  -5  -1  14    1.66    0.98
  -5   1  14    0.52    1.26
  -5   1  14    0.27    0.49
   5   1 -14    0.08    0.60
  -5  -1  14    0.72    0.49
   5  -1 -14   -0.34    1.21
   5  -1 -14    0.24    0.66
  -5  -1  14    0.23    0.83
  -5   1  14    0.55    0.62
   5  -1 -14    2.38    0.85
   5   1 -14    1.70    0.84
  -5  -1  13    3.79    1.34
  -5   1  13    3.20    0.60
  -5   1  13    3.18    1.20
   5  -1 -13    2.79    1.30
  -5  -1  13    5.13    0.63
   5   1 -13    6.29    1.55
   5  -1 -13    4.15    0.79
   5   1 -13    4.39    0.65
   5   1 -13    3.90    0.80
  -5  -1  13    4.87    1.03
   5  -1 -13    4.45    0.98
   5   1 -13    4.65    0.99
   5  -1 -12   58.79    2.42
   5  -1 -12   52.23    3.20
   5   1 -12   66.45    3.69
   5   1 -12   62.88    2.29
   5  -1 -12   60.97    2.84
   5   1 -12   60.04    2.90
  -5  -1  12   64.20    2.98
  -5   1  12   55.38    2.29
   5   1 -12   60.25    2.61
  -5  -1  12   63.99    3.58
  -5   1  12   53.78    3.30
  -5   1  12   60.64    2.14
  -5  -1  12   60.41    2.18
  -5   1  11    7.18    1.17
  -5   1  11    6.63    0.58
  -5  -1  11    7.94    1.49
  -5   1  11    8.14    1.52
   5  -1 -11    5.65    1.37
  -5  -1  11    7.80    0.67
   5   1 -11    8.54    1.59
   5   1 -11    6.27    0.73
  -5  -1  11    6.15    1.06
  -5   1  11    6.99    0.75
   5  -1 -11    7.84    0.90
   5  -1 -11    7.24    1.12
   5   1 -11    7.94    1.19
  -5   1  10  445.44   12.90
   5  -1 -10  435.95   13.45
   5   1 -10  439.76   13.82
   5   1 -10  457.00   12.06
   5  -1 -10  452.18   12.36
  -5  -1  10  435.36   12.73
   5   1 -10  429.75   12.92
   5  -1 -10  451.10   12.91
  -5   1  10  426.81   11.86
  -5  -1  10  442.21   13.62
  -5   1  10  440.19   13.53
  -5   1  10  445.58   11.63
  -5  -1  10  451.01   11.83
  -5   1   9   49.68    2.50
   5  -1  -9   45.82    2.77
   5   1  -9   46.20    2.95
   5   1  -9   47.24    1.96
   5  -1  -9   43.66    2.07
  -5  -1   9   40.60    2.24
   5   1  -9   48.70    2.60
   5  -1  -9   47.12    2.50
  -5  -1   9   40.49    2.78
  -5   1   9   40.81    2.73
  -5   1   9   43.88    1.47
  -5  -1   9   45.64    1.73
  -5   1   8    7.56    1.11
  -5  -1   8    9.46    1.46
   5  -1  -8    7.64    1.35
   5   1  -8    8.51    1.49
   5  -1  -8    8.14    0.95
   5  -1  -8    9.21    0.48
  -5   1   8    8.56    0.64
   5   1  -8   10.88    0.93
  -5  -1   8   10.43    1.16
  -5   1   8    9.00    0.42
  -5  -1   8   10.56    0.72
   5   1  -8   10.09    1.29
   5  -1  -8    9.06    1.27
  -5   1   7   21.42    1.59
  -5  -1   7   21.24    1.96
   5  -1  -7   21.76    1.90
   5   1  -7   21.06    2.02
   5  -1  -7   20.98    0.80
   5   1  -7   22.98    1.36
  -5  -1   7   21.27    1.52
   5  -1  -7   20.06    1.35
   5  -1  -7   20.92    1.73
  -5  -1   7   22.06    1.10
   5   1  -7   18.08    1.67
   5  -1  -6    2.49    0.94
  -5   1   6    5.79    1.02
  -5  -1   6    2.83    1.09
   5  -1  -6    1.55    0.95
   5   1  -6    4.55    1.26
  -5  -1   6    3.79    0.56
   5  -1  -6    4.24    0.39
   5   1  -6    2.74    0.71
  -5  -1   6    2.67    0.73
   5   1  -6    2.58    0.94
   5   1  -5    2.51    1.07
   5  -1  -5    3.88    1.08
  -5   1   5    3.07    0.79
  -5  -1   5    1.11    0.95
   5  -1  -5    1.74    1.02
   5   1  -5    4.00    1.21
  -5  -1   5    3.74    0.61
   5  -1  -5    3.34    0.45
   5   1  -5    2.54    0.71
  -5  -1   5    2.26    0.75
  -5  -1   4  131.76    4.18
  -5   1   4  130.08    4.66
   5  -1  -4  130.11    5.03
   5   1  -4  134.91    5.36
   5  -1  -4  130.53    3.97
   5   1  -4  128.66    4.55
  -5  -1   4  135.76    4.57
   5   1  -4  130.77    5.12
   5  -1  -4  131.04    5.09
  -5  -1   4  144.58    5.36
  -5   1   3  510.60   14.51
  -5  -1   3  506.85   14.01
   5  -1  -3  530.65   14.92
   5   1  -3  511.84   15.26
   5   1  -3  524.23   14.47
   5  -1  -3  520.26   13.85
  -5  -1   3  524.89   14.39
   5   1  -3  523.09   15.13
   5  -1  -3  526.22   15.12
  -5  -1   3  511.62   15.17
  -5   1   2   36.98    2.07
  -5  -1   2   39.27    2.48
   5  -1  -2   39.63    2.29
   5   1  -2   39.85    2.54
   5   1  -2   39.17    2.13
   5  -1  -2   41.60    1.83
   5   1  -2   39.81    2.50
   5  -1  -2   41.54    2.51
  -5  -1   2   37.80    2.46
  -5  -1   2   41.26    1.64
  -5  -1   1    1.89    0.45
   5   1  -1    1.62    0.85
   5  -1  -1    1.06    0.96
  -5   1   1    1.83    0.76
  -5  -1   1    2.00    1.00
   5  -1  -1    1.46    0.87
   5   1  -1    2.28    1.01
  -5  -1   1    3.14    1.04
   5   1  -1    0.60    0.70
   5   1  -1    1.25    0.80
   5  -1  -1    2.59    0.63
  -5  -1   0    0.25    0.39
   5   1   0   -0.41    0.95
   5  -1   0    0.14    0.97
  -5   1   0    0.65    0.70
  -5  -1   0    0.14    0.82
  -5   1   0    0.31    0.23
   5  -1   0    0.60    0.73
   5   1   0    0.13    0.93
   5   1   0   -0.29    0.68
   5   1   0    0.30    0.73
   5  -1   0    0.21    0.56
   5  -1   0    0.38    0.49
   5   1   1    9.38    1.40
  -5   1  -1    8.66    1.08
   5  -1   1    7.81    1.30
  -5  -1  -1    9.59    1.40
   5   1   1    9.28    1.37
   5  -1   1    9.00    1.13
   5   1   1    9.24    1.13
   5   1   1    7.49    1.12
   5  -1   1    7.74    0.92
  -5  -1  -1    9.36    0.72
  -5   1  -1    9.98    0.57
   5  -1   1    9.33    0.76
  -5  -1  -2    3.25    0.50
  -5   1  -2    3.00    0.40
  -5   1  -2    2.84    0.83
   5   1   2    3.01    1.05
   5  -1   2    3.58    1.15
  -5  -1  -2    2.24    1.06
   5   1   2    3.55    1.09
   5  -1   2    3.20    0.85
   5   1   2    3.01    0.88
   5   1   2    1.79    0.77
   5  -1   2    3.82    0.79
  -5   1  -3   60.31    2.84
  -5  -1  -3   54.48    3.15
   5   1   3   59.50    3.03
   5  -1   3   60.84    2.68
   5  -1   3   61.73    2.61
   5   1   3   61.69    2.78
   5   1   3   60.75    2.97
   5   1   3   60.45    3.27
   5  -1   3   56.74    3.21
  -5  -1  -3   62.36    2.21
  -5   1  -3   62.95    2.09
   5  -1   4    1.35    0.52
  -5  -1  -4    2.44    0.50
  -5   1  -4    1.88    0.44
  -5   1  -4    1.99    0.89
   5   1   4    1.05    1.05
  -5  -1  -4    3.67    1.16
   5  -1   4    0.91    1.02
   5   1   4    1.62    0.83
   5  -1   4    1.36    0.63
   5   1   4    1.74    0.85
   5   1   4    1.62    0.72
  -5   1  -5   20.85    1.69
  -5  -1  -5   20.59    1.94
   5   1   5   20.19    1.99
   5  -1   5   20.36    2.04
   5   1   5   21.75    1.75
   5  -1   5   23.33    1.43
   5   1   5   22.67    1.55
   5   1   5   23.05    1.78
   5  -1   5   19.77    1.24
  -5  -1  -5   23.11    1.19
  -5   1  -5   21.55    1.15
  -5   1  -6   30.17    2.06
  -5  -1  -6   34.50    2.47
   5  -1   6   32.39    1.68
   5   1   6   33.40    2.24
   5   1   6   34.25    1.89
   5  -1   6   31.39    2.41
   5  -1   6   34.43    1.73
  -5   1  -6   34.76    1.58
   5  -1   7    0.31    0.50
   5  -1   7    1.03    0.62
   5   1   7    0.49    0.58
  -5  -1  -7    1.00    0.52
  -5   1  -7    1.00    0.52
  -5   1  -7    1.80    0.92
  -5  -1  -7    0.32    0.98
   5  -1   7    1.14    1.03
   5   1   7    0.52    0.95
  -5   1  -8   50.56    2.73
  -5  -1  -8   46.33    3.01
   5   1   8   46.75    2.73
   5  -1   8   42.71    1.89
   5   1   8   42.78    2.15
   5  -1   8   40.86    2.90
   5  -1   8   45.05    2.16
  -5  -1  -8   46.23    1.99
  -5   1  -8   48.45    2.06
  -5   1  -9   25.90    2.03
  -5  -1  -9   24.13    2.26
   5   1   9   25.10    2.08
   5  -1   9   23.98    1.30
   5   1   9   24.84    1.55
   5  -1   9   22.94    1.57
  -5  -1  -9   27.44    1.46
  -5   1  -9   25.49    1.51
  -5   1 -10  130.82    5.41
  -5  -1 -10  137.36    5.94
   5   1  10  144.15    4.70
   5  -1  10  144.11    4.34
   5  -1  10  129.15    4.83
  -5  -1 -10  148.14    4.70
  -5   1 -10  151.28    4.84
  -5   1 -11  239.02    8.16
  -5  -1 -11  236.35    8.64
   5   1  11  238.08    7.05
   5  -1  11  223.02    7.40
   5  -1  11  237.50    6.66
  -5  -1 -11  241.04    7.17
  -5   1 -11  243.48    7.35
   5  -1  12    0.73    0.75
  -5  -1 -12    0.08    0.66
  -5   1 -12   -0.15    0.98
  -5  -1 -12    0.96    1.19
   5  -1  12    0.34    0.41
   5   1  13    0.68    0.93
   5  -1  13    1.68    0.90
  -5   1 -13    1.83    0.86
  -5   1 -13    0.96    1.18
  -5  -1 -13    0.99    1.31
   5   1  13    2.01    0.59
   5   1  14   -0.43    1.06
   5  -1  14    0.83    0.92
  -5  -1 -14   -0.62    1.29
  -5   1 -14    1.17    1.09
   5  -2 -17  107.97    3.99
   5   2 -17  105.86    3.87
   5  -2 -17  114.80    4.07
  -5   2  17  115.68    4.02
  -5  -2  17  106.64    3.75
  -5  -2  16   -0.30    1.03
  -5   2  16    0.15    0.64
  -5  -2  16    0.33    0.59
   5  -2 -16    0.98    0.66
  -5  -2  16   -0.73    1.05
   5  -2 -16    0.09    0.70
   5   2 -16   -0.10    0.72
   5   2 -16    0.08    0.63
  -5  -2  15   11.12    1.55
  -5   2  15   11.25    1.04
  -5   2  15    9.28    1.70
  -5  -2  15   11.15    0.99
   5   2 -15   10.95    1.11
   5   2 -15   10.21    1.00
  -5  -2  15    8.59    1.57
   5  -2 -15   11.73    1.20
   5   2 -15   11.78    1.26
  -5  -2  14   49.85    2.96
   5  -2 -14   44.13    2.09
   5  -2 -14   49.12    3.13
   5   2 -14   52.92    2.21
   5  -2 -14   47.45    2.39
   5   2 -14   55.04    2.63
   5   2 -14   49.92    2.35
  -5  -2  14   53.31    2.95
  -5   2  14   51.65    3.28
  -5   2  14   50.09    2.11
  -5  -2  14   50.06    2.11
  -5  -2  13   66.85    3.50
   5  -2 -13   62.24    2.49
   5  -2 -13   61.53    3.48
   5   2 -13   61.37    3.90
   5  -2 -13   71.65    2.77
   5   2 -13   71.38    2.67
   5  -2 -13   67.64    2.94
   5   2 -13   66.93    3.07
   5   2 -13   66.21    2.84
  -5  -2  13   58.55    3.60
  -5   2  13   72.08    3.79
  -5  -2  13   71.54    2.59
  -5  -2  12   10.63    1.57
  -5  -2  12    9.90    1.68
   5  -2 -12   13.30    1.09
  -5   2  12    9.66    1.60
   5  -2 -12   10.32    1.58
  -5  -2  12   10.70    0.93
   5   2 -12    9.19    1.77
   5  -2 -12   10.10    0.89
   5   2 -12   10.79    1.02
  -5  -2  12    9.40    1.38
   5  -2 -12   10.44    1.18
   5   2 -12   10.53    1.26
  -5  -2  11   33.39    2.39
   5  -2 -11   38.67    2.47
   5   2 -11   32.64    2.71
   5  -2 -11   34.10    1.77
   5   2 -11   34.91    1.74
   5  -2 -11   35.26    2.02
   5   2 -11   32.64    2.09
  -5  -2  11   32.69    2.24
  -5  -2  11   31.03    2.55
  -5   2  11   32.79    2.52
  -5  -2  11   31.52    1.60
  -5  -2  10   61.51    3.29
   5  -2 -10   61.63    3.25
   5   2 -10   63.16    3.71
   5  -2 -10   59.85    2.48
   5   2 -10   62.86    2.56
  -5  -2  10   67.42    3.18
   5   2 -10   59.81    2.94
   5  -2 -10   63.04    2.90
  -5  -2  10   56.87    3.40
  -5   2  10   57.21    3.27
  -5  -2  10   62.02    2.43
  -5  -2   9    0.14    0.95
  -5   2   9    1.30    1.01
   5  -2  -9    0.93    0.93
   5   2  -9    3.88    1.43
  -5  -2   9    1.95    0.60
  -5  -2   9    3.29    1.14
   5   2  -9    0.99    0.65
   5  -2  -9    1.79    0.62
  -5  -2   9    2.12    0.97
   5  -2  -9    0.94    0.76
  -5   2   8    9.93    1.08
  -5  -2   8    8.17    1.34
  -5  -2   8    6.57    1.38
   5  -2  -8    7.57    1.32
[truncated: 414,053 more chars]
