# Supplementary material for: Different classical hydrogen-bonding patterns in three salicylaldoxime derivatives, 2-HO-4-XC6H3C=NOH (X = Me, OH and MeO)
Source: Acta Crystallogr E Crystallogr Commun. 2018 Sep 25;74(Pt 10):1480–5. doi: 10.1107/S2056989018013361 (PMC6176434; doi:10.1107/S2056989018013361)
Supplement: Supplementary file 2 [file e-74-01480-1sup2.hkl]

data_1                                                                          
_shelx_title ' 605_a.res in P2(1)/n'                                            
_shelx_refln_list_code          4                                               
_shelx_F_calc_maximum      110.83                                               
_exptl_crystal_F_000       320.00                                               
_reflns_d_resolution_high  0.7701                                               
                                                                                
loop_                                                                           
 _space_group_symop_operation_xyz                                               
 'x, y, z'                                                                      
 '-x+1/2, y+1/2, -z+1/2'                                                        
 '-x, -y, -z'                                                                   
 'x-1/2, -y-1/2, z-1/2'                                                         
                                                                                
_cell_length_a     6.5507                                                       
_cell_length_b     7.2523                                                       
_cell_length_c    15.5478                                                       
_cell_angle_alpha  90.000                                                       
_cell_angle_beta   96.737                                                       
_cell_angle_gamma  90.000                                                       
                                                                                
_shelx_F_squared_multiplier     1.000                                           
                                                                                
loop_                                                                           
 _refln_index_h                                                                 
 _refln_index_k                                                                 
 _refln_index_l                                                                 
 _refln_F_squared_calc                                                          
 _refln_F_squared_meas                                                          
 _refln_F_squared_sigma                                                         
 _refln_observed_status                                                         
   2   0   0       1982.04       1895.00        24.30 o                         
   4   0   0        303.02        314.91         3.86 o                         
   6   0   0          8.33          9.11         0.47 o                         
   8   0   0         77.02         82.93         2.21 o                         
   1   1   0       4413.33       4280.11        31.13 o                         
   2   1   0          7.73         14.21         0.31 o                         
   3   1   0        163.67        220.24         2.09 o                         
   4   1   0          6.62          5.09         0.23 o                         
   5   1   0          0.33          0.28         0.18 o                         
   6   1   0          1.27          0.82         0.21 o                         
   7   1   0          3.83          3.18         0.32 o                         
   8   1   0         20.20         20.37         0.87 o                         
   0   2   0      10484.80      10229.20       257.52 o                         
   1   2   0      12283.97      11805.11       121.56 o                         
   2   2   0        117.16        140.86         1.16 o                         
   3   2   0         78.91         85.92         0.88 o                         
   4   2   0         32.31         33.54         0.80 o                         
   5   2   0          0.26          0.41         0.26 o                         
   6   2   0         10.64          7.88         0.44 o                         
   7   2   0        117.58        118.33         2.27 o                         
   8   2   0         15.56         18.80         0.77 o                         
   1   3   0       1085.40       1066.71         8.02 o                         
   2   3   0        703.09        781.64         5.55 o                         
   3   3   0        211.92        227.94         2.02 o                         
   4   3   0          0.00         -0.02         0.12 o                         
   5   3   0         88.60         83.03         0.99 o                         
   6   3   0          6.60          6.53         0.37 o                         
   7   3   0         53.71         57.44         1.20 o                         
   8   3   0          3.80          1.06         0.50 o                         
   0   4   0        569.93        542.01         6.61 o                         
   1   4   0        896.72        936.83         6.55 o                         
   2   4   0         45.94         41.20         0.56 o                         
   3   4   0          0.00          0.00         0.18 o                         
   4   4   0         14.36         13.10         0.51 o                         
   5   4   0          0.54          0.76         0.22 o                         
   6   4   0         28.53         26.30         0.66 o                         
   7   4   0          0.25          0.35         0.44 o                         
   1   5   0         19.43         19.84         0.36 o                         
   2   5   0        330.98        331.62         2.54 o                         
   3   5   0          7.57          7.41         0.35 o                         
   4   5   0         26.55         27.83         0.64 o                         
   5   5   0          2.35          2.14         0.34 o                         
   6   5   0         12.73         12.72         0.95 o                         
   7   5   0         44.73         47.87         2.84 o                         
   0   6   0          5.54          4.21         0.39 o                         
   1   6   0          2.30          2.90         0.24 o                         
   2   6   0          0.22          0.42         0.18 o                         
   3   6   0          0.10          0.21         0.22 o                         
   4   6   0         71.99         69.48         1.78 o                         
   5   6   0          9.99          9.56         0.61 o                         
   6   6   0          0.08          0.24         0.41 o                         
   1   7   0         14.91         15.47         0.42 o                         
   2   7   0         18.14         16.67         0.36 o                         
   3   7   0         11.41          9.49         0.31 o                         
   4   7   0          0.39          0.26         0.29 o                         
   5   7   0         20.04         21.66         1.00 o                         
   0   8   0         51.86         58.43         1.29 o                         
   1   8   0         22.91         24.24         0.56 o                         
   2   8   0          2.12          2.00         0.23 o                         
   3   8   0          0.43         -0.09         0.25 o                         
   4   8   0          0.64          0.02         0.38 o                         
   1   9   0         63.49         60.32         0.99 o                         
   2   9   0         19.72         20.29         0.63 o                         
  -7   0   1        304.81        298.77         3.91 o                         
  -5   0   1         79.12         75.86         1.53 o                         
  -3   0   1        269.37        290.41         3.77 o                         
  -1   0   1        201.69        190.21         2.13 o                         
   1   0   1         60.21         57.20         0.80 o                         
   3   0   1          7.42         16.29         0.54 o                         
   5   0   1          1.96          1.91         0.29 o                         
   7   0   1          7.80          6.55         0.41 o                         
  -8   1   1        291.44        301.89         3.87 o                         
  -7   1   1        336.98        347.12         3.49 o                         
  -6   1   1        581.83        576.66         5.33 o                         
  -5   1   1          2.33          2.19         0.27 o                         
  -4   1   1        136.50        130.56         1.51 o                         
  -3   1   1         59.81         60.39         1.35 o                         
  -2   1   1        359.46        358.66         3.81 o                         
  -1   1   1        175.90        160.29         1.32 o                         
   0   1   1        631.99        602.99         3.77 o                         
   1   1   1       1699.57       1646.71        13.93 o                         
   2   1   1         75.92         66.93         0.85 o                         
   3   1   1         24.36         21.24         0.37 o                         
   4   1   1         91.06        100.77         1.18 o                         
   5   1   1         12.16         11.06         0.33 o                         
   6   1   1        237.34        233.00         2.44 o                         
   7   1   1         33.01         33.74         0.82 o                         
   8   1   1          8.13          8.07         0.87 o                         
  -8   2   1        137.53        149.34         2.90 o                         
  -7   2   1         52.62         51.73         1.56 o                         
  -6   2   1         40.64         41.85         0.86 o                         
  -5   2   1         10.13          9.37         0.38 o                         
  -4   2   1        157.83        156.68         1.64 o                         
  -3   2   1        379.28        377.28         3.03 o                         
  -2   2   1         33.32         27.06         0.41 o                         
  -1   2   1        552.60        565.44         4.34 o                         
   0   2   1       2301.62       2293.85        18.42 o                         
   1   2   1       4420.15       4251.62        38.03 o                         
   2   2   1        177.06        156.04         1.46 o                         
   3   2   1         57.26         57.95         0.72 o                         
   4   2   1         35.17         37.22         0.58 o                         
   5   2   1         98.57         97.93         1.20 o                         
   6   2   1          4.30          4.71         0.39 o                         
   7   2   1          5.52          4.67         0.42 o                         
   8   2   1         47.41         48.34         1.23 o                         
  -8   3   1         18.02         14.05         0.90 o                         
  -7   3   1        445.60        473.82         4.77 o                         
  -6   3   1          0.01          0.03         0.21 o                         
  -5   3   1          0.20          0.16         0.18 o                         
  -4   3   1         37.11         35.79         0.58 o                         
  -3   3   1          0.90          0.19         0.14 o                         
  -2   3   1        152.56        169.41         1.39 o                         
  -1   3   1         36.41         26.89         0.48 o                         
   0   3   1        397.77        395.50         3.62 o                         
   1   3   1       1527.39       1542.98        11.97 o                         
   2   3   1       1355.09       1474.43        11.06 o                         
   3   3   1          0.29          0.89         0.16 o                         
   4   3   1          0.26          1.10         0.14 o                         
   5   3   1         22.97         24.59         0.45 o                         
   6   3   1          1.71          1.71         0.23 o                         
   7   3   1         44.63         49.35         1.35 o                         
  -7   4   1          5.19          5.98         0.61 o                         
  -6   4   1         16.44         16.52         0.51 o                         
  -5   4   1         45.65         45.02         0.64 o                         
  -4   4   1         87.35         87.47         1.03 o                         
  -3   4   1         29.43         29.92         0.46 o                         
  -2   4   1        123.94        116.65         1.04 o                         
  -1   4   1        517.21        589.42         4.42 o                         
   0   4   1        188.06        173.22         1.71 o                         
   1   4   1       3946.35       4085.97        29.81 o                         
   2   4   1       1243.35       1229.77         9.71 o                         
   3   4   1          7.71          7.74         0.29 o                         
   4   4   1          1.15          1.06         0.25 o                         
   5   4   1         35.48         35.68         0.96 o                         
   6   4   1         32.82         31.37         0.78 o                         
   7   4   1          3.57          4.38         0.54 o                         
  -7   5   1          0.49          0.95         0.48 o                         
  -6   5   1         14.18         14.58         0.70 o                         
  -5   5   1          5.43          4.64         0.28 o                         
  -4   5   1          0.34          0.09         0.23 o                         
  -3   5   1         36.53         33.86         0.58 o                         
  -2   5   1         39.96         44.50         0.55 o                         
  -1   5   1          5.72          5.26         0.28 o                         
   0   5   1         63.68         69.39         0.85 o                         
   1   5   1         38.55         44.56         0.54 o                         
   2   5   1       1591.43       1666.62        13.10 o                         
   3   5   1         60.76         72.37         1.13 o                         
   4   5   1          2.93          3.94         0.30 o                         
   5   5   1          6.13          5.02         0.38 o                         
   6   5   1         26.79         27.43         0.63 o                         
   7   5   1          2.97          2.48         0.52 o                         
  -6   6   1         10.94         10.85         0.88 o                         
  -5   6   1          0.27          0.42         0.28 o                         
  -4   6   1          3.89          4.42         0.33 o                         
  -3   6   1         56.27         55.93         0.81 o                         
  -2   6   1         11.36         11.12         0.42 o                         
  -1   6   1        158.75        164.94         1.74 o                         
   0   6   1        882.02        929.58         6.75 o                         
   1   6   1         18.91         29.88         0.67 o                         
   2   6   1        831.64        846.74         6.10 o                         
   3   6   1        463.21        451.02         3.82 o                         
   4   6   1          4.83          4.34         0.39 o                         
   5   6   1         20.19         19.94         0.59 o                         
   6   6   1         14.38         14.85         0.82 o                         
  -5   7   1         11.91         10.22         0.76 o                         
  -4   7   1          0.32          0.88         0.28 o                         
  -3   7   1         15.33         16.90         0.46 o                         
  -2   7   1         11.49         10.74         0.42 o                         
  -1   7   1         35.67         35.83         0.60 o                         
   0   7   1         11.50         11.15         0.43 o                         
   1   7   1        198.23        211.95         2.07 o                         
   2   7   1        182.21        180.97         1.68 o                         
   3   7   1        208.28        202.91         1.86 o                         
   4   7   1         31.30         26.48         0.64 o                         
   5   7   1         21.84         16.49         1.16 o                         
  -4   8   1          4.14          3.75         0.47 o                         
  -3   8   1          5.81          6.29         0.32 o                         
  -2   8   1          6.49          6.36         0.36 o                         
  -1   8   1          0.63          0.39         0.27 o                         
   0   8   1        179.43        187.97         1.84 o                         
   1   8   1        154.77        157.24         1.70 o                         
   2   8   1          1.24          1.00         0.29 o                         
   3   8   1        318.40        312.40         3.16 o                         
   4   8   1          0.47          0.57         0.45 o                         
  -2   9   1         13.48         13.70         0.59 o                         
  -1   9   1         26.71         28.19         0.71 o                         
   0   9   1          1.73          2.31         0.38 o                         
   1   9   1         39.85         41.91         1.24 o                         
   2   9   1          6.21          6.04         0.46 o                         
  -8   0   2          3.36          3.99         0.95 o                         
  -6   0   2          5.21          5.16         0.40 o                         
  -4   0   2        175.71        174.36         2.37 o                         
  -2   0   2       1830.20       1731.70        19.87 o                         
   0   0   2       1551.05       1485.46        18.71 o                         
   2   0   2       3684.86       3538.37        51.72 o                         
   4   0   2         74.76        107.63         1.63 o                         
   6   0   2         34.34         36.21         0.92 o                         
   8   0   2         28.44         30.87         1.00 o                         
  -8   1   2          2.15          2.88         0.43 o                         
  -7   1   2          5.46          5.46         0.34 o                         
  -6   1   2        367.47        362.25         3.59 o                         
  -5   1   2         44.21         48.11         0.83 o                         
  -4   1   2         53.41         56.36         0.90 o                         
  -3   1   2        145.56        146.79         1.64 o                         
  -2   1   2         12.47         12.19         0.40 o                         
  -1   1   2         74.69         83.70         0.76 o                         
   0   1   2        193.73        183.04         1.32 o                         
   1   1   2       6366.19       6248.05        64.24 o                         
   2   1   2       2554.25       2532.49        21.62 o                         
   3   1   2       3461.91       3639.96        29.31 o                         
   4   1   2         28.52         34.49         0.54 o                         
   5   1   2          5.96          3.71         0.26 o                         
   6   1   2          4.25          3.16         0.27 o                         
   7   1   2          1.09          0.59         0.32 o                         
   8   1   2          0.83          0.91         0.37 o                         
  -8   2   2          6.74          8.51         0.50 o                         
  -7   2   2         20.18         18.32         0.54 o                         
  -6   2   2         21.50         21.90         0.63 o                         
  -5   2   2          5.78          4.79         0.34 o                         
  -4   2   2         19.01         18.01         0.34 o                         
  -3   2   2          0.36          0.54         0.12 o                         
  -2   2   2        257.53        249.04         2.32 o                         
  -1   2   2       1165.98       1111.45         9.09 o                         
   0   2   2        872.19        896.40         6.69 o                         
   1   2   2       2386.92       2405.65        19.37 o                         
   2   2   2        165.10        162.23         1.43 o                         
   3   2   2        211.71        175.34         1.72 o                         
   4   2   2        183.62        188.94         2.01 o                         
   5   2   2          6.00          8.50         0.48 o                         
   6   2   2          9.84          7.19         0.37 o                         
   7   2   2         92.73         91.64         1.33 o                         
   8   2   2          3.32          2.59         0.47 o                         
  -8   3   2         18.93         15.92         0.86 o                         
  -7   3   2        655.36        683.38         6.11 o                         
  -6   3   2        197.17        194.52         1.90 o                         
  -5   3   2        538.16        536.70         4.09 o                         
  -4   3   2         94.26        100.47         1.16 o                         
  -3   3   2        113.45        110.16         1.12 o                         
  -2   3   2        101.18        101.28         0.99 o                         
  -1   3   2          5.71          6.04         0.17 o                         
   0   3   2          2.40          2.98         0.17 o                         
   1   3   2         46.25         31.94         0.55 o                         
   2   3   2       2377.94       2497.25        18.56 o                         
   3   3   2         49.80         54.75         0.68 o                         
   4   3   2        161.21        186.20         2.00 o                         
   5   3   2          0.35         -0.02         0.17 o                         
   6   3   2         25.45         24.09         0.74 o                         
   7   3   2         17.22         16.17         0.51 o                         
  -7   4   2        100.76         88.74         1.86 o                         
  -6   4   2         41.22         43.00         1.04 o                         
  -5   4   2         11.68         11.23         0.52 o                         
  -4   4   2         39.46         39.52         0.61 o                         
  -3   4   2         49.29         52.67         1.08 o                         
  -2   4   2         13.08         13.54         0.28 o                         
  -1   4   2         60.47         57.44         0.64 o                         
   0   4   2        164.30        154.86         1.45 o                         
   1   4   2        512.96        536.06         4.02 o                         
   2   4   2         95.19         96.66         0.98 o                         
   3   4   2         37.69         36.57         0.59 o                         
   4   4   2         48.14         44.50         0.76 o                         
   5   4   2          0.18          0.02         0.20 o                         
   6   4   2         43.51         39.41         0.81 o                         
   7   4   2          2.86          2.44         0.49 o                         
  -7   5   2        336.32        353.20         5.18 o                         
  -6   5   2        315.74        327.40         5.04 o                         
  -5   5   2        288.43        280.30         3.45 o                         
  -4   5   2          8.13          7.00         0.28 o                         
  -3   5   2         28.83         26.01         0.41 o                         
  -2   5   2        117.41        119.36         1.12 o                         
  -1   5   2         24.24         22.40         0.46 o                         
   0   5   2        109.01        108.53         1.06 o                         
   1   5   2         25.66         25.20         0.44 o                         
   2   5   2          2.63          1.47         0.19 o                         
   3   5   2         48.84         49.31         0.82 o                         
   4   5   2         59.07         63.15         1.00 o                         
   5   5   2         26.95         26.54         0.98 o                         
   6   5   2          4.54          3.94         0.33 o                         
   7   5   2         10.30         10.55         1.49 o                         
  -6   6   2          0.13          0.29         0.47 o                         
  -5   6   2         44.31         42.13         0.89 o                         
  -4   6   2        125.60        130.05         1.50 o                         
  -3   6   2         18.81         18.34         0.33 o                         
  -2   6   2         17.05         17.67         0.39 o                         
  -1   6   2          1.02          0.84         0.20 o                         
   0   6   2          2.84          2.60         0.24 o                         
   1   6   2         12.88         13.20         0.29 o                         
   2   6   2         20.98         20.24         0.37 o                         
   3   6   2         24.19         25.47         0.78 o                         
   4   6   2         17.64         16.72         0.51 o                         
   5   6   2          8.84          7.22         0.49 o                         
   6   6   2          0.27          0.52         0.77 o                         
  -5   7   2          8.56         11.25         0.73 o                         
  -4   7   2         15.80         14.18         0.48 o                         
  -3   7   2          9.81         11.09         0.39 o                         
  -2   7   2         31.17         27.98         0.84 o                         
  -1   7   2         17.86         16.89         0.45 o                         
   0   7   2          5.62          6.45         0.33 o                         
   1   7   2         95.79        101.69         1.21 o                         
   2   7   2         45.02         43.35         0.64 o                         
   3   7   2         10.05          9.35         0.36 o                         
   4   7   2         41.04         39.49         0.90 o                         
   5   7   2         19.16         20.25         1.34 o                         
  -4   8   2         14.82         12.94         0.76 o                         
  -3   8   2          1.02          0.56         0.24 o                         
  -2   8   2         16.31         16.10         0.53 o                         
  -1   8   2          0.74          0.67         0.27 o                         
   0   8   2         44.13         42.38         0.74 o                         
   1   8   2         14.50         15.04         0.46 o                         
   2   8   2          1.21          1.61         0.30 o                         
   3   8   2        519.59        511.19         4.76 o                         
   4   8   2         37.69         34.85         1.14 o                         
  -2   9   2         37.25         35.16         0.78 o                         
  -1   9   2          0.04          0.27         0.32 o                         
   0   9   2          1.48          1.28         0.34 o                         
   1   9   2         39.20         39.29         1.35 o                         
   2   9   2          0.54          0.74         0.39 o                         
  -7   0   3          8.43          6.65         0.70 o                         
  -5   0   3       3048.68       2974.09        29.27 o                         
  -3   0   3        492.92        533.30         5.93 o                         
  -1   0   3        174.78        158.87         1.83 o                         
   1   0   3        272.00        263.78         4.04 o                         
   3   0   3        332.41        331.35         4.20 o                         
   5   0   3          4.10          4.91         0.40 o                         
   7   0   3         66.79         69.14         1.50 o                         
  -8   1   3         37.96         34.84         1.13 o                         
  -7   1   3        114.55        116.33         1.39 o                         
  -6   1   3       2216.31       2196.31        17.40 o                         
  -5   1   3        636.64        625.58         5.59 o                         
  -4   1   3        261.95        293.16         2.82 o                         
  -3   1   3         11.25         13.26         0.41 o                         
  -2   1   3        209.74        194.49         1.92 o                         
  -1   1   3        267.77        259.27         1.97 o                         
   0   1   3        152.13        148.04         1.20 o                         
   1   1   3         37.14         41.35         0.55 o                         
   2   1   3        155.27        152.73         1.60 o                         
   3   1   3        469.88        485.25         3.82 o                         
   4   1   3        131.59        127.22         1.34 o                         
   5   1   3         76.72         73.21         0.99 o                         
   6   1   3         68.06         65.71         1.03 o                         
   7   1   3          1.54          1.47         0.28 o                         
   8   1   3          1.04          0.42         0.66 o                         
  -8   2   3         17.95         17.00         0.93 o                         
  -7   2   3         44.21         45.27         0.76 o                         
  -6   2   3        319.22        329.35         2.89 o                         
  -5   2   3        730.36        705.63         5.93 o                         
  -4   2   3        928.09        920.74         7.90 o                         
  -3   2   3        436.94        462.36         4.34 o                         
  -2   2   3         58.88         61.45         0.80 o                         
  -1   2   3        205.06        182.66         1.69 o                         
   0   2   3        140.07        131.16         1.33 o                         
   1   2   3          4.10          4.05         0.19 o                         
   2   2   3        327.00        302.01         2.36 o                         
   3   2   3        172.34        144.04         1.49 o                         
   4   2   3        144.32        147.54         1.77 o                         
   5   2   3         27.42         18.54         0.56 o                         
   6   2   3         20.94         20.36         0.62 o                         
   7   2   3         12.28         12.86         0.75 o                         
   8   2   3         49.86         58.94         1.77 o                         
  -8   3   3         21.44         22.69         0.82 o                         
  -7   3   3        354.39        368.46         3.50 o                         
  -6   3   3         62.09         63.66         1.31 o                         
  -5   3   3        773.29        781.47         6.07 o                         
  -4   3   3        167.91        157.13         1.74 o                         
  -3   3   3          7.79          6.33         0.25 o                         
  -2   3   3         15.67         18.11         0.32 o                         
  -1   3   3         14.01         11.32         0.25 o                         
   0   3   3        206.26        189.15         1.50 o                         
   1   3   3         98.69        110.08         1.02 o                         
   2   3   3        955.05       1025.97         7.87 o                         
   3   3   3         91.37        101.50         1.04 o                         
   4   3   3        323.84        351.43         3.09 o                         
   5   3   3        514.64        473.25         4.07 o                         
   6   3   3          0.28          0.34         0.20 o                         
   7   3   3          0.75          0.57         0.28 o                         
  -7   4   3         20.54         21.90         0.79 o                         
  -6   4   3         26.62         27.52         0.98 o                         
  -5   4   3         41.13         43.23         1.00 o                         
  -4   4   3        498.91        492.25         4.24 o                         
  -3   4   3         17.74         18.85         0.39 o                         
  -2   4   3          1.53          0.83         0.13 o                         
  -1   4   3        161.17        161.55         1.41 o                         
   0   4   3         63.45         57.55         0.73 o                         
   1   4   3         12.39          9.40         0.27 o                         
   2   4   3        269.45        256.40         2.26 o                         
   3   4   3         77.32         88.30         0.99 o                         
   4   4   3        720.63        659.14         5.53 o                         
   5   4   3         10.81          5.39         0.34 o                         
   6   4   3          4.81          3.41         0.39 o                         
   7   4   3          3.51          3.85         0.42 o                         
  -7   5   3         71.77         71.37         1.60 o                         
  -6   5   3         44.56         40.62         1.01 o                         
  -5   5   3          0.03          0.12         0.26 o                         
  -4   5   3          8.08          6.41         0.34 o                         
  -3   5   3         87.31         87.45         0.87 o                         
  -2   5   3         43.66         45.08         0.57 o                         
  -1   5   3         90.90         88.12         1.05 o                         
   0   5   3          2.27          2.14         0.21 o                         
   1   5   3          5.16          3.55         0.17 o                         
   2   5   3        512.59        560.00         4.31 o                         
   3   5   3        517.08        547.08         4.51 o                         
   4   5   3         41.84         29.88         0.88 o                         
   5   5   3        534.52        511.93         4.51 o                         
   6   5   3         58.69         58.99         1.12 o                         
  -6   6   3          3.13          3.09         0.50 o                         
  -5   6   3         11.56         12.11         0.72 o                         
  -4   6   3          0.54          1.07         0.21 o                         
  -3   6   3          9.14          8.37         0.27 o                         
  -2   6   3         19.53         21.71         0.60 o                         
  -1   6   3         11.41         11.95         0.36 o                         
   0   6   3        108.41        104.98         1.08 o                         
   1   6   3         36.37         38.24         0.56 o                         
   2   6   3         93.21         89.12         0.95 o                         
   3   6   3        738.70        718.08         6.09 o                         
   4   6   3        139.23        125.48         1.64 o                         
   5   6   3         71.96         77.82         1.64 o                         
   6   6   3          0.58          1.25         0.87 o                         
  -5   7   3          0.10          0.25         0.49 o                         
  -4   7   3         63.50         63.71         1.23 o                         
  -3   7   3          4.64          5.59         0.29 o                         
  -2   7   3         16.08         16.90         0.63 o                         
  -1   7   3          2.19          2.13         0.27 o                         
   0   7   3         25.47         25.67         0.53 o                         
   1   7   3          0.20          0.12         0.22 o                         
   2   7   3          7.22          6.19         0.31 o                         
   3   7   3        113.46        116.17         1.27 o                         
   4   7   3        578.18        550.47         8.09 o                         
   5   7   3         22.19         19.02         1.27 o                         
  -4   8   3         16.88         15.93         0.72 o                         
  -3   8   3         19.21         19.57         0.50 o                         
  -2   8   3         11.39         11.83         0.46 o                         
  -1   8   3         30.27         29.53         0.78 o                         
   0   8   3          4.79          4.94         0.37 o                         
   1   8   3          3.16          3.22         0.29 o                         
   2   8   3          0.69          0.65         0.32 o                         
   3   8   3        384.60        369.66         4.22 o                         
   4   8   3         85.07         78.93         2.25 o                         
  -2   9   3          1.01          0.59         0.38 o                         
  -1   9   3          6.54          7.11         0.46 o                         
   0   9   3          1.44          0.82         0.36 o                         
   1   9   3          0.13          0.30         0.38 o                         
   2   9   3          7.49          7.80         0.50 o                         
  -8   0   4         13.52         13.71         1.26 o                         
  -6   0   4         16.54         14.70         0.45 o                         
  -4   0   4        113.91        122.49         1.73 o                         
  -2   0   4        412.00        430.01         4.76 o                         
   0   0   4       1502.14       1474.02        18.68 o                         
   2   0   4        523.25        555.26        10.35 o                         
   4   0   4        194.83        250.15         3.15 o                         
   6   0   4        473.00        430.39         6.50 o                         
   8   0   4          1.64          0.02         0.51 o                         
  -8   1   4          0.95          0.75         0.29 o                         
  -7   1   4         91.53         96.83         1.25 o                         
  -6   1   4          0.29          0.22         0.28 o                         
  -5   1   4        161.37        159.79         1.80 o                         
  -4   1   4          0.00         -0.07         0.20 o                         
  -3   1   4          0.00          0.03         0.13 o                         
  -2   1   4          7.40          5.91         0.25 o                         
  -1   1   4         26.72         23.44         0.31 o                         
   0   1   4        574.08        585.49         4.58 o                         
   1   1   4       1566.75       1487.24        13.28 o                         
   2   1   4        220.41        200.19         2.39 o                         
   3   1   4         30.81         49.65         1.07 o                         
   4   1   4        156.18        162.07         1.65 o                         
   5   1   4          0.84          2.21         0.25 o                         
   6   1   4         53.88         47.38         0.81 o                         
   7   1   4        176.86        169.70         2.08 o                         
   8   1   4          4.59          5.36         0.59 o                         
  -8   2   4         55.00         60.06         1.40 o                         
  -7   2   4          2.21          1.39         0.24 o                         
  -6   2   4         22.30         22.79         0.55 o                         
  -5   2   4        617.63        601.41         5.43 o                         
  -4   2   4        612.30        593.23         5.03 o                         
  -3   2   4        152.45        166.75         1.60 o                         
  -2   2   4        211.06        206.60         1.94 o                         
  -1   2   4         21.70         22.40         0.35 o                         
   0   2   4        733.04        717.14         5.90 o                         
   1   2   4        390.32        396.61         3.83 o                         
   2   2   4         22.81         24.56         0.38 o                         
   3   2   4         93.35        110.42         1.13 o                         
   4   2   4         33.50         38.65         0.65 o                         
   5   2   4         47.33         27.77         0.52 o                         
   6   2   4        126.05        108.54         1.82 o                         
   7   2   4         33.05         34.20         0.83 o                         
  -8   3   4          0.19         -0.21         0.36 o                         
  -7   3   4         36.16         38.54         1.10 o                         
  -6   3   4          0.06          0.20         0.27 o                         
  -5   3   4        305.57        312.54         2.66 o                         
  -4   3   4        163.82        150.80         1.60 o                         
  -3   3   4         16.92         19.13         0.49 o                         
  -2   3   4         26.30         31.89         0.57 o                         
  -1   3   4         72.80         73.48         0.73 o                         
   0   3   4        133.29        136.97         1.24 o                         
   1   3   4        253.69        247.41         2.14 o                         
   2   3   4        141.04        117.52         1.04 o                         
   3   3   4         42.04         36.39         0.55 o                         
   4   3   4         31.65         41.09         0.57 o                         
   5   3   4        200.98        181.16         1.99 o                         
   6   3   4         57.14         53.58         1.02 o                         
   7   3   4         16.09         12.09         0.47 o                         
  -7   4   4          1.77          1.75         0.46 o                         
  -6   4   4        118.07        118.02         1.55 o                         
  -5   4   4          2.58          3.52         0.37 o                         
  -4   4   4       1961.41       1931.05        14.47 o                         
  -3   4   4        215.40        193.79         1.74 o                         
  -2   4   4          7.66          8.38         0.23 o                         
  -1   4   4         18.22         16.67         0.32 o                         
   0   4   4         14.23         13.84         0.32 o                         
   1   4   4        141.59        138.57         1.23 o                         
   2   4   4          1.78          1.42         0.18 o                         
   3   4   4         12.11          9.62         0.30 o                         
   4   4   4          2.77          1.04         0.19 o                         
   5   4   4         16.74         11.31         0.35 o                         
   6   4   4          0.57          1.37         0.29 o                         
   7   4   4         11.64         12.25         0.77 o                         
  -7   5   4         57.01         51.49         1.34 o                         
  -6   5   4         38.33         39.38         0.84 o                         
  -5   5   4        136.33        133.04         1.98 o                         
  -4   5   4        480.06        484.57         4.03 o                         
  -3   5   4        372.55        375.27         3.07 o                         
  -2   5   4        133.24        140.43         1.28 o                         
  -1   5   4          7.13          8.11         0.27 o                         
   0   5   4         81.28         81.55         0.95 o                         
   1   5   4        100.46         99.33         0.90 o                         
   2   5   4          4.25          3.35         0.22 o                         
   3   5   4          0.00         -0.14         0.21 o                         
   4   5   4         92.03         84.63         1.27 o                         
   5   5   4          0.69          0.77         0.25 o                         
   6   5   4          5.87          4.67         0.34 o                         
  -6   6   4          6.94          6.55         0.58 o                         
  -5   6   4        332.13        328.97         3.30 o                         
  -4   6   4        198.34        198.25         1.86 o                         
  -3   6   4        498.33        493.47         3.73 o                         
  -2   6   4         64.95         64.79         0.86 o                         
  -1   6   4          4.29          4.48         0.33 o                         
   0   6   4         51.58         49.74         0.67 o                         
   1   6   4         13.41         14.54         0.33 o                         
   2   6   4         15.48         15.18         0.35 o                         
   3   6   4          9.67         10.25         0.37 o                         
   4   6   4          2.91          2.91         0.29 o                         
   5   6   4          3.84          3.49         0.35 o                         
   6   6   4          0.23          0.10         0.99 o                         
  -5   7   4          6.82          8.28         0.72 o                         
  -4   7   4         13.86         13.60         0.62 o                         
  -3   7   4        737.68        745.45         5.94 o                         
  -2   7   4          4.53          5.30         0.30 o                         
  -1   7   4          0.77          0.29         0.24 o                         
   0   7   4          1.62          1.71         0.29 o                         
   1   7   4          0.01         -0.06         0.19 o                         
   2   7   4          0.01         -0.18         0.18 o                         
   3   7   4         86.73         82.38         1.18 o                         
   4   7   4         48.44         53.28         1.01 o                         
   5   7   4         31.35         29.15         1.27 o                         
  -4   8   4         15.33         16.57         0.80 o                         
  -3   8   4         24.45         26.84         0.62 o                         
  -2   8   4        180.53        180.79         1.99 o                         
  -1   8   4          8.70          8.63         0.44 o                         
   0   8   4          0.06         -0.07         0.25 o                         
   1   8   4          0.10         -0.03         0.23 o                         
   2   8   4          1.77          1.82         0.30 o                         
   3   8   4          9.18          6.49         0.51 o                         
  -2   9   4         43.44         43.30         1.57 o                         
  -1   9   4          1.61          0.85         0.41 o                         
   0   9   4          7.15          8.04         0.54 o                         
   1   9   4          0.51          0.02         0.39 o                         
  -7   0   5        138.90        156.80         5.50 o                         
  -5   0   5        515.72        508.55         5.54 o                         
  -3   0   5       6689.72       7046.93        72.87 o                         
  -1   0   5        163.25        153.96         2.20 o                         
   1   0   5        441.39        456.26         6.91 o                         
   3   0   5        110.27        109.42         1.86 o                         
   5   0   5         33.69         39.24         1.01 o                         
   7   0   5         17.35         19.94         0.85 o                         
  -8   1   5         31.13         33.20         1.34 o                         
  -7   1   5          9.68          9.73         0.42 o                         
  -6   1   5         32.87         33.88         0.91 o                         
  -5   1   5          2.83          3.67         0.32 o                         
  -4   1   5         30.94         25.73         0.69 o                         
  -3   1   5         93.26         99.57         0.90 o                         
  -2   1   5        966.68       1098.37         8.25 o                         
  -1   1   5        121.08        119.41         1.01 o                         
   0   1   5         97.49         92.66         0.96 o                         
   1   1   5        170.60        181.60         1.80 o                         
   2   1   5         60.45         67.69         1.07 o                         
   3   1   5         15.51         13.58         0.40 o                         
   4   1   5        105.04        100.48         1.17 o                         
   5   1   5         27.21         26.24         0.55 o                         
   6   1   5          0.60          0.46         0.27 o                         
   7   1   5         25.97         24.75         0.74 o                         
  -8   2   5          1.34          1.50         0.34 o                         
  -7   2   5         10.33         11.71         0.46 o                         
  -6   2   5         56.71         60.02         1.54 o                         
  -5   2   5        188.82        184.60         2.06 o                         
  -4   2   5       1490.42       1517.71        12.06 o                         
  -3   2   5        538.14        581.06         5.03 o                         
  -2   2   5       1495.64       1553.90        11.57 o                         
  -1   2   5         64.49         78.45         0.78 o                         
   0   2   5          2.81          2.89         0.18 o                         
   1   2   5         40.07         36.83         0.64 o                         
   2   2   5        286.37        283.86         3.53 o                         
   3   2   5        135.36        131.93         1.44 o                         
   4   2   5         50.63         57.05         0.93 o                         
   5   2   5          2.41          2.80         0.28 o                         
   6   2   5         45.39         42.99         0.80 o                         
   7   2   5          9.54          9.42         0.47 o                         
  -7   3   5         39.69         42.47         0.98 o                         
  -6   3   5         87.78         90.90         1.16 o                         
  -5   3   5         54.02         54.33         0.93 o                         
  -4   3   5         31.49         36.72         0.66 o                         
  -3   3   5        154.50        160.78         1.55 o                         
  -2   3   5        427.18        459.54         3.51 o                         
  -1   3   5          1.11          1.16         0.15 o                         
   0   3   5          0.19          0.02         0.11 o                         
   1   3   5        147.31        157.16         1.76 o                         
   2   3   5        308.14        298.22         2.77 o                         
   3   3   5         10.89         12.44         0.25 o                         
   4   3   5          0.07          0.03         0.15 o                         
   5   3   5         33.54         30.24         0.53 o                         
   6   3   5        130.98        119.12         1.34 o                         
   7   3   5          6.97          7.52         0.40 o                         
  -7   4   5          3.56          2.83         0.46 o                         
  -6   4   5          1.56          1.68         0.34 o                         
  -5   4   5          7.73          6.80         0.38 o                         
  -4   4   5        189.40        194.43         1.77 o                         
  -3   4   5        156.35        153.94         1.50 o                         
  -2   4   5         17.41         15.21         0.37 o                         
  -1   4   5         68.98         80.62         0.87 o                         
   0   4   5          6.93          6.92         0.22 o                         
   1   4   5          3.93          3.31         0.18 o                         
   2   4   5        125.21        127.79         1.56 o                         
   3   4   5          5.96          6.55         0.32 o                         
   4   4   5         12.52         12.57         0.33 o                         
   5   4   5          2.38          4.94         0.32 o                         
   6   4   5         49.59         44.01         0.81 o                         
   7   4   5        184.60        207.73         4.41 o                         
  -7   5   5         11.32         11.34         0.69 o                         
  -6   5   5         24.24         24.53         0.70 o                         
  -5   5   5         97.98        101.69         1.35 o                         
  -4   5   5          1.06          1.07         0.22 o                         
  -3   5   5          2.96          2.80         0.19 o                         
  -2   5   5          5.67          5.07         0.20 o                         
  -1   5   5         77.21         75.86         1.24 o                         
   0   5   5         23.44         23.44         0.51 o                         
   1   5   5         20.89         21.65         0.39 o                         
   2   5   5         48.67         50.40         0.71 o                         
   3   5   5         43.94         43.97         0.73 o                         
   4   5   5          0.71          0.18         0.21 o                         
   5   5   5        321.34        297.29         2.83 o                         
   6   5   5         52.76         56.18         1.38 o                         
  -6   6   5          0.10          0.25         0.42 o                         
  -5   6   5         13.18         13.02         0.45 o                         
  -4   6   5          5.25          4.48         0.28 o                         
  -3   6   5         27.76         29.28         0.47 o                         
  -2   6   5         16.18         15.00         0.41 o                         
  -1   6   5          0.06          0.10         0.24 o                         
   0   6   5          5.54          5.07         0.27 o                         
   1   6   5          4.64          4.80         0.20 o                         
   2   6   5          5.39          5.07         0.27 o                         
   3   6   5         21.21         21.11         0.46 o                         
   4   6   5          1.66          2.13         0.27 o                         
   5   6   5          9.11          8.77         0.56 o                         
  -5   7   5          3.75          4.21         0.56 o                         
  -4   7   5          6.15          6.61         0.40 o                         
  -3   7   5        179.78        186.03         1.77 o                         
  -2   7   5         11.49         10.24         0.38 o                         
  -1   7   5          9.77          9.48         0.45 o                         
   0   7   5          5.52          6.35         0.31 o                         
   1   7   5         12.42         13.39         0.41 o                         
   2   7   5         17.92         16.95         0.42 o                         
   3   7   5          0.10         -0.17         0.27 o                         
   4   7   5         59.55         55.10         1.00 o                         
   5   7   5          2.11          2.00         0.80 o                         
  -4   8   5          7.04          8.51         0.63 o                         
  -3   8   5          9.38          9.51         0.57 o                         
  -2   8   5        375.10        390.17         4.25 o                         
  -1   8   5         23.79         23.91         0.68 o                         
   0   8   5         13.16         12.57         0.45 o                         
   1   8   5          2.86          2.52         0.27 o                         
   2   8   5          2.67          1.44         0.46 o                         
   3   8   5          0.16          0.37         0.34 o                         
  -1   9   5          9.52          9.62         0.62 o                         
   0   9   5          2.12          2.83         0.69 o                         
   1   9   5          4.01          3.31         0.52 o                         
  -8   0   6          0.01         -0.52         0.85 o                         
  -6   0   6         31.53         32.74         1.30 o                         
  -4   0   6         70.89         77.80         1.42 o                         
  -2   0   6        107.31        121.34         1.68 o                         
   0   0   6        238.99        259.85         3.53 o                         
   2   0   6        272.38        264.16         4.28 o                         
   4   0   6          0.31          0.14         0.29 o                         
   6   0   6         15.31         14.05         0.70 o                         
  -8   1   6          2.07          1.93         0.56 o                         
  -7   1   6         10.49         11.90         0.41 o                         
  -6   1   6          7.65          8.10         0.54 o                         
  -5   1   6          3.49          4.51         0.44 o                         
  -4   1   6        101.39        106.43         1.42 o                         
  -3   1   6        241.10        267.04         2.17 o                         
  -2   1   6        418.68        454.10         3.57 o                         
  -1   1   6         73.64         84.35         0.85 o                         
   0   1   6        584.69        618.60         6.22 o                         
   1   1   6         73.03         66.71         0.78 o                         
   2   1   6         19.30         20.53         0.44 o                         
   3   1   6        192.79        179.90         1.93 o                         
   4   1   6         52.06         54.54         0.88 o                         
   5   1   6         39.71         40.25         0.82 o                         
   6   1   6         47.77         42.72         1.00 o                         
   7   1   6        325.31        315.57         3.41 o                         
  -8   2   6         13.52         14.47         0.54 o                         
  -7   2   6          0.00         -0.28         0.34 o                         
  -6   2   6         15.62         15.99         0.60 o                         
  -5   2   6         59.23         61.12         1.29 o                         
  -4   2   6         44.80         48.91         0.89 o                         
  -3   2   6         22.50         24.96         0.46 o                         
  -2   2   6        996.66       1050.17         7.96 o                         
  -1   2   6        389.48        423.21         3.48 o                         
   0   2   6        530.80        538.68         4.32 o                         
   1   2   6         14.49         10.33         0.38 o                         
   2   2   6          0.45          0.51         0.22 o                         
   3   2   6         77.80         73.20         0.96 o                         
   4   2   6          1.03          1.49         0.25 o                         
   5   2   6         20.23         19.60         0.54 o                         
   6   2   6         94.46         93.59         2.27 o                         
   7   2   6          7.48          9.97         0.50 o                         
  -7   3   6          1.16          1.44         0.35 o                         
  -6   3   6          1.54          1.41         0.33 o                         
  -5   3   6          4.78          5.95         0.36 o                         
  -4   3   6         75.30         66.65         1.16 o                         
  -3   3   6        308.39        305.39         2.85 o                         
  -2   3   6        545.82        579.69         4.21 o                         
  -1   3   6          0.04          0.09         0.12 o                         
   0   3   6        491.04        529.06         4.18 o                         
   1   3   6        143.43        144.99         1.57 o                         
   2   3   6         19.15         21.85         0.50 o                         
   3   3   6         43.83         46.16         0.55 o                         
   4   3   6         21.61         23.00         0.41 o                         
   5   3   6         50.26         45.00         0.72 o                         
   6   3   6         22.88         17.78         0.50 o                         
   7   3   6         23.97         24.03         0.81 o                         
  -7   4   6          5.60          5.58         0.51 o                         
  -6   4   6         60.62         61.78         1.01 o                         
  -5   4   6         27.46         25.41         0.59 o                         
  -4   4   6         90.39         92.76         0.99 o                         
  -3   4   6        261.42        258.40         2.31 o                         
  -2   4   6         88.82         88.34         0.90 o                         
  -1   4   6       3034.21       3091.38        21.17 o                         
   0   4   6          3.41          4.24         0.20 o                         
   1   4   6         15.04         12.54         0.38 o                         
   2   4   6          0.02          0.14         0.22 o                         
   3   4   6         17.21         17.05         0.54 o                         
   4   4   6         12.25         12.40         0.35 o                         
   5   4   6         11.53         13.03         0.60 o                         
   6   4   6         33.31         33.85         1.03 o                         
  -7   5   6         13.88         10.72         0.72 o                         
  -6   5   6          0.14          0.18         0.37 o                         
  -5   5   6         11.78         12.13         0.48 o                         
  -4   5   6          5.20          5.10         0.27 o                         
  -3   5   6        372.31        370.61         2.82 o                         
  -2   5   6         39.58         47.13         0.59 o                         
  -1   5   6          1.17          0.99         0.18 o                         
   0   5   6         23.36         26.13         0.50 o                         
   1   5   6        131.55        138.90         1.29 o                         
   2   5   6         32.38         32.32         0.64 o                         
   3   5   6         15.77         14.63         0.52 o                         
   4   5   6          0.18          0.22         0.29 o                         
   5   5   6         26.92         24.47         0.63 o                         
   6   5   6         36.20         30.38         1.08 o                         
  -6   6   6          1.51          1.18         0.43 o                         
  -5   6   6         32.95         33.80         0.74 o                         
  -4   6   6         77.69         75.59         0.93 o                         
  -3   6   6        264.00        265.47         2.39 o                         
  -2   6   6        924.22        936.50         7.07 o                         
  -1   6   6        743.00        753.41         6.29 o                         
   0   6   6        534.38        531.17         4.58 o                         
   1   6   6         72.44         74.02         1.03 o                         
   2   6   6         83.30         84.40         1.39 o                         
   3   6   6         39.67         45.53         0.80 o                         
   4   6   6         10.95          9.47         0.61 o                         
   5   6   6          1.04          0.66         0.45 o                         
  -5   7   6          2.62          3.22         0.64 o                         
  -4   7   6         15.55         16.36         0.70 o                         
  -3   7   6        204.97        207.23         2.04 o                         
  -2   7   6          8.17          8.20         0.35 o                         
  -1   7   6          0.11          0.13         0.25 o                         
   0   7   6          0.50          1.13         0.25 o                         
   1   7   6        198.69        194.93         1.98 o                         
   2   7   6         30.21         26.81         0.67 o                         
   3   7   6          1.87          1.40         0.30 o                         
   4   7   6         20.66         21.48         0.74 o                         
  -3   8   6          0.28          0.71         0.28 o                         
  -2   8   6        580.11        594.12         6.21 o                         
  -1   8   6        119.26        125.33         1.60 o                         
   0   8   6        455.33        459.90         4.82 o                         
   1   8   6         37.68         39.66         1.12 o                         
   2   8   6         18.20         17.93         0.90 o                         
   3   8   6          6.18          5.13         0.54 o                         
  -7   0   7         10.80          9.70         0.73 o                         
  -5   0   7        463.12        466.43         5.10 o                         
  -3   0   7        161.85        163.86         3.15 o                         
  -1   0   7        320.44        314.73         4.46 o                         
   1   0   7       4465.04       4824.71        60.85 o                         
   3   0   7          2.33          1.80         0.28 o                         
   5   0   7         22.77         24.22         0.81 o                         
   7   0   7         98.29         95.32         4.53 o                         
  -8   1   7          0.90          1.04         0.58 o                         
  -7   1   7          1.79          1.55         0.21 o                         
  -6   1   7         14.06         13.74         0.38 o                         
  -5   1   7         23.14         25.56         0.50 o                         
  -4   1   7         29.26         33.10         0.58 o                         
  -3   1   7         19.89         23.19         0.37 o                         
  -2   1   7        395.71        416.13         3.30 o                         
  -1   1   7        107.57        106.29         1.04 o                         
   0   1   7        815.17        957.14         8.77 o                         
   1   1   7        120.26        120.64         1.30 o                         
   2   1   7          4.07          8.21         0.25 o                         
   3   1   7         14.65         12.73         0.39 o                         
   4   1   7         11.90         12.05         0.41 o                         
   5   1   7          0.81          0.99         0.26 o                         
   6   1   7         61.44         62.05         1.13 o                         
   7   1   7         26.04         23.51         0.80 o                         
  -8   2   7          6.60          6.30         0.43 o                         
  -7   2   7          1.18          0.77         0.32 o                         
  -6   2   7         18.96         19.71         0.61 o                         
  -5   2   7         53.65         53.76         0.88 o                         
  -4   2   7        369.80        371.14         3.14 o                         
  -3   2   7          0.14          0.16         0.13 o                         
  -2   2   7         54.34         54.65         0.73 o                         
  -1   2   7        196.71        233.00         2.04 o                         
   0   2   7       1837.53       1940.63        15.06 o                         
   1   2   7        469.75        541.28         4.87 o                         
   2   2   7        359.62        344.15         3.71 o                         
   3   2   7        145.75        135.90         1.59 o                         
   4   2   7        184.10        182.05         2.00 o                         
   5   2   7          4.18          3.42         0.31 o                         
   6   2   7         25.45         25.17         0.69 o                         
   7   2   7          0.72          0.81         0.34 o                         
  -7   3   7          1.91          2.36         0.38 o                         
  -6   3   7         19.66         19.77         0.58 o                         
  -5   3   7          0.32          0.63         0.29 o                         
  -4   3   7         17.56         14.86         0.54 o                         
  -3   3   7          8.11          9.49         0.31 o                         
  -2   3   7         53.39         55.54         0.74 o                         
  -1   3   7         14.65         19.74         0.32 o                         
   0   3   7        179.33        202.34         1.70 o                         
   1   3   7         57.93         53.04         0.77 o                         
   2   3   7         17.16         18.86         0.51 o                         
   3   3   7         82.16         81.97         1.14 o                         
   4   3   7          0.61          0.46         0.14 o                         
   5   3   7         83.47         80.34         0.99 o                         
   6   3   7         13.38         12.60         0.47 o                         
   7   3   7         40.56         40.32         1.70 o                         
  -7   4   7          0.18          0.00         0.39 o                         
  -6   4   7         26.93         26.72         0.65 o                         
  -5   4   7         37.18         36.74         0.91 o                         
  -4   4   7         19.40         19.32         0.42 o                         
  -3   4   7         18.16         19.05         0.42 o                         
  -2   4   7          0.16          0.30         0.16 o                         
  -1   4   7        232.76        253.71         2.12 o                         
   0   4   7         41.42         44.63         0.57 o                         
   1   4   7         81.91         77.52         0.97 o                         
   2   4   7        212.43        205.01         2.42 o                         
   3   4   7        178.73        177.15         2.09 o                         
   4   4   7          8.74          8.49         0.41 o                         
   5   4   7          0.04          0.09         0.18 o                         
   6   4   7          4.31          3.64         0.43 o                         
  -6   5   7          0.67          0.49         0.36 o                         
  -5   5   7         23.56         22.69         0.59 o                         
  -4   5   7         28.61         29.49         0.60 o                         
  -3   5   7         33.10         33.45         0.49 o                         
  -2   5   7         19.41         19.96         0.39 o                         
  -1   5   7        144.22        148.33         1.42 o                         
   0   5   7         15.70         15.55         0.36 o                         
   1   5   7          8.83          8.61         0.31 o                         
   2   5   7         46.07         47.14         0.84 o                         
   3   5   7         12.71         12.15         0.50 o                         
   4   5   7         31.07         30.16         0.74 o                         
   5   5   7         84.77         85.09         1.81 o                         
   6   5   7         14.25         13.76         1.11 o                         
  -6   6   7          0.81          0.76         0.46 o                         
  -5   6   7         12.24         12.04         0.56 o                         
  -4   6   7          0.20          0.12         0.23 o                         
  -3   6   7          0.07          0.03         0.16 o                         
  -2   6   7          4.88          5.09         0.26 o                         
  -1   6   7         28.28         30.00         0.65 o                         
   0   6   7         28.79         29.48         0.63 o                         
   1   6   7          2.70          3.20         0.25 o                         
   2   6   7         14.60         14.85         0.49 o                         
   3   6   7         20.82         20.81         0.58 o                         
   4   6   7          2.13          2.83         0.44 o                         
   5   6   7          0.10          0.20         0.46 o                         
  -5   7   7          0.32          0.12         0.49 o                         
  -4   7   7          0.87          0.96         0.37 o                         
  -3   7   7          0.03          0.23         0.22 o                         
  -2   7   7         89.65         95.82         1.22 o                         
  -1   7   7          8.21          8.94         0.42 o                         
   0   7   7         18.60         17.59         0.52 o                         
   1   7   7         92.10         95.66         1.23 o                         
   2   7   7         34.33         35.60         0.66 o                         
   3   7   7          0.02         -0.12         0.32 o                         
   4   7   7         75.93         71.11         1.74 o                         
  -3   8   7          6.01          5.52         0.37 o                         
  -2   8   7        122.70        123.91         1.88 o                         
  -1   8   7         25.35         25.59         0.90 o                         
   0   8   7        378.33        397.48         4.07 o                         
   1   8   7          4.50          4.51         0.60 o                         
   2   8   7          0.04          0.42         0.49 o                         
   3   8   7         16.33         16.08         0.97 o                         
  -8   0   8        290.95        355.36         8.48 o                         
  -6   0   8         89.17         70.27         1.18 o                         
  -4   0   8         33.46         32.03         0.73 o                         
  -2   0   8         67.15         64.82         0.96 o                         
   0   0   8         16.99         18.77         0.44 o                         
   2   0   8         62.40         53.66         1.20 o                         
   4   0   8        123.70        128.99         2.29 o                         
   6   0   8         17.35         14.42         0.73 o                         
  -8   1   8         47.33         52.52         2.77 o                         
  -7   1   8          0.04         -0.03         0.25 o                         
  -6   1   8         19.18         19.98         0.44 o                         
  -5   1   8          8.22         11.16         0.31 o                         
  -4   1   8        157.54        156.90         1.40 o                         
  -3   1   8        191.36        191.94         1.88 o                         
  -2   1   8          0.00          0.29         0.12 o                         
  -1   1   8        129.99        144.58         1.47 o                         
   0   1   8         33.60         29.92         0.48 o                         
   1   1   8          1.52          0.41         0.12 o                         
   2   1   8         33.01         27.84         0.48 o                         
   3   1   8        183.33        180.38         2.14 o                         
   4   1   8          0.68          0.79         0.25 o                         
   5   1   8         52.78         54.89         1.01 o                         
   6   1   8          8.77          7.62         0.42 o                         
   7   1   8         19.25         17.37         0.90 o                         
  -7   2   8          0.85          3.00         0.37 o                         
  -6   2   8          7.10          6.09         0.42 o                         
  -5   2   8         12.56         11.36         0.51 o                         
  -4   2   8         51.68         48.65         0.74 o                         
  -3   2   8          1.90          1.98         0.17 o                         
  -2   2   8        190.93        191.22         1.68 o                         
  -1   2   8         37.23         44.63         0.55 o                         
   0   2   8        194.85        207.96         2.03 o                         
   1   2   8        377.84        413.66         3.62 o                         
   2   2   8        541.42        560.14         5.43 o                         
   3   2   8         94.28         94.38         1.21 o                         
   4   2   8         22.19         22.32         0.49 o                         
   5   2   8         30.91         32.30         0.67 o                         
   6   2   8         34.20         31.20         1.09 o                         
   7   2   8         23.70         22.09         0.85 o                         
  -7   3   8        119.62        127.93         2.40 o                         
  -6   3   8          8.07          6.77         0.43 o                         
  -5   3   8          4.11          2.68         0.32 o                         
  -4   3   8         94.70         92.04         1.14 o                         
  -3   3   8         61.36         58.23         1.01 o                         
  -2   3   8          0.94          0.67         0.16 o                         
  -1   3   8         50.44         48.63         0.61 o                         
   0   3   8         96.19        105.69         0.97 o                         
   1   3   8          0.02          0.58         0.17 o                         
   2   3   8        149.68        127.37         1.69 o                         
   3   3   8        142.86        146.71         1.85 o                         
   4   3   8          0.01          0.02         0.11 o                         
   5   3   8         71.79         70.45         0.95 o                         
   6   3   8          3.39          3.09         0.29 o                         
  -7   4   8          3.96          4.77         0.49 o                         
  -6   4   8          0.17          0.22         0.33 o                         
  -5   4   8          0.16          0.47         0.28 o                         
  -4   4   8         41.15         37.79         0.62 o                         
  -3   4   8        166.09        162.27         1.72 o                         
  -2   4   8         58.60         54.94         0.72 o                         
  -1   4   8         98.08        111.57         1.08 o                         
   0   4   8         51.43         55.92         0.64 o                         
   1   4   8        341.97        325.68         3.07 o                         
   2   4   8       1466.37       1470.42        13.64 o                         
   3   4   8          1.91          1.69         0.25 o                         
   4   4   8          4.48          4.72         0.29 o                         
   5   4   8         12.70         11.74         0.51 o                         
   6   4   8          5.51          4.37         0.55 o                         
  -6   5   8          9.82          9.50         0.57 o                         
  -5   5   8          0.16          0.26         0.19 o                         
  -4   5   8         15.21         15.02         0.42 o                         
  -3   5   8         34.30         35.78         0.53 o                         
  -2   5   8          1.10          0.92         0.22 o                         
  -1   5   8          7.45          7.48         0.30 o                         
   0   5   8        327.03        333.28         2.85 o                         
   1   5   8        447.83        452.93         3.93 o                         
   2   5   8        314.86        310.83         3.08 o                         
   3   5   8        144.53        144.69         1.79 o                         
   4   5   8         42.00         40.47         1.05 o                         
   5   5   8         27.33         26.13         0.98 o                         
  -5   6   8          9.55          8.45         0.52 o                         
  -4   6   8          0.17          0.10         0.22 o                         
  -3   6   8         50.42         45.96         0.67 o                         
  -2   6   8          7.56          8.71         0.42 o                         
  -1   6   8         49.53         54.85         1.12 o                         
   0   6   8        262.23        264.64         2.83 o                         
   1   6   8        619.30        641.68         5.43 o                         
   2   6   8        206.49        211.61         2.24 o                         
   3   6   8        108.76        114.33         2.42 o                         
   4   6   8         24.62         30.12         0.93 o                         
   5   6   8         11.43         14.31         0.79 o                         
  -4   7   8          8.90          8.70         0.48 o                         
  -3   7   8          3.66          3.57         0.31 o                         
  -2   7   8          7.07          6.40         0.37 o                         
  -1   7   8         46.50         47.03         0.89 o                         
   0   7   8         22.81         25.94         0.99 o                         
   1   7   8        844.70        821.99         9.80 o                         
   2   7   8         66.04         65.69         1.20 o                         
   3   7   8          4.03          4.73         0.36 o                         
   4   7   8         93.41         93.03         2.10 o                         
  -3   8   8          8.94          9.17         0.46 o                         
  -2   8   8          2.90          2.56         0.39 o                         
  -1   8   8          0.99          0.37         0.34 o                         
   0   8   8        307.99        320.96         3.98 o                         
   1   8   8         45.76         47.17         1.29 o                         
   2   8   8          1.17          3.63         0.69 o                         
  -7   0   9          4.71          4.62         0.62 o                         
  -5   0   9         75.97         76.78         1.32 o                         
  -3   0   9          6.34          4.42         0.25 o                         
  -1   0   9        316.35        359.55         4.07 o                         
   1   0   9       1463.79       1633.14        18.72 o                         
   3   0   9       2626.42       2563.81        26.71 o                         
   5   0   9        159.41        159.02         2.59 o                         
   7   0   9         18.36         17.12         1.76 o                         
  -7   1   9          3.58          4.49         0.32 o                         
  -6   1   9          0.61          0.61         0.25 o                         
  -5   1   9         59.25         54.34         0.93 o                         
  -4   1   9          7.41          5.44         0.24 o                         
  -3   1   9        103.09        104.86         1.09 o                         
  -2   1   9        190.12        188.27         1.55 o                         
  -1   1   9         31.11         33.66         0.58 o                         
   0   1   9        207.18        236.50         2.39 o                         
   1   1   9         88.81         87.72         0.94 o                         
   2   1   9        198.40        232.69         2.56 o                         
   3   1   9        428.89        425.85         4.27 o                         
   4   1   9       1707.30       1728.25        15.97 o                         
   5   1   9         28.05         30.19         0.70 o                         
   6   1   9         22.77         23.71         0.66 o                         
   7   1   9          2.44          1.53         0.57 o                         
  -7   2   9         54.13         67.97         1.19 o                         
  -6   2   9         89.35         84.01         1.24 o                         
  -5   2   9          0.97          1.95         0.35 o                         
  -4   2   9         22.91         26.25         0.60 o                         
  -3   2   9         11.61         10.80         0.28 o                         
  -2   2   9         37.81         36.07         0.55 o                         
  -1   2   9         37.76         42.56         0.60 o                         
   0   2   9          0.95          2.52         0.20 o                         
   1   2   9        345.31        373.07         3.26 o                         
   2   2   9       1589.29       1603.35        13.90 o                         
   3   2   9        706.58        677.84         6.89 o                         
   4   2   9         28.12         28.90         0.58 o                         
   5   2   9         18.93         18.96         0.53 o                         
   6   2   9         46.30         46.25         0.90 o                         
  -7   3   9        207.72        232.14         3.89 o                         
  -6   3   9         92.55         86.89         1.26 o                         
  -5   3   9         19.40         16.04         0.52 o                         
  -4   3   9         35.52         28.83         0.59 o                         
  -3   3   9         20.42         21.88         0.60 o                         
  -2   3   9         78.44         76.92         0.89 o                         
  -1   3   9         16.65         16.50         0.36 o                         
   0   3   9        310.39        317.38         2.53 o                         
   1   3   9          0.99          0.98         0.19 o                         
   2   3   9        218.31        205.79         2.30 o                         
   3   3   9        952.16        934.18         8.42 o                         
   4   3   9        212.23        212.38         2.08 o                         
   5   3   9        153.63        157.73         1.64 o                         
   6   3   9         13.02         16.49         0.58 o                         
  -7   4   9         25.44         36.39         1.15 o                         
  -6   4   9        237.69        263.22         2.71 o                         
  -5   4   9         56.39         55.19         0.91 o                         
  -4   4   9          0.40          0.61         0.21 o                         
  -3   4   9          0.72          0.66         0.13 o                         
  -2   4   9          5.24          4.19         0.22 o                         
  -1   4   9         13.98         14.66         0.34 o                         
   0   4   9         26.21         27.32         0.40 o                         
   1   4   9         27.72         27.03         0.52 o                         
   2   4   9        524.04        523.24         4.97 o                         
   3   4   9          0.01          0.32         0.25 o                         
   4   4   9          8.71          7.43         0.38 o                         
   5   4   9         14.61         14.34         0.62 o                         
   6   4   9          1.50          0.73         0.46 o                         
  -6   5   9         22.97         28.09         0.88 o                         
  -5   5   9        109.55        107.02         1.73 o                         
  -4   5   9         85.20         81.24         1.21 o                         
  -3   5   9         26.13         26.98         0.46 o                         
  -2   5   9          4.86          4.93         0.29 o                         
  -1   5   9          0.52          0.41         0.21 o                         
   0   5   9         14.96         14.60         0.34 o                         
   1   5   9        206.06        207.34         2.15 o                         
   2   5   9         77.52         76.11         1.01 o                         
   3   5   9         59.17         58.41         1.13 o                         
   4   5   9         24.94         26.49         0.87 o                         
   5   5   9         58.60         61.92         1.34 o                         
  -5   6   9        182.26        184.32         2.57 o                         
  -4   6   9         12.47         10.05         0.40 o                         
  -3   6   9          3.14          3.17         0.24 o                         
  -2   6   9         24.77         25.62         0.51 o                         
  -1   6   9         51.18         51.05         1.06 o                         
   0   6   9          1.15          1.17         0.25 o                         
   1   6   9         34.57         35.38         0.61 o                         
   2   6   9          0.03          0.41         0.25 o                         
   3   6   9          1.44          1.08         0.33 o                         
   4   6   9         11.81          9.59         0.60 o                         
  -4   7   9         22.09         21.05         0.90 o                         
  -3   7   9          0.00          0.06         0.25 o                         
  -2   7   9          8.52          9.07         0.42 o                         
  -1   7   9          3.73          3.55         0.31 o                         
   0   7   9         21.55         21.32         0.50 o                         
   1   7   9         16.97         16.68         0.64 o                         
   2   7   9         12.54         12.35         0.60 o                         
   3   7   9          0.99          0.86         0.30 o                         
  -2   8   9         36.49         36.29         0.99 o                         
  -1   8   9          1.03          1.12         0.35 o                         
   0   8   9          2.78          3.24         0.71 o                         
   1   8   9          0.74          0.90         0.66 o                         
  -6   0  10          0.01          1.95         0.25 o                         
  -4   0  10        165.72        145.64         2.64 o                         
  -2   0  10          0.06          1.68         0.23 o                         
   0   0  10         39.96         44.66         0.95 o                         
   2   0  10         61.72         61.57         1.61 o                         
   4   0  10         65.26         66.76         1.48 o                         
   6   0  10          0.06          0.01         0.48 o                         
  -7   1  10         10.86         14.19         0.48 o                         
  -6   1  10         53.68         45.55         0.98 o                         
  -5   1  10        639.06        533.82         4.24 o                         
  -4   1  10        271.51        247.98         2.15 o                         
  -3   1  10        263.17        244.90         2.00 o                         
  -2   1  10         35.97         36.23         0.48 o                         
  -1   1  10          4.18          3.24         0.19 o                         
   0   1  10          2.03          1.79         0.22 o                         
   1   1  10        434.11        424.68         3.51 o                         
   2   1  10        243.78        241.08         2.50 o                         
   3   1  10        115.53        111.40         1.32 o                         
   4   1  10        197.11        200.58         2.34 o                         
   5   1  10        170.55        170.91         3.41 o                         
   6   1  10         12.08         11.81         0.56 o                         
  -7   2  10         15.81         25.32         0.77 o                         
  -6   2  10         66.87         62.78         1.45 o                         
  -5   2  10         61.38         74.19         1.07 o                         
  -4   2  10         17.13         10.46         0.30 o                         
  -3   2  10         62.59         58.63         0.71 o                         
  -2   2  10         20.96         18.69         0.34 o                         
  -1   2  10        117.61        127.43         1.49 o                         
   0   2  10        125.93        127.25         1.39 o                         
   1   2  10          4.91          4.37         0.26 o                         
   2   2  10         63.97         71.03         1.10 o                         
   3   2  10         44.29         41.44         0.69 o                         
   4   2  10        112.80        113.39         1.43 o                         
   5   2  10         80.54         77.27         1.21 o                         
   6   2  10         34.20         34.69         0.84 o                         
  -7   3  10          4.56          5.80         0.49 o                         
  -6   3  10         90.47         77.98         1.24 o                         
  -5   3  10          7.44          9.09         0.46 o                         
  -4   3  10        402.33        370.52         3.50 o                         
  -3   3  10         39.65         38.47         0.56 o                         
  -2   3  10          7.44          7.55         0.27 o                         
  -1   3  10         79.46         76.05         0.86 o                         
   0   3  10        100.03        101.73         1.15 o                         
   1   3  10         10.47          9.67         0.33 o                         
   2   3  10        122.04        125.52         1.43 o                         
   3   3  10        599.34        608.66         6.02 o                         
   4   3  10         99.79        105.70         1.29 o                         
   5   3  10        486.43        506.00         5.10 o                         
   6   3  10         70.06         58.86         1.44 o                         
  -6   4  10         37.81         42.96         0.94 o                         
  -5   4  10          1.86          1.81         0.31 o                         
  -4   4  10         41.11         49.37         0.78 o                         
  -3   4  10        102.05         99.82         0.93 o                         
  -2   4  10         44.51         47.80         0.64 o                         
  -1   4  10        161.85        166.54         1.57 o                         
   0   4  10         23.52         24.38         0.43 o                         
   1   4  10         50.61         49.76         0.84 o                         
   2   4  10        191.26        194.91         2.23 o                         
   3   4  10          0.20          0.47         0.26 o                         
   4   4  10         56.48         59.22         0.89 o                         
   5   4  10         99.92         92.19         1.49 o                         
  -6   5  10          8.05          7.03         0.57 o                         
  -5   5  10         56.61         55.49         0.95 o                         
  -4   5  10          1.76          1.46         0.24 o                         
  -3   5  10         11.55         12.16         0.30 o                         
  -2   5  10         17.55         16.62         0.42 o                         
  -1   5  10          7.73          9.16         0.35 o                         
   0   5  10         76.23         73.93         0.78 o                         
   1   5  10          0.05         -0.12         0.24 o                         
   2   5  10        120.12        126.02         1.73 o                         
   3   5  10        311.51        312.43         3.82 o                         
   4   5  10        281.58        294.69         3.40 o                         
   5   5  10        262.05        269.68         5.24 o                         
  -5   6  10          5.42          6.15         0.46 o                         
  -4   6  10         15.34         15.33         0.49 o                         
  -3   6  10          3.45          2.75         0.26 o                         
  -2   6  10         23.50         23.12         0.53 o                         
  -1   6  10         23.94         22.72         0.51 o                         
   0   6  10         35.37         36.63         0.67 o                         
   1   6  10          3.82          3.61         0.30 o                         
   2   6  10        186.05        186.01         2.63 o                         
   3   6  10         87.22         90.19         1.59 o                         
   4   6  10          0.54          0.51         0.40 o                         
  -4   7  10          5.74          6.56         0.53 o                         
  -3   7  10         20.64         19.96         0.86 o                         
  -2   7  10          0.32         -0.24         0.31 o                         
  -1   7  10         55.29         56.25         1.30 o                         
   0   7  10          5.38          5.70         0.34 o                         
   1   7  10         27.61         25.79         0.68 o                         
   2   7  10         14.72         16.64         0.61 o                         
   3   7  10         24.00         26.60         0.93 o                         
  -2   8  10         33.80         33.63         1.18 o                         
  -1   8  10          7.81          7.88         0.47 o                         
   0   8  10          9.85         11.54         0.77 o                         
   1   8  10         11.91         11.55         1.18 o                         
  -7   0  11          3.24          3.10         0.71 o                         
  -5   0  11         16.97         12.87         0.87 o                         
  -3   0  11          0.56          0.43         0.25 o                         
  -1   0  11        148.37        140.31         2.48 o                         
   1   0  11        259.17        295.53         4.40 o                         
   3   0  11         18.24         19.33         0.90 o                         
   5   0  11        232.48        246.60         4.00 o                         
  -7   1  11          8.34          7.22         0.45 o                         
  -6   1  11         14.73         15.58         0.46 o                         
  -5   1  11         13.02          8.63         0.31 o                         
  -4   1  11          7.64         10.38         0.30 o                         
  -3   1  11        152.77        150.84         1.88 o                         
  -2   1  11          0.12          0.53         0.17 o                         
  -1   1  11         11.72         11.26         0.29 o                         
   0   1  11          1.36          1.73         0.19 o                         
   1   1  11         58.73         63.10         0.75 o                         
   2   1  11         42.16         42.57         0.64 o                         
   3   1  11         99.71        103.92         1.27 o                         
   4   1  11       1078.62       1097.88        10.42 o                         
   5   1  11        272.54        285.81         3.38 o                         
   6   1  11        204.26        225.04         2.98 o                         
  -7   2  11          7.32          5.16         0.57 o                         
  -6   2  11          0.99          0.94         0.32 o                         
  -5   2  11         35.23         40.59         0.76 o                         
  -4   2  11         42.18         30.12         0.50 o                         
  -3   2  11        219.70        199.19         1.67 o                         
  -2   2  11         20.54         17.33         0.35 o                         
  -1   2  11         48.64         45.07         0.71 o                         
   0   2  11         10.47         14.69         0.35 o                         
   1   2  11         46.95         53.59         0.73 o                         
   2   2  11         98.42         97.58         1.21 o                         
   3   2  11        121.27        116.68         1.78 o                         
   4   2  11         12.58         11.81         0.48 o                         
   5   2  11         52.84         55.03         0.95 o                         
   6   2  11        141.38        156.26         2.82 o                         
  -7   3  11          3.72          4.67         0.46 o                         
  -6   3  11          0.70          1.54         0.37 o                         
  -5   3  11         18.26         13.52         0.52 o                         
  -4   3  11        392.07        342.60         3.33 o                         
  -3   3  11        138.48        147.53         1.41 o                         
  -2   3  11         43.06         41.31         0.64 o                         
  -1   3  11          4.10          4.03         0.26 o                         
   0   3  11        138.22        143.30         1.52 o                         
   1   3  11         12.59         10.90         0.51 o                         
   2   3  11         19.79         19.19         0.56 o                         
   3   3  11         83.93         92.66         1.83 o                         
   4   3  11          2.45          2.39         0.33 o                         
   5   3  11        431.27        453.57         5.54 o                         
   6   3  11         14.14         17.76         0.78 o                         
  -6   4  11         87.67         94.68         1.53 o                         
  -5   4  11          3.06          2.37         0.32 o                         
  -4   4  11        313.78        340.71         3.14 o                         
  -3   4  11        569.54        529.28         3.65 o                         
  -2   4  11          3.10          2.15         0.23 o                         
  -1   4  11         55.68         55.77         0.73 o                         
   0   4  11         43.46         44.28         0.57 o                         
   1   4  11         14.39         13.79         0.45 o                         
   2   4  11          0.01          0.02         0.23 o                         
   3   4  11         75.96         77.81         1.07 o                         
   4   4  11          9.75         10.45         0.59 o                         
   5   4  11         21.92         22.54         0.79 o                         
  -6   5  11          0.21          0.83         0.43 o                         
  -5   5  11         32.50         27.43         0.80 o                         
  -4   5  11        525.55        498.32         4.15 o                         
  -3   5  11         20.10         17.13         0.43 o                         
  -2   5  11          8.27          7.29         0.33 o                         
  -1   5  11         12.19         11.75         0.37 o                         
   0   5  11          2.11          1.63         0.25 o                         
   1   5  11          3.21          3.35         0.36 o                         
   2   5  11         10.93         12.33         0.57 o                         
   3   5  11         45.10         43.72         0.98 o                         
   4   5  11         37.45         37.96         0.91 o                         
  -5   6  11        395.95        411.15         8.13 o                         
  -4   6  11        440.65        438.29         4.63 o                         
  -3   6  11         31.57         26.16         0.62 o                         
  -2   6  11        163.37        167.22         2.41 o                         
  -1   6  11         73.09         78.46         1.22 o                         
   0   6  11          2.98          2.89         0.41 o                         
   1   6  11          9.88         10.32         0.52 o                         
   2   6  11          3.86          4.52         0.35 o                         
   3   6  11          0.74          1.15         0.34 o                         
   4   6  11         25.88         27.93         0.88 o                         
  -3   7  11         37.66         34.97         1.05 o                         
  -2   7  11          2.44          2.68         0.37 o                         
  -1   7  11          2.36          2.17         0.32 o                         
   0   7  11         10.52          9.94         0.49 o                         
   1   7  11         33.70         35.25         0.78 o                         
   2   7  11          5.13          3.24         0.57 o                         
  -6   0  12         95.86         92.05         1.84 o                         
  -4   0  12        700.37        621.65         7.83 o                         
  -2   0  12       4878.87       4667.60        45.06 o                         
   0   0  12         11.74          7.62         0.41 o                         
   2   0  12          0.00          0.37         0.24 o                         
   4   0  12        156.89        167.28         2.89 o                         
   6   0  12         61.69         61.35         2.99 o                         
  -7   1  12          0.99          0.55         0.30 o                         
  -6   1  12          3.89          3.63         0.25 o                         
  -5   1  12         88.34         72.41         1.05 o                         
  -4   1  12         16.71         12.22         0.33 o                         
  -3   1  12        463.71        446.74         3.44 o                         
  -2   1  12          0.14          0.39         0.18 o                         
  -1   1  12        385.74        375.19         3.21 o                         
   0   1  12         30.42         24.73         0.51 o                         
   1   1  12         80.71         74.27         0.86 o                         
   2   1  12         27.50         30.22         0.74 o                         
   3   1  12          9.62          9.79         0.37 o                         
   4   1  12         33.54         33.94         0.72 o                         
   5   1  12          0.19          0.43         0.35 o                         
   6   1  12          3.91          4.73         0.54 o                         
  -7   2  12         25.30         23.60         0.79 o                         
  -6   2  12         27.59         25.68         0.70 o                         
  -5   2  12         13.96         12.89         0.43 o                         
  -4   2  12         19.08         12.35         0.35 o                         
  -3   2  12       1891.53       1819.99        12.69 o                         
  -2   2  12       1046.46       1009.02         7.45 o                         
  -1   2  12        427.58        404.79         3.66 o                         
   0   2  12         41.25         32.53         0.86 o                         
   1   2  12          9.11          6.03         0.25 o                         
   2   2  12          5.43          6.25         0.31 o                         
   3   2  12         47.59         52.19         0.79 o                         
   4   2  12          0.67          0.61         0.20 o                         
   5   2  12        204.94        214.25         3.00 o                         
  -6   3  12          0.50          0.33         0.38 o                         
  -5   3  12        105.12         99.22         2.39 o                         
  -4   3  12        226.48        210.33         2.33 o                         
  -3   3  12        135.28        139.53         1.37 o                         
  -2   3  12         21.69         22.24         0.48 o                         
  -1   3  12         86.13         91.05         1.25 o                         
   0   3  12         85.92         74.94         0.91 o                         
   1   3  12          3.93          5.31         0.29 o                         
   2   3  12          5.31          3.67         0.27 o                         
   3   3  12         32.02         32.16         0.78 o                         
   4   3  12         57.53         56.25         0.92 o                         
   5   3  12        199.00        199.02         2.49 o                         
  -6   4  12         10.06         10.59         0.59 o                         
  -5   4  12          1.40          1.09         0.33 o                         
  -4   4  12        159.65        162.82         1.65 o                         
  -3   4  12        376.21        362.20         2.94 o                         
  -2   4  12         34.52         35.88         0.56 o                         
  -1   4  12        209.30        201.38         1.84 o                         
   0   4  12         26.46         22.54         0.57 o                         
   1   4  12          2.80          3.16         0.28 o                         
   2   4  12         38.93         43.27         0.87 o                         
   3   4  12          0.44          0.49         0.26 o                         
   4   4  12         31.03         33.59         0.78 o                         
   5   4  12         19.80         19.63         0.81 o                         
  -5   5  12          2.34          2.03         0.38 o                         
  -4   5  12        122.07        122.72         1.42 o                         
  -3   5  12          1.68          1.50         0.19 o                         
  -2   5  12         13.74         14.01         0.41 o                         
  -1   5  12         30.10         32.39         0.64 o                         
   0   5  12          1.52          1.12         0.26 o                         
   1   5  12         18.57         19.41         0.55 o                         
   2   5  12        127.08        128.89         1.59 o                         
   3   5  12          1.63          1.20         0.28 o                         
   4   5  12          0.74          0.47         0.34 o                         
  -4   6  12          2.57          2.34         0.33 o                         
  -3   6  12          2.30          2.36         0.24 o                         
  -2   6  12          7.50          7.91         0.41 o                         
  -1   6  12         12.78         12.02         0.34 o                         
   0   6  12          1.72          1.36         0.35 o                         
   1   6  12          1.02          0.83         0.32 o                         
   2   6  12         24.26         25.08         0.86 o                         
   3   6  12         10.59         12.08         0.56 o                         
  -3   7  12          0.69          0.13         0.28 o                         
  -2   7  12          8.99          8.94         0.53 o                         
  -1   7  12          6.53          7.05         0.50 o                         
   0   7  12          3.62          3.49         0.51 o                         
   1   7  12        112.22        113.64         1.87 o                         
   2   7  12          4.16          3.48         0.48 o                         
  -7   0  13         12.87          8.73         0.58 o                         
  -5   0  13         28.26         29.55         0.89 o                         
  -3   0  13         60.18         58.07         1.08 o                         
  -1   0  13         37.15         38.35         0.89 o                         
   1   0  13         56.52         49.26         0.98 o                         
   3   0  13         24.09         23.98         0.79 o                         
   5   0  13         54.00         56.85         1.45 o                         
  -7   1  13          8.43          8.14         0.52 o                         
  -6   1  13          1.90          2.00         0.30 o                         
  -5   1  13          5.94          5.20         0.30 o                         
  -4   1  13        151.13        148.34         1.44 o                         
  -3   1  13         52.63         50.24         0.66 o                         
  -2   1  13        180.38        171.89         1.56 o                         
  -1   1  13         80.74         76.27         1.14 o                         
   0   1  13         78.41         78.99         1.42 o                         
   1   1  13          0.67          0.64         0.18 o                         
   2   1  13          0.97          1.89         0.21 o                         
   3   1  13         99.64        104.48         1.25 o                         
   4   1  13        143.78        156.24         2.04 o                         
   5   1  13          1.30          1.78         0.43 o                         
  -6   2  13          4.58          4.59         0.38 o                         
  -5   2  13         79.62         81.05         1.37 o                         
  -4   2  13         18.12         15.06         0.47 o                         
  -3   2  13        102.77         96.39         1.02 o                         
  -2   2  13        430.77        424.84         3.25 o                         
  -1   2  13        651.86        649.02         5.37 o                         
   0   2  13         37.53         41.81         0.75 o                         
   1   2  13          0.99          0.70         0.19 o                         
   2   2  13          8.09          6.86         0.35 o                         
   3   2  13         45.15         45.74         0.89 o                         
   4   2  13          3.29          4.00         0.25 o                         
   5   2  13          0.00          0.26         0.39 o                         
  -6   3  13          2.99          2.72         0.42 o                         
  -5   3  13          5.83          5.80         0.37 o                         
  -4   3  13          8.06          5.75         0.30 o                         
  -3   3  13          6.33          4.39         0.27 o                         
  -2   3  13         21.57         20.64         0.41 o                         
  -1   3  13        200.49        212.14         2.29 o                         
   0   3  13        250.50        232.80         2.12 o                         
   1   3  13          1.60          1.46         0.25 o                         
   2   3  13         54.12         54.41         0.84 o                         
   3   3  13        112.93        113.67         1.46 o                         
   4   3  13          3.25          3.20         0.38 o                         
   5   3  13          6.25          7.05         0.54 o                         
  -6   4  13         91.87         93.58         2.19 o                         
  -5   4  13         27.39         26.48         0.71 o                         
  -4   4  13          3.60          2.43         0.28 o                         
  -3   4  13        474.51        449.02         3.29 o                         
  -2   4  13         69.57         69.01         1.27 o                         
  -1   4  13        813.90        792.52         6.27 o                         
   0   4  13        306.21        317.62         3.11 o                         
   1   4  13         35.66         34.73         0.66 o                         
   2   4  13         15.90         17.58         0.51 o                         
   3   4  13          5.16          5.12         0.35 o                         
   4   4  13          0.00          0.16         0.38 o                         
  -5   5  13          0.00         -0.03         0.37 o                         
  -4   5  13         57.71         52.74         1.40 o                         
  -3   5  13         23.11         25.93         0.52 o                         
  -2   5  13         28.73         27.86         0.65 o                         
  -1   5  13          3.57          2.19         0.24 o                         
   0   5  13        467.39        458.10         4.77 o                         
   1   5  13         64.56         62.82         1.01 o                         
   2   5  13         15.99         14.88         0.50 o                         
   3   5  13          5.24          6.14         0.63 o                         
   4   5  13         20.65         17.51         0.92 o                         
  -4   6  13          9.55          9.77         0.74 o                         
  -3   6  13         46.72         40.15         0.99 o                         
  -2   6  13        498.70        495.26         6.85 o                         
  -1   6  13         13.38         10.28         0.40 o                         
   0   6  13        171.99        178.34         2.20 o                         
   1   6  13         55.73         55.75         1.17 o                         
   2   6  13          0.00         -0.30         0.42 o                         
  -2   7  13          6.32          6.57         0.70 o                         
  -1   7  13        156.02        151.26         2.15 o                         
   0   7  13         65.83         66.05         1.94 o                         
  -6   0  14          1.11          1.10         0.37 o                         
  -4   0  14        227.88        226.04         5.13 o                         
  -2   0  14        805.29        792.23         8.75 o                         
   0   0  14        395.29        375.09         5.33 o                         
   2   0  14        134.34        117.32         1.92 o                         
   4   0  14         47.87         48.11         1.27 o                         
  -6   1  14          1.52          2.28         0.34 o                         
  -5   1  14          1.62          0.83         0.25 o                         
  -4   1  14          0.54          0.76         0.22 o                         
  -3   1  14         12.62         13.37         0.35 o                         
  -2   1  14        122.59        121.25         1.22 o                         
  -1   1  14        821.12        800.61         6.53 o                         
   0   1  14        246.98        221.16         2.30 o                         
   1   1  14        540.34        469.62         4.43 o                         
   2   1  14          3.54          3.28         0.24 o                         
   3   1  14          5.79          6.43         0.31 o                         
   4   1  14         36.96         41.16         0.90 o                         
   5   1  14          0.74          0.35         0.64 o                         
  -6   2  14          0.21          0.28         0.32 o                         
  -5   2  14         62.60         60.46         0.90 o                         
  -4   2  14         14.37         13.65         0.41 o                         
  -3   2  14          6.70          6.55         0.29 o                         
  -2   2  14        250.03        242.84         2.05 o                         
  -1   2  14        500.74        496.82         4.07 o                         
   0   2  14         37.30         26.81         0.56 o                         
   1   2  14          0.05          0.53         0.21 o                         
   2   2  14         32.33         29.99         0.59 o                         
   3   2  14         23.12         21.64         0.50 o                         
   4   2  14          2.74          2.41         0.30 o                         
   5   2  14         17.86         18.22         1.01 o                         
  -6   3  14          2.71          1.35         0.36 o                         
  -5   3  14          7.16          7.51         0.46 o                         
  -4   3  14          3.61          3.62         0.26 o                         
  -3   3  14        120.49        121.63         1.30 o                         
  -2   3  14         46.87         44.42         0.70 o                         
  -1   3  14         11.72          9.51         0.37 o                         
   0   3  14        569.65        522.73         4.45 o                         
   1   3  14        115.75        104.64         1.30 o                         
   2   3  14         40.62         38.95         0.71 o                         
   3   3  14         21.60         22.94         0.55 o                         
   4   3  14         37.73         40.18         1.01 o                         
  -5   4  14          7.97          7.26         0.47 o                         
  -4   4  14         14.87         14.01         0.51 o                         
  -3   4  14          0.92          0.86         0.21 o                         
  -2   4  14          0.46          0.58         0.20 o                         
  -1   4  14         91.33         84.89         1.11 o                         
   0   4  14          0.49          0.18         0.28 o                         
   1   4  14          4.23          3.97         0.32 o                         
   2   4  14          0.61          0.39         0.27 o                         
   3   4  14         26.03         25.87         0.69 o                         
   4   4  14         30.67         30.00         1.45 o                         
  -4   5  14          0.20          0.07         0.32 o                         
  -3   5  14         23.32         22.03         0.51 o                         
  -2   5  14         74.69         76.15         1.04 o                         
  -1   5  14         65.17         62.69         1.00 o                         
   0   5  14         18.92         16.72         0.54 o                         
   1   5  14          0.20          0.26         0.31 o                         
   2   5  14         17.24         15.31         0.62 o                         
   3   5  14         38.26         39.63         1.04 o                         
  -3   6  14          1.54          1.68         0.35 o                         
  -2   6  14          1.41          1.18         0.28 o                         
  -1   6  14          2.59          2.31         0.27 o                         
   0   6  14         65.40         66.36         1.36 o                         
   1   6  14         56.68         56.89         1.26 o                         
   2   6  14         16.30         15.91         0.75 o                         
  -5   0  15         18.70         21.85         1.29 o                         
  -3   0  15         26.11         24.76         0.71 o                         
  -1   0  15         71.71         62.92         1.39 o                         
   1   0  15        123.59        111.47         1.85 o                         
   3   0  15          0.03         -0.35         0.35 o                         
  -6   1  15         14.42         14.09         0.51 o                         
  -5   1  15          4.79          5.11         0.34 o                         
  -4   1  15          4.05          2.83         0.25 o                         
  -3   1  15          2.11          1.82         0.22 o                         
  -2   1  15         44.73         43.60         0.64 o                         
  -1   1  15        166.13        164.77         1.57 o                         
   0   1  15         32.39         32.37         0.71 o                         
   1   1  15         29.67         27.52         0.56 o                         
   2   1  15        227.91        222.32         2.11 o                         
   3   1  15         44.11         45.65         0.69 o                         
   4   1  15          1.64          1.12         0.37 o                         
  -6   2  15         52.96         69.60         3.30 o                         
  -5   2  15         11.31         13.15         0.48 o                         
  -4   2  15          7.96          7.46         0.33 o                         
  -3   2  15         19.41         18.85         0.44 o                         
  -2   2  15         15.58         14.18         0.38 o                         
  -1   2  15         47.11         45.04         0.69 o                         
   0   2  15         47.39         48.54         0.77 o                         
   1   2  15         91.40         97.57         1.57 o                         
   2   2  15         76.36         75.32         1.04 o                         
   3   2  15          3.72          1.93         0.29 o                         
   4   2  15         11.45         11.20         0.57 o                         
  -5   3  15          0.01         -0.03         0.35 o                         
  -4   3  15         15.06         14.32         0.42 o                         
  -3   3  15          7.00          7.21         0.36 o                         
  -2   3  15          0.10          0.22         0.26 o                         
  -1   3  15        152.85        150.58         1.71 o                         
   0   3  15        450.06        436.83         3.82 o                         
   1   3  15          0.83          1.51         0.28 o                         
   2   3  15         76.41         72.53         1.08 o                         
   3   3  15        193.65        200.95         2.76 o                         
   4   3  15          0.38          0.41         0.38 o                         
  -5   4  15          0.15          0.95         0.39 o                         
  -4   4  15         17.26         16.62         0.44 o                         
  -3   4  15         65.05         65.41         1.19 o                         
  -2   4  15         20.29         19.78         0.60 o                         
  -1   4  15         30.72         30.25         0.90 o                         
   0   4  15        207.55        230.92         2.65 o                         
   1   4  15         39.91         36.02         0.74 o                         
   2   4  15        215.16        238.85         2.70 o                         
   3   4  15         13.06         10.28         0.55 o                         
  -4   5  15         10.13         10.74         0.78 o                         
  -3   5  15         38.02         39.13         0.78 o                         
  -2   5  15          1.47          1.79         0.29 o                         
  -1   5  15         13.93         11.70         0.50 o                         
   0   5  15        310.89        296.77         3.28 o                         
   1   5  15        225.62        221.41         2.71 o                         
   2   5  15         27.43         33.17         0.98 o                         
  -2   6  15         13.99         15.01         0.55 o                         
  -1   6  15         14.52         10.85         0.99 o                         
   0   6  15         66.85         71.70         1.58 o                         
  -4   0  16          5.43          6.33         0.46 o                         
  -2   0  16        254.87        256.17         4.05 o                         
   0   0  16         36.87         41.56         1.34 o                         
   2   0  16         33.52         20.33         0.79 o                         
   4   0  16         86.53        101.86         3.53 o                         
  -5   1  16          3.84          5.76         0.37 o                         
  -4   1  16         10.66         12.37         0.46 o                         
  -3   1  16         15.86         14.43         0.44 o                         
  -2   1  16         81.74         81.33         1.01 o                         
  -1   1  16         41.76         42.51         0.70 o                         
   0   1  16         18.89         19.00         0.48 o                         
   1   1  16        130.52        113.12         1.35 o                         
   2   1  16         29.53         30.16         0.55 o                         
   3   1  16          2.36          2.88         0.35 o                         
   4   1  16          9.86         10.66         0.78 o                         
  -5   2  16          0.18          0.15         0.30 o                         
  -4   2  16          1.48          2.25         0.28 o                         
  -3   2  16         48.47         46.87         0.71 o                         
  -2   2  16         36.17         36.84         0.71 o                         
  -1   2  16         72.53         74.67         1.01 o                         
   0   2  16          0.01          0.36         0.23 o                         
   1   2  16         16.76         11.27         0.43 o                         
   2   2  16         35.19         33.11         0.92 o                         
   3   2  16         29.52         44.12         1.26 o                         
   4   2  16         50.38         56.94         1.32 o                         
  -5   3  16          0.25          0.24         0.37 o                         
  -4   3  16         10.54         12.40         0.46 o                         
  -3   3  16         50.34         52.11         1.19 o                         
  -2   3  16         75.02         74.71         0.95 o                         
  -1   3  16          0.61          0.57         0.23 o                         
   0   3  16          1.45          0.93         0.24 o                         
   1   3  16         20.58         27.10         0.65 o                         
   2   3  16          4.57          2.46         0.37 o                         
   3   3  16         19.07         25.04         0.79 o                         
  -4   4  16          3.87          4.97         0.37 o                         
  -3   4  16         22.71         20.82         0.57 o                         
  -2   4  16         23.64         23.68         0.64 o                         
  -1   4  16          2.27          2.24         0.28 o                         
   0   4  16          8.79          6.72         0.42 o                         
   1   4  16          1.73          1.26         0.39 o                         
   2   4  16          7.48          9.99         0.66 o                         
  -3   5  16          4.27          4.68         0.37 o                         
  -2   5  16          1.88          2.33         0.36 o                         
  -1   5  16         16.32         15.37         0.70 o                         
   0   5  16         50.55         53.77         1.36 o                         
   1   5  16          1.85          3.24         0.62 o                         
  -5   0  17        488.27        585.10         9.40 o                         
  -3   0  17          9.93          8.90         0.53 o                         
  -1   0  17          6.15          5.62         0.53 o                         
   1   0  17          3.30          2.34         0.36 o                         
   3   0  17          0.19          0.25         0.50 o                         
  -5   1  17          3.24          3.65         0.37 o                         
  -4   1  17         82.25         96.01         1.24 o                         
  -3   1  17          2.96          2.65         0.29 o                         
  -2   1  17         12.25         10.47         0.41 o                         
  -1   1  17         70.17         72.54         0.99 o                         
   0   1  17          0.50          0.25         0.25 o                         
   1   1  17         13.15         12.75         0.48 o                         
   2   1  17         10.83         14.53         0.63 o                         
   3   1  17          0.60          0.72         0.31 o                         
  -5   2  17        112.33        132.76         2.43 o                         
  -4   2  17         15.22         18.09         0.57 o                         
  -3   2  17          3.71          3.66         0.30 o                         
  -2   2  17          1.27          1.87         0.27 o                         
  -1   2  17          9.31          9.31         0.36 o                         
   0   2  17          0.10          0.11         0.25 o                         
   1   2  17         19.27         19.36         0.62 o                         
   2   2  17         44.86         40.81         0.96 o                         
   3   2  17          1.75          0.92         0.34 o                         
  -4   3  17         49.42         54.33         1.17 o                         
  -3   3  17          0.72          0.61         0.35 o                         
  -2   3  17         72.87         75.54         1.33 o                         
  -1   3  17         27.31         26.32         0.72 o                         
   0   3  17         30.12         31.10         0.80 o                         
   1   3  17         21.32         18.10         0.66 o                         
   2   3  17         26.08         25.88         0.82 o                         
  -3   4  17          6.70          6.90         0.38 o                         
  -2   4  17          6.13          7.33         0.39 o                         
  -1   4  17          4.54          4.07         0.42 o                         
   0   4  17         28.98         28.89         1.05 o                         
   1   4  17         31.31         29.31         1.10 o                         
  -1   5  17         64.57         64.49         3.16 o                         
  -4   0  18         93.53         99.56         2.01 o                         
  -2   0  18          7.72          7.18         0.59 o                         
   0   0  18         22.68         23.20         1.27 o                         
   2   0  18         20.89         15.70         1.15 o                         
  -4   1  18          7.17          9.38         0.42 o                         
  -3   1  18         51.69         56.66         0.96 o                         
  -2   1  18          5.55          5.31         0.49 o                         
  -1   1  18         76.10         80.39         1.15 o                         
   0   1  18         75.87         78.79         1.76 o                         
   1   1  18         66.42         71.96         2.43 o                         
   2   1  18          1.00          0.70         0.32 o                         
  -4   2  18        160.97        182.51         2.29 o                         
  -3   2  18         88.16         95.78         1.39 o                         
  -2   2  18          0.11          0.48         0.30 o                         
  -1   2  18          5.36          5.83         0.37 o                         
   0   2  18          1.08          1.57         0.37 o                         
   1   2  18          2.70          2.68         0.40 o                         
   2   2  18          0.01          0.04         0.35 o                         
  -3   3  18          3.68          5.67         0.55 o                         
  -2   3  18         23.28         23.06         0.66 o                         
  -1   3  18          0.55          0.33         0.30 o                         
   0   3  18         73.80         71.94         1.57 o                         
   1   3  18          4.14          3.92         0.57 o                         
  -2   4  18          9.97          9.72         0.53 o                         
  -1   4  18          0.58          0.35         0.31 o                         
   0   4  18          0.87          0.52         0.72 o                         
  -3   0  19         12.88         13.66         0.77 o                         
  -1   0  19        136.51        163.08         3.34 o                         
   1   0  19         13.03          7.37         0.85 o                         
  -3   1  19          0.46         -0.10         0.36 o                         
  -2   1  19         69.87         78.10         1.64 o                         
  -1   1  19          0.07          0.38         0.36 o                         
   0   1  19          8.61          8.58         0.57 o                         
   1   1  19         24.11         25.05         0.79 o                         
  -3   2  19         18.06         21.53         0.86 o                         
  -2   2  19         97.36        117.44         1.87 o                         
  -1   2  19         53.92         60.16         1.22 o                         
   0   2  19          0.00          0.27         0.35 o                         
   1   2  19         17.25         19.72         0.83 o                         
  -1   3  19          0.87          0.43         0.34 o                         
   0   3  19         32.96         35.95         1.02 o                         
  -2   0  20         11.01         14.00         0.90 o                         
   0   0  20         11.63         11.44         1.35 o                         
  -1   1  20          6.22          4.14         0.45 o                         
                                                                                
