# Supplementary material for: Different classical hydrogen-bonding patterns in three salicylaldoxime derivatives, 2-HO-4-XC6H3C=NOH (X = Me, OH and MeO)
Source: Acta Crystallogr E Crystallogr Commun. 2018 Sep 25;74(Pt 10):1480–5. doi: 10.1107/S2056989018013361 (PMC6176434; doi:10.1107/S2056989018013361)
Supplement: Supplementary file 3 [file e-74-01480-2sup3.hkl]

data_2                                                                          
_shelx_title ' 608_a.res in P2(1)/c'                                            
_shelx_refln_list_code          4                                               
_shelx_F_calc_maximum      112.51                                               
_exptl_crystal_F_000       320.00                                               
_reflns_d_resolution_high  0.7701                                               
                                                                                
loop_                                                                           
 _space_group_symop_operation_xyz                                               
 'x, y, z'                                                                      
 '-x, y+1/2, -z+1/2'                                                            
 '-x, -y, -z'                                                                   
 'x, -y-1/2, z-1/2'                                                             
                                                                                
_cell_length_a     3.7241                                                       
_cell_length_b     8.6902                                                       
_cell_length_c    20.7570                                                       
_cell_angle_alpha  90.000                                                       
_cell_angle_beta   92.501                                                       
_cell_angle_gamma  90.000                                                       
                                                                                
_shelx_F_squared_multiplier     1.000                                           
                                                                                
loop_                                                                           
 _refln_index_h                                                                 
 _refln_index_k                                                                 
 _refln_index_l                                                                 
 _refln_F_squared_calc                                                          
 _refln_F_squared_meas                                                          
 _refln_F_squared_sigma                                                         
 _refln_observed_status                                                         
   1   0   0        452.37        449.11         5.24 o                         
   2   0   0        188.45        180.50         2.24 o                         
   3   0   0        169.32        173.80         2.28 o                         
   4   0   0        154.00        144.62         2.69 o                         
   1   1   0       7162.11       6961.15        54.55 o                         
   2   1   0        267.14        294.70         2.25 o                         
   3   1   0          2.26          2.09         0.18 o                         
   4   1   0        134.38        139.06         1.58 o                         
   0   2   0        294.73        296.76         3.62 o                         
   1   2   0        100.40        120.14         1.35 o                         
   2   2   0         43.91         42.40         0.51 o                         
   3   2   0        260.89        291.19         2.61 o                         
   4   2   0         34.30         29.76         0.66 o                         
   1   3   0        156.44        154.63         1.47 o                         
   2   3   0        110.69        128.77         1.32 o                         
   3   3   0         11.40         11.58         0.34 o                         
   4   3   0         24.77         22.05         0.60 o                         
   0   4   0       1085.49       1129.57        18.20 o                         
   1   4   0         38.48         42.05         0.54 o                         
   2   4   0          6.93          4.92         0.30 o                         
   3   4   0         30.25         32.14         0.59 o                         
   4   4   0         19.40         19.10         0.57 o                         
   1   5   0        510.75        495.94         4.71 o                         
   2   5   0        167.32        173.08         1.70 o                         
   3   5   0          0.83          1.70         0.22 o                         
   4   5   0         76.64         79.45         1.42 o                         
   0   6   0        293.48        322.84         4.30 o                         
   1   6   0        277.49        266.85         2.59 o                         
   2   6   0          3.21          3.35         0.21 o                         
   3   6   0          2.07         19.04         1.44 o                         
   4   6   0          0.34          0.25         0.41 o                         
   1   7   0        511.55        508.05         5.32 o                         
   2   7   0         10.23         10.90         0.30 o                         
   3   7   0         11.43         12.55         0.50 o                         
   0   8   0       3495.79       3547.54        36.68 o                         
   1   8   0         73.70         74.21         1.13 o                         
   2   8   0        118.14        116.43         1.43 o                         
   3   8   0         37.56         39.57         1.07 o                         
   1   9   0        533.97        536.79         5.72 o                         
   2   9   0        405.88        416.14         3.93 o                         
   0  10   0         17.02         17.05         0.62 o                         
   1  10   0          0.87          1.09         0.34 o                         
   2  10   0          9.71         12.20         0.57 o                         
   1  11   0         18.46         18.28         0.64 o                         
  -4   1   1        138.87        135.94         1.48 o                         
  -3   1   1          3.26          3.71         0.20 o                         
  -2   1   1         57.34         51.85         0.58 o                         
  -1   1   1       5654.68       5529.99        44.40 o                         
   0   1   1         11.82         10.83         0.15 o                         
   1   1   1        183.65        176.19         1.49 o                         
   2   1   1        181.89        194.91         1.54 o                         
   3   1   1         65.58         69.64         0.71 o                         
   4   1   1         22.53         22.14         0.49 o                         
  -4   2   1          2.90          2.32         0.24 o                         
  -3   2   1        659.16        660.09         4.99 o                         
  -2   2   1        170.46        162.76         1.36 o                         
  -1   2   1         53.28         48.42         0.62 o                         
   0   2   1        544.60        559.75         5.80 o                         
   1   2   1          3.21          1.69         0.13 o                         
   2   2   1        533.11        533.48         4.22 o                         
   3   2   1          5.03          5.17         0.21 o                         
   4   2   1          1.68          0.95         0.17 o                         
  -4   3   1        106.33        109.46         1.36 o                         
  -3   3   1         12.29         10.15         0.33 o                         
  -2   3   1        268.40        260.06         2.22 o                         
  -1   3   1        580.08        646.24         5.46 o                         
   0   3   1        125.08        130.94         1.44 o                         
   1   3   1        124.36        136.92         1.56 o                         
   2   3   1        238.25        239.97         2.55 o                         
   3   3   1        588.31        602.06         5.55 o                         
   4   3   1          1.19         -0.12         0.26 o                         
  -4   4   1          0.00         -0.24         0.35 o                         
  -3   4   1         31.21         33.74         0.61 o                         
  -2   4   1        113.41        111.27         1.14 o                         
  -1   4   1         29.36         30.45         0.45 o                         
   0   4   1         73.83         93.65         1.09 o                         
   1   4   1         63.35         64.45         1.00 o                         
   2   4   1         13.72         15.56         0.75 o                         
   3   4   1          2.13          1.84         0.25 o                         
   4   4   1         14.96         14.20         0.49 o                         
  -4   5   1        125.73        124.35         1.82 o                         
  -3   5   1         45.90         44.92         0.71 o                         
  -2   5   1         38.55         38.29         0.57 o                         
  -1   5   1        143.38        165.37         1.53 o                         
   0   5   1         79.29         93.38         0.92 o                         
   1   5   1          1.25          2.20         0.16 o                         
   2   5   1          4.13          2.16         0.19 o                         
   3   5   1        112.59        117.67         1.27 o                         
   4   5   1          6.01          5.92         0.49 o                         
  -4   6   1          0.07          0.07         0.45 o                         
  -3   6   1        511.96        502.87         7.17 o                         
  -2   6   1          9.95          8.76         0.29 o                         
  -1   6   1         13.16         13.16         0.31 o                         
   0   6   1         30.15         38.23         0.53 o                         
   1   6   1        170.09        162.89         1.39 o                         
   2   6   1        104.06        101.64         1.15 o                         
   3   6   1         14.66         12.18         0.46 o                         
   4   6   1         12.80         10.87         0.59 o                         
  -3   7   1          8.43          8.61         0.41 o                         
  -2   7   1         60.04         54.92         0.99 o                         
  -1   7   1        190.38        187.89         1.94 o                         
   0   7   1         15.16         16.78         0.38 o                         
   1   7   1         30.00         31.79         0.71 o                         
   2   7   1          8.37          8.05         0.27 o                         
   3   7   1          2.85          3.40         0.37 o                         
  -3   8   1          0.08          1.38         0.38 o                         
  -2   8   1         24.40         23.73         0.55 o                         
  -1   8   1         27.64         29.11         0.62 o                         
   0   8   1        131.97        138.92         2.31 o                         
   1   8   1        594.92        593.88         5.87 o                         
   2   8   1          1.77          1.77         0.23 o                         
   3   8   1          3.53          2.14         0.49 o                         
  -2   9   1         17.41         24.39         1.54 o                         
  -1   9   1        346.34        344.13         4.07 o                         
   0   9   1          0.32          0.46         0.24 o                         
   1   9   1          9.41         13.39         0.77 o                         
   2   9   1        218.90        208.89         2.67 o                         
  -2  10   1          0.37          2.87         0.41 o                         
  -1  10   1         15.52         14.94         0.54 o                         
   0  10   1          1.24          1.44         0.27 o                         
   1  10   1         27.40         29.52         0.74 o                         
   2  10   1         32.96         45.32         2.27 o                         
  -1  11   1        102.35        107.09         1.67 o                         
   0  11   1          7.36          5.72         0.43 o                         
   1  11   1          3.25          4.33         0.54 o                         
  -4   0   2         85.90         80.90         1.57 o                         
  -3   0   2         66.39         65.98         1.10 o                         
  -2   0   2          5.74          2.53         0.21 o                         
  -1   0   2         12.67          5.71         0.24 o                         
   0   0   2        283.44        258.39         2.30 o                         
   1   0   2       4468.25       4589.31        49.66 o                         
   2   0   2         88.41         84.48         1.35 o                         
   3   0   2         15.59         17.88         0.53 o                         
   4   0   2          2.63          1.27         0.35 o                         
  -4   1   2         49.44         45.46         0.68 o                         
  -3   1   2        116.03        115.21         1.07 o                         
  -2   1   2          7.14          6.31         0.46 o                         
  -1   1   2        937.43        925.43         8.03 o                         
   0   1   2       1189.32       1155.56         8.24 o                         
   1   1   2       3985.60       3948.05        30.77 o                         
   2   1   2         92.53         89.70         1.68 o                         
   3   1   2          0.09          4.36         0.48 o                         
   4   1   2        130.00        130.88         2.20 o                         
  -4   2   2         29.99         22.61         0.44 o                         
  -3   2   2         16.32         14.89         0.33 o                         
  -2   2   2       1328.21       1417.84        10.97 o                         
  -1   2   2         53.74         59.04         0.76 o                         
   0   2   2        197.99        197.14         1.73 o                         
   1   2   2          8.51         14.20         0.29 o                         
   2   2   2       2016.16       2142.75        16.48 o                         
   3   2   2         60.27         67.95         1.32 o                         
   4   2   2          3.60          2.72         0.23 o                         
  -4   3   2         45.60         43.43         0.90 o                         
  -3   3   2         15.12         32.73         1.46 o                         
  -2   3   2        102.28        106.18         1.12 o                         
  -1   3   2          1.47          5.74         0.22 o                         
   0   3   2        329.81        371.50         3.58 o                         
   1   3   2        156.30        145.12         1.76 o                         
   2   3   2         38.19         37.65         1.41 o                         
   3   3   2        257.19        265.64         2.57 o                         
   4   3   2         14.73         12.32         0.38 o                         
  -4   4   2         30.33         30.67         0.74 o                         
  -3   4   2          4.79          3.90         0.25 o                         
  -2   4   2        339.97        347.17         3.31 o                         
  -1   4   2       1169.44       1294.59        12.82 o                         
   0   4   2         89.47         93.31         0.87 o                         
   1   4   2         68.69         86.25         0.87 o                         
   2   4   2         89.09         91.09         1.14 o                         
   3   4   2          0.04          0.15         0.23 o                         
   4   4   2         29.19         28.59         0.64 o                         
  -4   5   2         57.54         56.77         1.20 o                         
  -3   5   2         21.85         26.41         0.55 o                         
  -2   5   2         16.54         18.97         0.42 o                         
  -1   5   2         55.92         59.97         0.89 o                         
   0   5   2        285.62        324.19         2.73 o                         
   1   5   2         52.60         58.10         0.70 o                         
   2   5   2          9.11          7.35         0.48 o                         
   3   5   2        294.79        292.70         3.63 o                         
   4   5   2         49.28         54.36         1.12 o                         
  -4   6   2          6.11          5.86         0.57 o                         
  -3   6   2         32.03         36.09         0.74 o                         
  -2   6   2          9.98         11.54         0.42 o                         
  -1   6   2        141.85        141.20         1.42 o                         
   0   6   2          3.46          3.31         0.19 o                         
   1   6   2        110.26        104.33         1.04 o                         
   2   6   2        675.59        675.78         7.62 o                         
   3   6   2          0.00          9.59         1.18 o                         
   4   6   2         33.73         31.11         0.86 o                         
  -3   7   2         37.44         33.66         0.92 o                         
  -2   7   2         14.42         10.72         0.32 o                         
  -1   7   2          6.83          5.90         0.29 o                         
   0   7   2       1426.38       1430.47        11.07 o                         
   1   7   2        266.92        265.39         2.35 o                         
   2   7   2         12.72         13.68         0.74 o                         
   3   7   2          3.06          2.94         0.35 o                         
  -3   8   2          1.70          1.34         0.37 o                         
  -2   8   2          0.11         -0.02         0.22 o                         
  -1   8   2         48.83         50.43         0.87 o                         
   0   8   2          4.74          5.86         0.30 o                         
   1   8   2        323.11        334.44         3.12 o                         
   2   8   2          0.28          0.22         0.21 o                         
   3   8   2          7.14          6.37         0.58 o                         
  -2   9   2         30.50         29.23         0.80 o                         
  -1   9   2         99.55        101.18         1.24 o                         
   0   9   2         46.44         46.20         0.68 o                         
   1   9   2        153.19        155.95         1.73 o                         
   2   9   2         21.60         21.51         0.60 o                         
  -2  10   2        472.71        501.29         7.48 o                         
  -1  10   2          1.89          3.47         0.35 o                         
   0  10   2         39.96         38.62         0.65 o                         
   1  10   2          6.55          5.61         0.52 o                         
   2  10   2        293.86        289.41         4.19 o                         
  -1  11   2         19.15         22.45         0.73 o                         
   0  11   2         26.33         28.03         0.72 o                         
   1  11   2         10.09          9.20         0.64 o                         
  -4   1   3         10.99         10.03         0.34 o                         
  -3   1   3        172.44        175.49         1.51 o                         
  -2   1   3        911.70        889.56         6.96 o                         
  -1   1   3        180.96        174.38         1.61 o                         
   0   1   3        453.65        447.85         3.25 o                         
   1   1   3      12657.80      12280.78       101.75 o                         
   2   1   3        166.93        158.75         1.84 o                         
   3   1   3         26.20         26.68         0.41 o                         
   4   1   3         21.72         17.01         0.44 o                         
  -4   2   3          0.31         -0.07         0.23 o                         
  -3   2   3        485.78        496.41         3.89 o                         
  -2   2   3         98.92        102.30         3.42 o                         
  -1   2   3        142.31        137.13         1.36 o                         
   0   2   3       1366.80       1389.10        10.92 o                         
   1   2   3         28.71         33.90         0.48 o                         
   2   2   3       2718.91       2738.89        19.10 o                         
   3   2   3        208.91        211.48         1.86 o                         
   4   2   3          0.95          0.36         0.23 o                         
  -4   3   3         25.99         24.70         0.50 o                         
  -3   3   3         45.50         52.66         0.72 o                         
  -2   3   3        642.12        675.94         5.44 o                         
  -1   3   3          2.12          1.71         0.19 o                         
   0   3   3         90.60         99.36         1.08 o                         
   1   3   3        598.45        584.02         7.32 o                         
   2   3   3         18.17         20.52         0.73 o                         
   3   3   3         39.50         38.27         0.58 o                         
   4   3   3        172.04        160.10         2.70 o                         
  -4   4   3         21.82         21.93         0.66 o                         
  -3   4   3          7.06          7.45         0.29 o                         
  -2   4   3          3.92          3.61         0.25 o                         
  -1   4   3         22.77         17.82         0.34 o                         
   0   4   3        346.58        364.07         4.28 o                         
   1   4   3          0.70          1.20         0.17 o                         
   2   4   3         28.21         28.46         0.44 o                         
   3   4   3         34.45         40.62         0.64 o                         
   4   4   3          2.46          6.67         0.92 o                         
  -4   5   3         27.83         27.31         0.85 o                         
  -3   5   3         24.71         30.21         0.68 o                         
  -2   5   3        231.66        242.89         2.18 o                         
  -1   5   3         22.05         25.07         0.40 o                         
   0   5   3          1.08          1.64         0.15 o                         
   1   5   3          4.25          6.56         0.22 o                         
   2   5   3        181.69        184.13         2.70 o                         
   3   5   3         32.56         32.57         0.65 o                         
   4   5   3          6.64          6.90         0.47 o                         
  -4   6   3          3.92          1.57         0.59 o                         
  -3   6   3        344.40        327.65         3.92 o                         
  -2   6   3         25.36         30.07         1.40 o                         
  -1   6   3          2.07          2.53         0.23 o                         
   0   6   3        362.89        362.62         3.96 o                         
   1   6   3          5.96          5.16         0.22 o                         
   2   6   3       1007.52        989.76        10.94 o                         
   3   6   3          7.08          6.01         0.28 o                         
   4   6   3          5.36          5.77         0.49 o                         
  -3   7   3         15.87         15.11         0.44 o                         
  -2   7   3        329.96        299.31         3.64 o                         
  -1   7   3         55.83         59.43         1.30 o                         
   0   7   3         26.98         30.77         0.49 o                         
   1   7   3       2199.22       2163.70        19.11 o                         
   2   7   3          3.99          4.42         0.31 o                         
   3   7   3         22.32         18.68         0.78 o                         
  -3   8   3          3.20          3.02         0.41 o                         
  -2   8   3          5.24          5.51         0.29 o                         
  -1   8   3        265.10        254.87         2.74 o                         
   0   8   3        324.63        324.12         2.79 o                         
   1   8   3         12.17         15.75         0.57 o                         
   2   8   3          2.25          2.38         0.23 o                         
   3   8   3         10.86         10.61         0.64 o                         
  -2   9   3          4.46          5.74         0.36 o                         
  -1   9   3         30.23         31.00         0.95 o                         
   0   9   3          0.97          1.39         0.24 o                         
   1   9   3        205.70        206.30         2.38 o                         
   2   9   3         69.63         73.61         1.10 o                         
  -2  10   3         10.95         24.58         2.00 o                         
  -1  10   3         98.34        107.41         1.92 o                         
   0  10   3         61.39         61.07         0.98 o                         
   1  10   3          2.47          2.73         0.46 o                         
   2  10   3        105.56        107.97         2.05 o                         
   0  11   3          4.34          5.28         0.52 o                         
  -4   0   4         22.44         19.61         0.61 o                         
  -3   0   4         23.17         20.72         0.65 o                         
  -2   0   4         85.98         68.03         1.05 o                         
  -1   0   4       1077.65       1007.98        13.23 o                         
   0   0   4       7367.87       6862.26        58.36 o                         
   1   0   4       2158.72       2075.96        23.58 o                         
   2   0   4        186.22        170.92         1.98 o                         
   3   0   4         11.43         12.29         0.45 o                         
   4   0   4          7.24          6.73         0.46 o                         
  -4   1   4          7.61          3.08         0.21 o                         
  -3   1   4          6.12          6.67         0.24 o                         
  -2   1   4        876.62        860.50         6.75 o                         
  -1   1   4        307.63        291.27         2.67 o                         
   0   1   4        114.45        110.19         0.89 o                         
   1   1   4        146.71        159.12         1.58 o                         
   2   1   4       1411.68       1430.74        11.21 o                         
   3   1   4          3.57          4.14         0.24 o                         
   4   1   4         13.41         11.58         0.38 o                         
  -4   2   4         21.49         18.89         0.45 o                         
  -3   2   4        132.48        134.43         1.22 o                         
  -2   2   4        116.40        116.57         3.80 o                         
  -1   2   4         28.13         26.82         0.39 o                         
   0   2   4        266.89        284.47         2.31 o                         
   1   2   4        182.49        198.58         3.18 o                         
   2   2   4         45.52         47.63         2.19 o                         
   3   2   4        577.43        581.18         5.47 o                         
   4   2   4         12.69          8.72         0.33 o                         
  -4   3   4         27.46         24.44         0.51 o                         
  -3   3   4          2.22          3.64         0.26 o                         
  -2   3   4        331.99        341.56         2.82 o                         
  -1   3   4        482.09        567.95         5.13 o                         
   0   3   4          1.81          2.71         0.17 o                         
   1   3   4         62.22         61.21         1.20 o                         
   2   3   4          2.75          1.81         0.16 o                         
   3   3   4        145.45        139.03         1.64 o                         
   4   3   4         19.50         18.03         0.55 o                         
  -4   4   4         26.83         24.36         0.65 o                         
  -3   4   4         92.44         95.45         1.01 o                         
  -2   4   4          1.23          0.87         0.22 o                         
  -1   4   4        967.77       1013.87         8.42 o                         
   0   4   4       1666.30       1986.77        19.73 o                         
   1   4   4         13.71         12.65         0.35 o                         
   2   4   4         29.57         31.66         0.45 o                         
   3   4   4          0.63          0.56         0.18 o                         
   4   4   4        772.13        754.26        13.26 o                         
  -4   5   4         43.26         39.49         1.04 o                         
  -3   5   4          0.23          1.35         0.28 o                         
  -2   5   4        819.46        843.74         6.69 o                         
  -1   5   4          9.45          7.14         0.25 o                         
   0   5   4          6.50          5.77         0.17 o                         
   1   5   4        259.80        277.37         3.23 o                         
   2   5   4         62.46         65.76         0.74 o                         
   3   5   4        107.18        113.38         1.66 o                         
   4   5   4          3.21          3.11         0.45 o                         
  -4   6   4          1.36          0.54         0.57 o                         
  -3   6   4          1.13          4.27         0.35 o                         
  -2   6   4         78.23         79.39         1.93 o                         
  -1   6   4         27.31         28.29         0.49 o                         
   0   6   4        109.71        117.73         1.24 o                         
   1   6   4        282.19        282.08         2.82 o                         
   2   6   4         87.27         94.04         1.76 o                         
   3   6   4         40.28         44.60         1.18 o                         
  -3   7   4          0.72          1.73         0.30 o                         
  -2   7   4        104.48         94.28         1.25 o                         
  -1   7   4        141.00        133.64         1.49 o                         
   0   7   4         46.46         45.20         0.61 o                         
   1   7   4        405.61        393.97         4.33 o                         
   2   7   4         44.04         45.16         0.70 o                         
   3   7   4          1.41          2.64         0.36 o                         
  -3   8   4          7.09          6.61         0.49 o                         
  -2   8   4          0.77          0.62         0.24 o                         
  -1   8   4         58.37         58.75         0.92 o                         
   0   8   4        369.96        361.63         3.88 o                         
   1   8   4        185.75        186.77         2.09 o                         
   2   8   4          0.99          0.90         0.22 o                         
   3   8   4          3.38          3.81         0.56 o                         
  -2   9   4         25.71         21.34         0.55 o                         
  -1   9   4        182.40        175.52         1.77 o                         
   0   9   4         31.79         32.22         0.60 o                         
   1   9   4         18.66         21.42         0.65 o                         
   2   9   4        418.46        416.87         5.26 o                         
  -2  10   4         35.29         38.63         0.97 o                         
  -1  10   4         15.88         11.78         0.36 o                         
   0  10   4          0.90          0.74         0.33 o                         
   1  10   4          4.61          4.89         0.46 o                         
   2  10   4         11.80         12.66         0.61 o                         
   0  11   4          2.94          2.98         0.44 o                         
  -4   1   5          9.58          7.28         0.29 o                         
  -3   1   5        111.73        108.26         1.35 o                         
  -2   1   5        136.63        130.90         1.90 o                         
  -1   1   5        150.60        125.14         1.16 o                         
   0   1   5       1046.99        968.51         7.65 o                         
   1   1   5         74.04         71.90         0.75 o                         
   2   1   5        364.47        392.22         3.15 o                         
   3   1   5          3.45          4.64         0.25 o                         
   4   1   5          1.34          0.89         0.27 o                         
  -4   2   5         12.11         11.92         0.42 o                         
  -3   2   5        158.13        180.52         1.59 o                         
  -2   2   5       1022.95       1038.84         8.39 o                         
  -1   2   5         40.43         50.75         0.63 o                         
   0   2   5        545.28        535.08         4.22 o                         
   1   2   5        971.44        959.04         8.81 o                         
   2   2   5        689.13        662.29         4.66 o                         
   3   2   5         36.43         37.22         0.57 o                         
   4   2   5          4.54          1.65         0.25 o                         
  -4   3   5        250.82        253.89         2.25 o                         
  -3   3   5          2.49          7.63         0.36 o                         
  -2   3   5          5.89          5.11         0.25 o                         
  -1   3   5       2618.81       2821.47        23.47 o                         
   0   3   5        452.12        476.08         4.27 o                         
   1   3   5        116.10        105.02         1.24 o                         
   2   3   5         30.01         29.23         0.42 o                         
   3   3   5        564.54        558.44         8.94 o                         
   4   3   5          5.60          9.93         1.42 o                         
  -4   4   5          0.10          0.25         0.31 o                         
  -3   4   5          1.45          1.29         0.25 o                         
  -2   4   5         16.27         18.78         0.44 o                         
  -1   4   5          0.21          1.06         0.14 o                         
   0   4   5        132.62        146.76         1.39 o                         
   1   4   5          0.05          0.12         0.16 o                         
   2   4   5         14.60         15.81         0.56 o                         
   3   4   5          1.90          2.53         0.24 o                         
   4   4   5         16.03         21.71         0.71 o                         
  -4   5   5         45.47         43.51         1.23 o                         
  -3   5   5         76.82         77.05         0.98 o                         
  -2   5   5         48.56         47.53         0.71 o                         
  -1   5   5        694.09        754.81         5.86 o                         
   0   5   5         24.71         29.10         0.42 o                         
   1   5   5          1.41          1.57         0.18 o                         
   2   5   5          8.51          9.07         0.67 o                         
   3   5   5        651.71        647.96         7.24 o                         
   4   5   5          2.80          3.54         0.36 o                         
  -4   6   5          5.74          4.69         0.72 o                         
  -3   6   5        131.28        125.12         1.60 o                         
  -2   6   5        703.16        649.19         6.07 o                         
  -1   6   5         19.82         20.81         0.42 o                         
   0   6   5         89.38         92.58         0.99 o                         
   1   6   5          3.74          2.31         0.24 o                         
   2   6   5        222.48        220.31         2.65 o                         
   3   6   5          4.48          4.80         0.29 o                         
  -3   7   5         38.69         33.47         0.64 o                         
  -2   7   5         41.82         43.04         0.74 o                         
  -1   7   5        162.45        144.59         1.38 o                         
   0   7   5          9.27         10.11         0.32 o                         
   1   7   5          0.50          0.99         0.25 o                         
   2   7   5         41.01         41.19         0.56 o                         
   3   7   5         35.87         32.48         0.75 o                         
  -3   8   5          0.94          1.02         0.40 o                         
  -2   8   5         26.24         24.40         0.50 o                         
  -1   8   5         20.50         16.66         0.43 o                         
   0   8   5        189.05        190.37         1.91 o                         
   1   8   5         90.47         93.28         1.12 o                         
   2   8   5          4.63          4.79         0.24 o                         
   3   8   5          3.62          3.07         0.52 o                         
  -2   9   5         16.54         20.73         1.04 o                         
  -1   9   5         40.90         41.64         0.73 o                         
   0   9   5         30.73         31.24         0.63 o                         
   1   9   5         35.72         36.39         0.66 o                         
   2   9   5         84.82         87.36         1.22 o                         
  -2  10   5         45.52         45.00         1.05 o                         
  -1  10   5          1.75          2.48         0.25 o                         
   0  10   5         16.88         18.06         0.60 o                         
   1  10   5         80.72         84.52         1.42 o                         
   2  10   5         13.73         13.16         0.61 o                         
   0  11   5          1.14          3.32         0.46 o                         
  -4   0   6          3.13          3.30         0.39 o                         
  -3   0   6         34.90         34.32         0.75 o                         
  -2   0   6          0.34          0.32         0.22 o                         
  -1   0   6       6966.97       6783.60        72.96 o                         
   0   0   6        877.44        826.90         7.68 o                         
   1   0   6        474.48        491.26         7.78 o                         
   2   0   6       1281.03       1237.95        12.02 o                         
   3   0   6         18.85         20.68         0.73 o                         
   4   0   6          4.36          3.54         0.36 o                         
  -4   1   6         36.87         37.76         0.60 o                         
  -3   1   6          3.25          3.63         0.24 o                         
  -2   1   6        451.84        461.12         3.87 o                         
  -1   1   6         11.23          9.35         0.24 o                         
   0   1   6        646.46        601.68         4.13 o                         
   1   1   6        157.13        135.87         1.34 o                         
   2   1   6         13.19         14.41         0.48 o                         
   3   1   6         43.96         41.68         0.65 o                         
   4   1   6         13.43          6.88         0.66 o                         
  -4   2   6        163.82        154.73         1.97 o                         
  -3   2   6         49.71         48.84         0.62 o                         
  -2   2   6         77.38         75.74         1.40 o                         
  -1   2   6         73.07         64.88         0.69 o                         
   0   2   6        303.16        296.46         2.42 o                         
   1   2   6         22.24         25.47         0.39 o                         
   2   2   6        574.00        627.64         4.92 o                         
   3   2   6         69.65         70.50         0.82 o                         
   4   2   6          7.67          5.88         0.31 o                         
  -4   3   6          2.81          3.50         0.31 o                         
  -3   3   6        123.85        142.75         2.24 o                         
  -2   3   6         21.50         23.69         0.43 o                         
  -1   3   6         28.83         35.83         0.53 o                         
   0   3   6       1596.56       1722.62        15.07 o                         
   1   3   6        633.54        637.75         6.71 o                         
   2   3   6         24.16         26.56         1.43 o                         
   3   3   6        326.86        325.18         3.29 o                         
   4   3   6        406.57        398.24         5.93 o                         
  -4   4   6         30.03         13.97         1.03 o                         
  -3   4   6          9.94          9.78         0.32 o                         
  -2   4   6        148.79        149.99         1.50 o                         
  -1   4   6       1253.56       1326.90        10.15 o                         
   0   4   6        142.71        152.15         1.53 o                         
   1   4   6         27.78         36.15         0.49 o                         
   2   4   6        206.48        202.62         1.85 o                         
   3   4   6         72.76         74.02         0.85 o                         
   4   4   6         74.63         78.56         1.29 o                         
  -4   5   6          6.85          8.39         0.75 o                         
  -3   5   6        185.26        199.42         2.35 o                         
  -2   5   6        215.11        221.93         2.11 o                         
  -1   5   6          1.24          1.41         0.18 o                         
   0   5   6        150.49        169.40         1.49 o                         
   1   5   6        659.44        662.50         5.59 o                         
   2   5   6         13.96         13.49         0.32 o                         
   3   5   6        621.58        631.54         8.67 o                         
   4   5   6         80.17         80.83         1.77 o                         
  -3   6   6         37.21         36.62         0.67 o                         
  -2   6   6         28.24         21.82         0.63 o                         
  -1   6   6        100.25        102.89         1.06 o                         
   0   6   6          0.20          0.78         0.20 o                         
   1   6   6          9.85         11.40         0.34 o                         
   2   6   6       1583.43       1511.99        14.05 o                         
   3   6   6         19.22         15.31         0.41 o                         
  -3   7   6          7.60          9.17         0.40 o                         
  -2   7   6         40.34         29.33         0.62 o                         
  -1   7   6          0.09          0.50         0.19 o                         
   0   7   6          5.87          4.78         0.28 o                         
   1   7   6         47.32         44.46         0.66 o                         
   2   7   6          7.56          7.46         0.27 o                         
   3   7   6          5.29          5.98         0.46 o                         
  -3   8   6          0.51          0.50         0.39 o                         
  -2   8   6          9.93         10.24         0.36 o                         
  -1   8   6        441.37        396.88         3.58 o                         
   0   8   6        116.63        116.41         1.32 o                         
   1   8   6         15.86         20.02         0.59 o                         
   2   8   6        125.32        124.01         1.87 o                         
   3   8   6          1.62          1.52         0.44 o                         
  -2   9   6         94.61         95.27         1.40 o                         
  -1   9   6          2.22          2.13         0.26 o                         
   0   9   6         91.53         87.77         1.17 o                         
   1   9   6         90.97         88.12         1.12 o                         
   2   9   6         14.52         14.65         0.52 o                         
  -2  10   6         16.84         15.86         0.57 o                         
  -1  10   6          2.01          2.78         0.25 o                         
   0  10   6         64.50         69.68         1.19 o                         
   1  10   6          8.67          9.33         0.55 o                         
   0  11   6        251.61        292.91         3.66 o                         
  -4   1   7         31.93         33.41         0.67 o                         
  -3   1   7          0.64          1.67         0.23 o                         
  -2   1   7        223.52        236.39         2.13 o                         
  -1   1   7        452.03        397.61         3.17 o                         
   0   1   7        431.74        409.29         2.99 o                         
   1   1   7        105.27        111.81         0.94 o                         
   2   1   7         22.56         22.21         0.50 o                         
   3   1   7         39.37         39.70         0.63 o                         
   4   1   7         15.51         11.01         0.98 o                         
  -4   2   7        117.32        119.77         1.78 o                         
  -3   2   7          4.69          5.84         0.27 o                         
  -2   2   7         24.61         26.53         1.13 o                         
  -1   2   7        800.22        815.98         6.12 o                         
   0   2   7        383.96        334.69         2.73 o                         
   1   2   7          0.02          0.31         0.14 o                         
   2   2   7         87.69         84.20         0.88 o                         
   3   2   7        389.21        416.09         5.16 o                         
   4   2   7          3.20          1.97         0.30 o                         
  -4   3   7         10.65         10.45         0.40 o                         
  -3   3   7          5.05         11.97         0.67 o                         
  -2   3   7        496.55        478.48         4.24 o                         
  -1   3   7         88.92         84.22         0.92 o                         
   0   3   7        776.94        808.39         6.04 o                         
   1   3   7        396.18        437.56         4.50 o                         
   2   3   7          3.29          3.18         0.16 o                         
   3   3   7          6.90          6.52         0.32 o                         
   4   3   7        243.01        242.66         3.31 o                         
  -4   4   7         11.82         10.22         0.50 o                         
  -3   4   7         18.37         21.03         0.46 o                         
  -2   4   7          7.87          6.70         0.37 o                         
  -1   4   7        453.49        474.24         3.98 o                         
   0   4   7         49.24         49.36         0.62 o                         
   1   4   7          4.39          2.99         0.17 o                         
   2   4   7         14.38         11.20         0.28 o                         
   3   4   7         25.12         30.02         0.81 o                         
   4   4   7          4.29         16.74         2.52 o                         
  -4   5   7          1.14          0.54         0.53 o                         
  -3   5   7          0.76         24.67         1.23 o                         
  -2   5   7          8.54          8.24         0.29 o                         
  -1   5   7         39.25         42.04         0.57 o                         
   0   5   7         94.90         90.74         0.92 o                         
   1   5   7        531.91        547.74         5.07 o                         
   2   5   7          6.42          6.06         0.23 o                         
   3   5   7         10.78         10.71         0.42 o                         
   4   5   7        138.75        139.66         2.69 o                         
  -3   6   7          2.67          2.06         0.33 o                         
  -2   6   7         62.52         74.90         2.87 o                         
  -1   6   7        201.42        214.77         1.86 o                         
   0   6   7          7.66          9.85         0.27 o                         
   1   6   7          4.52          5.02         0.28 o                         
   2   6   7          3.33          2.89         0.25 o                         
   3   6   7         63.78         66.38         0.96 o                         
  -3   7   7          2.24          1.43         0.31 o                         
  -2   7   7          1.67          0.29         0.22 o                         
  -1   7   7         83.63         75.68         0.93 o                         
   0   7   7        124.61        129.71         1.38 o                         
   1   7   7        225.59        208.99         1.92 o                         
   2   7   7         15.46         13.18         0.31 o                         
   3   7   7         37.07         39.74         0.80 o                         
  -3   8   7          3.20          2.55         0.40 o                         
  -2   8   7          8.86         10.03         0.42 o                         
  -1   8   7         87.35         91.28         1.48 o                         
   0   8   7        364.59        349.11         3.40 o                         
   1   8   7         17.48         16.72         0.44 o                         
   2   8   7         85.07         85.46         0.99 o                         
   3   8   7         15.48         14.65         0.64 o                         
  -2   9   7        104.76         99.15         1.28 o                         
  -1   9   7          3.96          3.46         0.27 o                         
   0   9   7          0.22          0.22         0.29 o                         
   1   9   7         20.82         22.56         0.55 o                         
   2   9   7          2.35          3.25         0.36 o                         
  -1  10   7          0.59          0.27         0.32 o                         
   0  10   7          0.25          0.67         0.38 o                         
   1  10   7          7.05          5.57         0.53 o                         
  -4   0   8          7.53          5.88         0.42 o                         
  -3   0   8         53.19         51.31         0.91 o                         
  -2   0   8        232.20        235.28         3.00 o                         
  -1   0   8        178.22        235.24         2.84 o                         
   0   0   8       4126.41       3974.76        37.58 o                         
   1   0   8        163.81        148.04         1.62 o                         
   2   0   8        106.14        101.44         1.28 o                         
   3   0   8          0.28          0.29         0.32 o                         
   4   0   8         35.29         34.14         1.13 o                         
  -4   1   8        353.79        359.90         4.24 o                         
  -3   1   8         86.57         83.43         0.92 o                         
  -2   1   8        228.58        228.27         2.29 o                         
  -1   1   8        971.33        977.80         7.29 o                         
   0   1   8        371.38        424.19         3.19 o                         
   1   1   8        490.39        469.72         3.16 o                         
   2   1   8        459.27        466.27         4.59 o                         
   3   1   8          3.24          3.98         0.25 o                         
   4   1   8          3.35          2.68         0.36 o                         
  -4   2   8          1.12          1.93         0.28 o                         
  -3   2   8        806.63        811.33         6.95 o                         
  -2   2   8         35.24         34.15         0.53 o                         
  -1   2   8         18.21         17.75         0.30 o                         
   0   2   8        176.53        180.22         1.51 o                         
   1   2   8          1.85          2.66         0.16 o                         
   2   2   8         35.95         34.91         0.51 o                         
   3   2   8        166.17        177.71         1.66 o                         
   4   2   8          4.72          2.17         0.43 o                         
  -4   3   8         16.08          6.43         0.40 o                         
  -3   3   8          0.44          0.72         0.25 o                         
  -2   3   8          6.39          7.06         0.28 o                         
  -1   3   8        154.98        183.10         1.61 o                         
   0   3   8        205.33        225.03         1.85 o                         
   1   3   8        269.77        280.07         2.95 o                         
   2   3   8         15.93         16.23         0.32 o                         
   3   3   8         26.77         30.71         0.69 o                         
   4   3   8         10.83          8.84         0.74 o                         
  -4   4   8         51.15         47.98         1.27 o                         
  -3   4   8        181.97        184.71         1.79 o                         
  -2   4   8          9.10          8.70         0.29 o                         
  -1   4   8          3.67          2.90         0.22 o                         
   0   4   8       3028.69       3278.24        24.41 o                         
   1   4   8        163.10        163.26         1.68 o                         
   2   4   8         15.44         14.82         0.31 o                         
   3   4   8          8.58          7.24         0.25 o                         
   4   4   8        612.64        603.06        14.49 o                         
  -4   5   8          2.99          0.88         0.52 o                         
  -3   5   8          0.83          1.26         0.31 o                         
  -2   5   8         34.25         37.04         0.59 o                         
  -1   5   8        245.41        244.32         2.18 o                         
   0   5   8        111.45        118.96         1.11 o                         
   1   5   8        354.53        341.01         3.82 o                         
   2   5   8         14.58         13.01         0.31 o                         
   3   5   8        166.61        170.92         2.41 o                         
   4   5   8         10.15          8.77         0.73 o                         
  -3   6   8         18.75         17.13         0.48 o                         
  -2   6   8         14.50          8.93         0.30 o                         
  -1   6   8         98.69         94.81         0.99 o                         
   0   6   8          6.47          7.70         0.26 o                         
   1   6   8         36.15         28.10         0.52 o                         
   2   6   8          4.85          4.65         0.33 o                         
   3   6   8        134.22        128.05         1.99 o                         
  -3   7   8          6.68          6.89         0.38 o                         
  -2   7   8          9.64          6.65         0.29 o                         
  -1   7   8        552.85        469.28         3.77 o                         
   0   7   8         44.01         39.33         0.67 o                         
   1   7   8          0.49          2.07         0.29 o                         
   2   7   8         19.87         18.53         0.36 o                         
   3   7   8         39.71         37.21         0.89 o                         
  -3   8   8          9.28         11.61         0.55 o                         
  -2   8   8        142.72        129.86         2.08 o                         
  -1   8   8         14.17         13.68         0.34 o                         
   0   8   8        287.32        277.22         3.51 o                         
   1   8   8          1.52          1.18         0.26 o                         
   2   8   8         44.97         47.84         0.67 o                         
   3   8   8          0.65          0.44         0.40 o                         
  -2   9   8         62.89         63.37         1.02 o                         
  -1   9   8         45.60         42.48         0.74 o                         
   0   9   8         11.61          8.18         0.40 o                         
   1   9   8        147.81        151.22         1.64 o                         
   2   9   8         89.60         95.98         1.41 o                         
  -1  10   8          1.19          0.89         0.34 o                         
   0  10   8         17.41         16.57         0.54 o                         
   1  10   8         15.34         23.27         0.79 o                         
  -4   1   9        396.29        401.62         4.71 o                         
  -3   1   9          8.06          8.51         0.30 o                         
  -2   1   9        118.50        114.13         1.27 o                         
  -1   1   9        232.44        259.37         2.03 o                         
   0   1   9       1947.37       1974.59        14.82 o                         
   1   1   9        337.48        329.22         2.64 o                         
   2   1   9          3.47          4.66         0.22 o                         
   3   1   9        347.54        353.19         4.26 o                         
   4   1   9          5.59          3.73         0.43 o                         
  -4   2   9         73.34         72.02         1.25 o                         
  -3   2   9        167.12        165.85         1.65 o                         
  -2   2   9         50.90         65.74         0.80 o                         
  -1   2   9         76.74         81.66         0.80 o                         
   0   2   9          8.45         12.76         0.25 o                         
   1   2   9        994.15       1014.91        10.98 o                         
   2   2   9        857.84        857.55         7.56 o                         
   3   2   9         13.56         16.78         0.42 o                         
   4   2   9         16.73         17.95         0.64 o                         
  -4   3   9         29.25         22.10         0.57 o                         
  -3   3   9        137.31        129.66         1.53 o                         
  -2   3   9          2.10          2.39         0.24 o                         
  -1   3   9        273.30        292.68         2.44 o                         
   0   3   9        187.69        217.34         1.81 o                         
   1   3   9          1.44          1.00         0.13 o                         
   2   3   9         25.42         31.34         1.33 o                         
   3   3   9         35.44         37.20         0.67 o                         
   4   3   9          2.09          2.51         0.58 o                         
  -4   4   9          1.06          1.36         0.38 o                         
  -3   4   9          8.23          9.53         0.37 o                         
  -2   4   9         39.49         40.29         0.62 o                         
  -1   4   9        171.09        178.60         1.75 o                         
   0   4   9          1.60          3.00         0.21 o                         
   1   4   9         19.57         20.38         0.35 o                         
   2   4   9          5.36          5.19         0.24 o                         
   3   4   9          1.95          1.65         0.21 o                         
   4   4   9         54.80         59.65         2.54 o                         
  -4   5   9          5.23          1.62         0.52 o                         
  -3   5   9        125.56        143.32         1.65 o                         
  -2   5   9         25.01         23.45         0.48 o                         
  -1   5   9         80.30         84.17         0.94 o                         
   0   5   9         62.06         60.38         0.71 o                         
   1   5   9         16.64         13.67         0.38 o                         
   2   5   9         81.42         75.04         1.33 o                         
   3   5   9         51.83         57.38         1.34 o                         
  -3   6   9         66.98         72.49         0.99 o                         
  -2   6   9        115.80         96.27         1.18 o                         
  -1   6   9         13.63         13.50         0.34 o                         
   0   6   9         21.22         17.15         0.37 o                         
   1   6   9        114.13         98.04         1.14 o                         
   2   6   9        159.19        161.17         1.80 o                         
   3   6   9          0.41          1.31         0.21 o                         
  -3   7   9          0.43          1.20         0.32 o                         
  -2   7   9         57.66         53.23         0.74 o                         
  -1   7   9         71.89         52.63         0.66 o                         
   0   7   9        431.23        406.91         3.79 o                         
   1   7   9         39.01         40.03         0.67 o                         
   2   7   9         22.52         22.77         0.49 o                         
   3   7   9        304.89        297.03         5.37 o                         
  -3   8   9          9.03          6.77         0.55 o                         
  -2   8   9          9.58          8.52         0.31 o                         
  -1   8   9         56.79         58.99         0.77 o                         
   0   8   9          1.01          1.42         0.32 o                         
   1   8   9          9.75         10.31         0.38 o                         
   2   8   9          0.25         -0.04         0.26 o                         
  -2   9   9          3.59          4.16         0.42 o                         
  -1   9   9          2.02          2.25         0.38 o                         
   0   9   9         52.78         49.33         0.81 o                         
   1   9   9        188.50        194.73         2.03 o                         
   2   9   9         45.65         47.68         1.11 o                         
  -1  10   9          9.78         12.94         0.57 o                         
   0  10   9         13.92         11.82         0.50 o                         
   1  10   9        213.78        232.24         3.09 o                         
  -4   0  10         16.76         15.40         0.63 o                         
  -3   0  10          2.78          2.58         0.32 o                         
  -2   0  10         47.57         51.82         0.92 o                         
  -1   0  10        549.77        610.33         7.29 o                         
   0   0  10       1459.26       1440.36        15.05 o                         
   1   0  10        342.86        323.41         3.42 o                         
   2   0  10         76.73         79.29         1.17 o                         
   3   0  10         65.18         61.38         1.70 o                         
   4   0  10         22.51         25.60         1.52 o                         
  -4   1  10         31.82         31.76         0.62 o                         
  -3   1  10          1.95         12.66         0.58 o                         
  -2   1  10         65.98         70.64         0.76 o                         
  -1   1  10          3.64          5.15         0.28 o                         
   0   1  10        152.10        144.88         1.21 o                         
   1   1  10        904.93        870.09         6.58 o                         
   2   1  10          0.61          0.51         0.13 o                         
   3   1  10         77.62         75.87         1.21 o                         
   4   1  10         10.68          5.82         0.56 o                         
  -4   2  10        124.97        125.64         1.57 o                         
  -3   2  10        108.26        111.39         1.17 o                         
  -2   2  10         83.10         88.70         1.68 o                         
  -1   2  10        166.22        154.07         1.31 o                         
   0   2  10          0.46          1.02         0.14 o                         
   1   2  10         20.34         21.19         0.32 o                         
   2   2  10         48.18         54.02         0.83 o                         
   3   2  10         29.47         55.53         2.91 o                         
   4   2  10          0.23          0.27         0.43 o                         
  -4   3  10         11.16         10.21         0.49 o                         
  -3   3  10        110.06        110.55         1.18 o                         
  -2   3  10        444.57        435.40         3.76 o                         
  -1   3  10          3.64          5.27         0.23 o                         
   0   3  10         57.79         48.22         0.57 o                         
   1   3  10        415.16        414.93         3.63 o                         
   2   3  10         86.11        115.65         5.17 o                         
   3   3  10          5.54          9.45         0.33 o                         
   4   3  10         77.67         74.74         1.74 o                         
  -4   4  10         23.87         10.42         0.65 o                         
  -3   4  10          6.57          6.59         0.35 o                         
  -2   4  10         90.25         85.01         1.01 o                         
  -1   4  10       1546.32       1471.94        11.81 o                         
   0   4  10         47.91         52.25         0.58 o                         
   1   4  10        238.28        225.00         2.31 o                         
   2   4  10          0.10          0.27         0.16 o                         
   3   4  10          8.47          6.80         0.26 o                         
   4   4  10          0.32          0.66         0.59 o                         
  -4   5  10         19.85         18.52         0.79 o                         
  -3   5  10        373.38        373.02         3.53 o                         
  -2   5  10         35.54         36.29         0.55 o                         
  -1   5  10          0.11          0.12         0.21 o                         
   0   5  10        728.37        751.54         5.79 o                         
   1   5  10         88.53         95.54         1.15 o                         
   2   5  10         22.47         33.88         1.75 o                         
   3   5  10          2.63          2.33         0.25 o                         
  -3   6  10         17.86         19.68         0.56 o                         
  -2   6  10         30.73         22.95         0.52 o                         
  -1   6  10          0.47          0.86         0.21 o                         
   0   6  10          0.90         -0.15         0.22 o                         
   1   6  10         61.82         59.52         0.93 o                         
   2   6  10        126.86        122.62         1.60 o                         
   3   6  10         64.09         69.76         1.84 o                         
  -3   7  10          0.85         12.87         0.95 o                         
  -2   7  10          1.99          2.25         0.25 o                         
  -1   7  10         21.41         19.44         0.39 o                         
   0   7  10        106.09         85.14         1.14 o                         
   1   7  10         18.12         14.08         0.40 o                         
   2   7  10          1.66          1.91         0.27 o                         
   3   7  10          0.06          1.05         0.30 o                         
  -2   8  10          6.48          4.61         0.29 o                         
  -1   8  10        106.13         77.72         0.99 o                         
   0   8  10        175.99        159.31         1.93 o                         
   1   8  10         10.64         10.07         0.39 o                         
   2   8  10         14.64         12.73         0.42 o                         
  -2   9  10         45.54         40.53         0.83 o                         
  -1   9  10          0.44          0.81         0.26 o                         
   0   9  10         71.58         77.56         1.13 o                         
   1   9  10        133.30        124.32         1.64 o                         
   2   9  10          9.70          8.16         0.52 o                         
  -1  10  10         21.63         17.85         0.65 o                         
   0  10  10          1.15          1.54         0.36 o                         
   1  10  10         76.87         77.92         1.46 o                         
  -4   1  11         51.10         49.55         0.93 o                         
  -3   1  11          3.49          3.43         0.26 o                         
  -2   1  11          0.22          0.09         0.19 o                         
  -1   1  11         17.93         18.86         0.37 o                         
   0   1  11         49.91         63.55         0.66 o                         
   1   1  11        644.89        637.83         4.39 o                         
   2   1  11         22.48         26.36         0.35 o                         
   3   1  11         18.42         17.78         0.48 o                         
   4   1  11         20.00         16.83         0.74 o                         
  -4   2  11          1.22          0.96         0.28 o                         
  -3   2  11        749.47        728.97         7.94 o                         
  -2   2  11        240.34        234.09         2.08 o                         
  -1   2  11        191.24        171.53         1.52 o                         
   0   2  11         81.76         90.20         0.88 o                         
   1   2  11        264.49        280.89         2.16 o                         
   2   2  11        522.00        529.62         4.69 o                         
   3   2  11          5.42         24.75         2.22 o                         
   4   2  11          0.20          0.05         0.55 o                         
  -4   3  11          9.73          8.81         0.48 o                         
  -3   3  11         83.28         86.74         1.01 o                         
  -2   3  11       1894.23       1815.59        14.96 o                         
  -1   3  11         26.91         24.39         0.50 o                         
   0   3  11          1.54          2.40         0.17 o                         
   1   3  11        698.98        683.54         5.59 o                         
   2   3  11        216.86        225.05         2.49 o                         
   3   3  11         13.38         14.11         0.37 o                         
   4   3  11         27.07         26.76         1.03 o                         
  -4   4  11          2.94          1.45         0.40 o                         
  -3   4  11          3.21          2.23         0.22 o                         
  -2   4  11          0.90          0.83         0.25 o                         
  -1   4  11         80.42         82.74         0.97 o                         
   0   4  11        127.86        120.26         1.08 o                         
   1   4  11         29.48         28.85         0.40 o                         
   2   4  11         33.71         41.66         1.99 o                         
   3   4  11          0.36          0.58         0.20 o                         
  -3   5  11          1.84          2.52         0.34 o                         
  -2   5  11        554.32        557.26         4.58 o                         
  -1   5  11          6.70          7.25         0.29 o                         
   0   5  11         36.57         38.29         0.57 o                         
   1   5  11        150.13        154.72         1.50 o                         
   2   5  11        273.20        257.27         3.06 o                         
   3   5  11          9.77         12.08         0.48 o                         
  -3   6  11        292.65        285.62         2.88 o                         
  -2   6  11         70.42         68.92         0.98 o                         
  -1   6  11         40.51         42.66         0.61 o                         
   0   6  11        194.03        182.86         1.72 o                         
   1   6  11         70.84         62.67         0.91 o                         
   2   6  11        121.95        117.76         1.40 o                         
   3   6  11         11.29         21.76         1.58 o                         
  -3   7  11         20.21         20.86         0.59 o                         
  -2   7  11         32.87         30.58         0.66 o                         
  -1   7  11         29.11         29.60         0.49 o                         
   0   7  11         48.76         49.49         0.72 o                         
   1   7  11        179.24        168.53         1.88 o                         
   2   7  11         13.71         11.98         0.37 o                         
   3   7  11         29.96         27.57         0.61 o                         
  -2   8  11         15.34         13.92         0.46 o                         
  -1   8  11         79.62         71.73         0.93 o                         
   0   8  11          4.29          3.73         0.36 o                         
   1   8  11          0.73          0.75         0.27 o                         
   2   8  11         31.03         29.58         0.61 o                         
  -2   9  11         46.31         31.79         0.74 o                         
  -1   9  11          9.85          9.12         0.41 o                         
   0   9  11          0.01          0.02         0.35 o                         
   1   9  11         53.03         50.18         0.96 o                         
   2   9  11         97.93        112.37         2.00 o                         
  -1  10  11         23.39         27.30         0.81 o                         
   0  10  11         10.51          8.62         0.48 o                         
  -4   0  12          1.23          0.65         0.45 o                         
  -3   0  12         96.57         91.42         1.45 o                         
  -2   0  12          0.77          0.75         0.31 o                         
  -1   0  12        293.71        291.85         4.26 o                         
   0   0  12        978.18       1095.42        10.67 o                         
   1   0  12        301.98        272.88         2.69 o                         
   2   0  12         22.24         20.98         0.44 o                         
   3   0  12          2.53          2.94         0.35 o                         
   4   0  12        466.30        474.71         8.31 o                         
  -4   1  12        139.02        141.43         1.72 o                         
  -3   1  12          4.58          5.60         0.29 o                         
  -2   1  12         92.04         84.89         1.07 o                         
  -1   1  12        135.13        158.12         1.50 o                         
   0   1  12         15.15         21.71         0.34 o                         
   1   1  12         22.46         25.35         0.34 o                         
   2   1  12          4.66          4.57         0.18 o                         
   3   1  12        148.04        145.63         1.91 o                         
   4   1  12         14.15         13.04         0.69 o                         
  -4   2  12          4.32          4.44         0.35 o                         
  -3   2  12        489.52        486.46         4.90 o                         
  -2   2  12        101.31        101.72         1.23 o                         
  -1   2  12          6.58          6.91         0.25 o                         
   0   2  12         38.22         36.01         0.46 o                         
   1   2  12        263.64        250.31         2.62 o                         
   2   2  12         57.74         58.79         0.72 o                         
   3   2  12          0.67          3.29         0.31 o                         
   4   2  12          0.85         -0.12         0.51 o                         
  -4   3  12          4.37          2.87         0.46 o                         
  -3   3  12         54.34         54.37         0.76 o                         
  -2   3  12        175.47        169.05         1.81 o                         
  -1   3  12        617.01        569.70         4.57 o                         
   0   3  12         96.42         83.74         0.84 o                         
   1   3  12         16.34         17.59         0.32 o                         
   2   3  12         32.99         33.09         0.63 o                         
   3   3  12        139.26        143.05         1.52 o                         
   4   3  12          5.14          4.95         0.71 o                         
  -4   4  12          0.02         -0.40         0.40 o                         
  -3   4  12          7.74          7.68         0.34 o                         
  -2   4  12        703.24        691.97         5.70 o                         
  -1   4  12          9.09          9.15         0.29 o                         
   0   4  12          0.52          1.11         0.17 o                         
   1   4  12          0.43          0.51         0.15 o                         
   2   4  12          9.44         12.53         0.66 o                         
   3   4  12         11.08          8.96         0.29 o                         
  -3   5  12        128.59        134.05         1.41 o                         
  -2   5  12        206.72        207.38         1.95 o                         
  -1   5  12          1.71          0.96         0.23 o                         
   0   5  12        213.30        206.93         1.87 o                         
   1   5  12          8.38          6.08         0.25 o                         
   2   5  12         30.11         25.84         0.41 o                         
   3   5  12         23.75         29.79         0.64 o                         
  -3   6  12        300.86        322.33         3.97 o                         
  -2   6  12         20.69         18.11         0.50 o                         
  -1   6  12         51.23         52.94         0.95 o                         
   0   6  12          7.15          7.22         0.30 o                         
   1   6  12        760.53        672.37         7.32 o                         
   2   6  12         19.83         17.24         0.34 o                         
   3   6  12         51.16         45.90         1.06 o                         
  -3   7  12         10.40         14.40         0.62 o                         
  -2   7  12          3.45          2.98         0.29 o                         
  -1   7  12         34.12         24.73         0.45 o                         
   0   7  12         61.30         50.58         0.73 o                         
   1   7  12         13.84         11.96         0.39 o                         
   2   7  12          1.34          1.17         0.26 o                         
   3   7  12         50.99         48.56         1.20 o                         
  -2   8  12         11.62          9.95         0.47 o                         
  -1   8  12         35.36         32.43         0.73 o                         
   0   8  12        120.14        100.35         1.24 o                         
   1   8  12         16.44         17.00         0.47 o                         
   2   8  12         49.83         51.30         1.01 o                         
  -2   9  12          9.06          7.92         0.57 o                         
  -1   9  12          9.05          5.64         0.39 o                         
   0   9  12          0.01          0.21         0.35 o                         
   1   9  12         10.59         10.67         0.47 o                         
   0  10  12         15.46         18.90         0.65 o                         
  -4   1  13        161.14        170.96         2.37 o                         
  -3   1  13          0.36          4.88         0.30 o                         
  -2   1  13          3.20          3.50         0.25 o                         
  -1   1  13         79.46         93.54         1.06 o                         
   0   1  13         93.62         91.99         0.89 o                         
   1   1  13         80.24         80.70         0.76 o                         
   2   1  13         39.69         38.73         0.47 o                         
   3   1  13        108.26        118.60         1.28 o                         
   4   1  13          4.75          5.80         0.60 o                         
  -4   2  13          1.05          1.09         0.33 o                         
  -3   2  13         79.44         80.06         0.93 o                         
  -2   2  13         13.32         10.87         0.35 o                         
  -1   2  13          7.69          7.68         0.27 o                         
   0   2  13          2.34          1.27         0.16 o                         
   1   2  13        375.87        342.07         2.64 o                         
   2   2  13        577.43        593.81         4.56 o                         
   3   2  13         35.63         37.09         0.59 o                         
   4   2  13          7.23          5.15         0.73 o                         
  -4   3  13         12.53         10.94         0.60 o                         
  -3   3  13         14.54         17.22         0.45 o                         
  -2   3  13         42.52         41.64         0.67 o                         
  -1   3  13          2.80          2.68         0.23 o                         
   0   3  13        947.09        893.11         6.65 o                         
   1   3  13          0.45          1.18         0.17 o                         
   2   3  13        125.61        133.09         2.24 o                         
   3   3  13         88.05         88.54         1.17 o                         
  -3   4  13          3.49          3.37         0.30 o                         
  -2   4  13        188.40        190.05         1.82 o                         
  -1   4  13         44.98         44.38         0.61 o                         
   0   4  13          2.10          1.91         0.19 o                         
   1   4  13         50.46         50.89         0.80 o                         
   2   4  13          8.86          9.66         0.45 o                         
   3   4  13          1.92          4.25         0.25 o                         
  -3   5  13        160.66        153.61         1.58 o                         
  -2   5  13         26.44         26.52         0.53 o                         
  -1   5  13          9.43          9.54         0.32 o                         
   0   5  13        780.75        769.21         6.13 o                         
   1   5  13          9.52         12.62         0.30 o                         
   2   5  13         22.51         34.98         1.57 o                         
   3   5  13         55.68         55.31         1.03 o                         
  -3   6  13         30.09         33.72         0.74 o                         
  -2   6  13          6.75          7.21         0.30 o                         
  -1   6  13          0.24          0.74         0.24 o                         
   0   6  13          1.06          0.32         0.25 o                         
   1   6  13        117.62        133.29         1.32 o                         
   2   6  13         65.78         59.67         0.80 o                         
   3   6  13          7.21          8.57         0.50 o                         
  -3   7  13         16.13         21.08         0.71 o                         
  -2   7  13          0.09         -0.22         0.27 o                         
  -1   7  13         27.68         21.83         0.44 o                         
   0   7  13         41.73         29.25         0.55 o                         
   1   7  13         33.42         28.74         0.56 o                         
   2   7  13         62.92         64.56         0.94 o                         
  -2   8  13         11.01          9.26         0.48 o                         
  -1   8  13         23.32         17.11         0.44 o                         
   0   8  13          8.93          8.00         0.39 o                         
   1   8  13        116.79        119.53         1.49 o                         
   2   8  13          3.14          3.60         0.35 o                         
  -1   9  13         10.44          7.52         0.44 o                         
   0   9  13         12.52          9.74         0.50 o                         
   1   9  13         17.08         12.12         0.50 o                         
  -4   0  14         17.59          6.51         0.64 o                         
  -3   0  14          3.39          3.48         0.40 o                         
  -2   0  14        153.10        131.54         2.58 o                         
  -1   0  14        135.06        145.34         2.25 o                         
   0   0  14         14.87          9.49         0.33 o                         
   1   0  14         12.78         13.78         0.37 o                         
   2   0  14        113.65        113.43         1.33 o                         
   3   0  14          1.98          2.15         0.35 o                         
   4   0  14          2.91          3.59         0.73 o                         
  -4   1  14          2.11          1.83         0.35 o                         
  -3   1  14        102.83         98.77         1.45 o                         
  -2   1  14         56.22         60.63         0.76 o                         
  -1   1  14        122.47        119.98         1.33 o                         
   0   1  14        107.78         95.56         0.92 o                         
   1   1  14         55.66         63.66         0.67 o                         
   2   1  14          4.65          5.92         0.37 o                         
   3   1  14         67.28         71.76         0.89 o                         
  -4   2  14         14.06         13.47         0.51 o                         
  -3   2  14         32.01         31.64         0.57 o                         
  -2   2  14         84.19         86.68         1.62 o                         
  -1   2  14        135.46        123.29         1.19 o                         
   0   2  14        147.04        145.95         1.28 o                         
   1   2  14          0.98          1.66         0.19 o                         
   2   2  14         37.01         40.07         0.57 o                         
   3   2  14          6.91          6.69         0.25 o                         
  -4   3  14          8.74          8.20         0.41 o                         
  -3   3  14          7.70          9.03         0.37 o                         
  -2   3  14        661.42        640.73         6.36 o                         
  -1   3  14        378.27        368.93         3.03 o                         
   0   3  14        351.12        341.48         2.73 o                         
   1   3  14         77.87         75.42         0.78 o                         
   2   3  14         17.96         21.63         0.98 o                         
   3   3  14         58.92         63.18         0.86 o                         
  -3   4  14         64.58         66.56         0.91 o                         
  -2   4  14        149.53        143.80         1.48 o                         
  -1   4  14       4117.62       3956.89        28.43 o                         
   0   4  14        787.69        761.84         5.52 o                         
   1   4  14          1.71         14.24         1.74 o                         
   2   4  14         96.51        100.98         1.04 o                         
   3   4  14        202.39        198.92         2.12 o                         
  -3   5  14         43.61         48.13         0.79 o                         
  -2   5  14        563.00        572.67         4.71 o                         
  -1   5  14        305.66        297.50         2.56 o                         
   0   5  14        382.20        371.34         3.12 o                         
   1   5  14        462.63        434.13         3.98 o                         
   2   5  14        126.92        126.27         1.22 o                         
   3   5  14         58.00         58.64         1.18 o                         
  -3   6  14         52.87         61.01         1.30 o                         
  -2   6  14         10.85         10.61         0.35 o                         
  -1   6  14          0.26          0.57         0.23 o                         
   0   6  14         32.89         28.59         0.53 o                         
   1   6  14         31.14         31.00         0.50 o                         
   2   6  14        241.25        222.44         2.81 o                         
   3   6  14         11.85         10.09         0.61 o                         
  -2   7  14          2.87          4.55         0.36 o                         
  -1   7  14          1.79          1.75         0.24 o                         
   0   7  14          4.50          1.84         0.28 o                         
   1   7  14          2.16          0.77         0.26 o                         
   2   7  14         31.25         31.99         0.81 o                         
  -2   8  14         15.31         12.86         0.57 o                         
  -1   8  14          0.04         -0.09         0.27 o                         
   0   8  14         13.89         16.89         0.50 o                         
   1   8  14          0.06         -0.15         0.29 o                         
   2   8  14         20.81         20.61         0.58 o                         
  -1   9  14         34.72         30.62         0.75 o                         
   0   9  14         62.52         61.73         1.08 o                         
   1   9  14         14.34         14.69         0.53 o                         
  -4   1  15         35.21         34.49         0.74 o                         
  -3   1  15          6.02          7.72         0.36 o                         
  -2   1  15        120.95        102.28         1.09 o                         
  -1   1  15          0.46          0.74         0.24 o                         
   0   1  15         48.41         45.85         0.59 o                         
   1   1  15         81.44         87.41         0.84 o                         
   2   1  15        234.80        233.07         1.83 o                         
   3   1  15          2.83          2.75         0.29 o                         
  -4   2  15        169.75        176.70         2.19 o                         
  -3   2  15          2.33          3.11         0.30 o                         
  -2   2  15          3.33          3.87         0.29 o                         
  -1   2  15        124.12        117.44         1.14 o                         
   0   2  15         50.34         49.80         0.60 o                         
   1   2  15        121.40        118.72         1.14 o                         
   2   2  15         23.06         23.38         0.44 o                         
   3   2  15         15.17         15.53         0.45 o                         
  -3   3  15         21.49         24.19         0.57 o                         
  -2   3  15        263.86        259.86         2.72 o                         
  -1   3  15         22.70         22.87         0.43 o                         
   0   3  15         31.19         27.82         0.45 o                         
   1   3  15          2.06          2.16         0.21 o                         
   2   3  15         16.32         15.74         0.38 o                         
   3   3  15         29.44         28.89         0.55 o                         
  -3   4  15          0.08          6.34         0.50 o                         
  -2   4  15         34.21         34.24         0.63 o                         
  -1   4  15         30.15         30.54         0.53 o                         
   0   4  15        147.61        146.44         1.29 o                         
   1   4  15          5.07          4.76         0.24 o                         
   2   4  15          2.00          2.74         0.25 o                         
   3   4  15          9.39         10.42         0.40 o                         
  -3   5  15          0.31          1.86         0.33 o                         
  -2   5  15        314.38        322.70         2.93 o                         
  -1   5  15          2.89          3.72         0.28 o                         
   0   5  15         13.44         13.05         0.35 o                         
   1   5  15        118.95        117.36         1.09 o                         
   2   5  15         73.07         64.65         0.78 o                         
   3   5  15         14.20         13.83         0.56 o                         
  -3   6  15          0.08          1.64         0.35 o                         
  -2   6  15         10.39          9.07         0.56 o                         
  -1   6  15         52.26         53.30         0.74 o                         
   0   6  15          7.92          7.96         0.34 o                         
   1   6  15         49.37         56.08         0.69 o                         
   2   6  15         10.64          8.70         0.32 o                         
  -2   7  15        135.27        150.55         2.88 o                         
  -1   7  15          0.74          2.26         0.25 o                         
   0   7  15         57.43         54.63         0.75 o                         
   1   7  15        110.19         97.21         1.31 o                         
   2   7  15        231.44        224.71         2.53 o                         
  -2   8  15          5.70          7.22         0.51 o                         
  -1   8  15         16.28         16.90         0.51 o                         
   0   8  15          1.86          0.60         0.32 o                         
   1   8  15          0.92          0.79         0.31 o                         
  -1   9  15          8.43         10.15         0.46 o                         
   0   9  15         12.35         13.16         0.58 o                         
   1   9  15          1.41          3.27         0.43 o                         
  -4   0  16          5.23          5.01         0.64 o                         
  -3   0  16        110.37        113.35         2.45 o                         
  -2   0  16        172.86        140.24         2.18 o                         
  -1   0  16          0.59          2.95         0.34 o                         
   0   0  16         75.04         84.44         1.19 o                         
   1   0  16          5.89          4.46         0.27 o                         
   2   0  16         32.58         34.48         0.66 o                         
   3   0  16         54.41         60.40         1.13 o                         
  -3   1  16          6.74          5.88         0.35 o                         
  -2   1  16         53.79         54.11         0.99 o                         
  -1   1  16         66.25         57.33         0.77 o                         
   0   1  16          5.02          6.75         0.25 o                         
   1   1  16         21.10         20.04         0.35 o                         
   2   1  16        307.23        309.79         2.35 o                         
   3   1  16          0.39          2.84         0.33 o                         
  -3   2  16         72.11         70.34         0.94 o                         
  -2   2  16         52.83         53.15         0.75 o                         
  -1   2  16         28.64         33.83         0.97 o                         
   0   2  16          0.48          0.84         0.20 o                         
   1   2  16        734.62        699.50         5.17 o                         
   2   2  16         77.94         76.69         0.88 o                         
   3   2  16         11.20          9.58         0.41 o                         
  -3   3  16          0.74          1.32         0.31 o                         
  -2   3  16         11.31         12.11         0.42 o                         
  -1   3  16        400.45        391.99         3.10 o                         
   0   3  16        546.53        528.27         4.10 o                         
   1   3  16          8.34          8.76         0.28 o                         
   2   3  16          8.37         10.99         0.34 o                         
   3   3  16         82.43         89.43         1.50 o                         
  -3   4  16          4.87          5.26         0.41 o                         
  -2   4  16         44.88         44.15         0.74 o                         
  -1   4  16        145.14        138.87         1.36 o                         
   0   4  16        203.51        204.63         1.71 o                         
   1   4  16         31.90         31.45         0.49 o                         
   2   4  16          2.37          2.56         0.26 o                         
   3   4  16         29.25         30.53         0.66 o                         
  -3   5  16         67.79         69.15         1.08 o                         
  -2   5  16         48.28         47.69         0.79 o                         
  -1   5  16          4.51          4.33         0.29 o                         
   0   5  16        339.78        329.39         2.62 o                         
   1   5  16          0.01          0.41         0.20 o                         
   2   5  16          3.53          3.67         0.20 o                         
   3   5  16         57.46         55.51         1.51 o                         
  -3   6  16        250.45        270.58         3.29 o                         
  -2   6  16         15.27         18.08         0.45 o                         
  -1   6  16         18.25         25.39         0.73 o                         
   0   6  16         35.54         34.70         0.61 o                         
   1   6  16        422.51        386.95         2.96 o                         
   2   6  16        109.28        102.84         1.16 o                         
  -2   7  16          8.67         10.19         1.00 o                         
  -1   7  16          7.00         10.74         0.36 o                         
   0   7  16          5.16          5.20         0.32 o                         
   1   7  16          0.84          0.37         0.24 o                         
   2   7  16         25.69         22.20         0.61 o                         
  -1   8  16          1.46          2.75         0.40 o                         
   0   8  16         25.52         21.38         0.59 o                         
   1   8  16          1.98          1.27         0.30 o                         
   0   9  16         16.15         18.81         0.74 o                         
  -3   1  17         95.50         87.30         1.27 o                         
  -2   1  17         14.30         13.36         0.57 o                         
  -1   1  17         60.85         56.48         0.74 o                         
   0   1  17          6.31         11.91         0.29 o                         
   1   1  17        181.67        179.44         1.49 o                         
   2   1  17          6.20          6.99         0.28 o                         
   3   1  17         79.37         93.30         1.24 o                         
  -3   2  17         24.18         24.37         0.59 o                         
  -2   2  17         43.07         39.34         0.69 o                         
  -1   2  17         82.83         88.75         1.09 o                         
   0   2  17        379.80        369.86         2.85 o                         
   1   2  17        439.51        435.87         3.37 o                         
   2   2  17        130.04        131.25         1.29 o                         
   3   2  17          3.83          3.20         0.30 o                         
  -3   3  17        137.99        146.75         2.12 o                         
  -2   3  17         17.41         18.02         0.48 o                         
  -1   3  17        304.47        283.89         2.36 o                         
   0   3  17       1477.19       1436.58        10.33 o                         
   1   3  17        191.73        183.49         1.58 o                         
   2   3  17          1.33          1.81         0.25 o                         
   3   3  17          0.11          2.00         0.36 o                         
  -3   4  17          0.17          0.97         0.36 o                         
  -2   4  17         39.52         39.82         0.69 o                         
  -1   4  17         64.80         66.48         0.76 o                         
   0   4  17         19.68         19.22         0.40 o                         
   1   4  17          0.15          1.06         0.23 o                         
   2   4  17          5.29          5.42         0.30 o                         
   3   4  17         15.92         15.95         0.54 o                         
  -3   5  17         27.07         32.89         0.85 o                         
  -2   5  17          2.29          2.63         0.33 o                         
  -1   5  17         65.32         64.99         0.84 o                         
   0   5  17        553.40        557.69         4.05 o                         
   1   5  17        248.46        245.87         1.99 o                         
   2   5  17          6.70          6.25         0.29 o                         
  -2   6  17          5.00          5.58         0.37 o                         
  -1   6  17         42.47         44.98         0.71 o                         
   0   6  17        132.26        134.54         1.33 o                         
   1   6  17        121.41        122.33         1.17 o                         
   2   6  17        243.76        261.51         2.66 o                         
  -2   7  17          4.58          6.01         0.37 o                         
  -1   7  17         46.29         43.16         0.75 o                         
   0   7  17         15.65         15.80         0.46 o                         
   1   7  17         39.38         42.73         0.63 o                         
   2   7  17          7.96          9.29         0.67 o                         
  -1   8  17         55.51         60.60         1.08 o                         
   0   8  17         31.52         29.73         0.77 o                         
   1   8  17         23.80         25.86         0.61 o                         
  -3   0  18         92.60         91.78         2.01 o                         
  -2   0  18         59.06         63.28         1.53 o                         
  -1   0  18        360.49        270.06         3.43 o                         
   0   0  18          9.52          5.05         0.34 o                         
   1   0  18         44.45         44.37         0.74 o                         
   2   0  18         36.02         37.75         0.91 o                         
   3   0  18        682.56        724.38         9.63 o                         
  -3   1  18        129.01        130.47         1.76 o                         
  -2   1  18         84.36         68.63         0.91 o                         
  -1   1  18         31.83         22.09         0.47 o                         
   0   1  18         59.39         53.36         0.66 o                         
   1   1  18         19.81         19.28         0.37 o                         
   2   1  18        152.25        161.10         1.45 o                         
   3   1  18          5.15          6.36         0.44 o                         
  -3   2  18          0.02          0.68         0.34 o                         
  -2   2  18          6.65          5.46         0.36 o                         
  -1   2  18         53.45         48.03         0.74 o                         
   0   2  18        165.71        156.95         1.41 o                         
   1   2  18          5.11          5.95         0.27 o                         
   2   2  18        120.39        126.88         1.30 o                         
   3   2  18          0.45          8.32         1.11 o                         
  -3   3  18         60.41         62.47         1.31 o                         
  -2   3  18         34.77         35.32         0.67 o                         
  -1   3  18         41.64         44.71         0.65 o                         
   0   3  18          8.25          9.38         0.32 o                         
   1   3  18        148.93        145.20         1.33 o                         
   2   3  18          3.38          3.43         0.27 o                         
   3   3  18          5.59          6.90         0.45 o                         
  -3   4  18         38.40         38.05         0.91 o                         
  -2   4  18         48.90         47.97         0.74 o                         
  -1   4  18        230.74        236.30         1.94 o                         
   0   4  18        269.71        273.52         2.21 o                         
   1   4  18         97.22         99.09         1.00 o                         
   2   4  18          0.81          1.13         0.26 o                         
   3   4  18         20.53         16.40         0.67 o                         
  -3   5  18         44.97         50.69         1.17 o                         
  -2   5  18         13.11         12.64         0.49 o                         
  -1   5  18          9.96         14.10         0.43 o                         
   0   5  18         52.47         55.86         0.70 o                         
   1   5  18        322.88        325.62         2.69 o                         
   2   5  18         33.00         29.73         0.53 o                         
  -2   6  18         35.19         34.19         0.86 o                         
  -1   6  18         29.25         30.89         0.58 o                         
   0   6  18          0.22          1.22         0.27 o                         
   1   6  18         54.45         52.44         0.67 o                         
   2   6  18        282.87        268.74         3.04 o                         
  -2   7  18        170.15        183.78         2.30 o                         
  -1   7  18          7.79          9.80         0.39 o                         
   0   7  18          0.41          0.62         0.32 o                         
   1   7  18          1.61          2.46         0.28 o                         
  -1   8  18        195.98        222.63         2.46 o                         
   0   8  18          3.42          3.28         0.44 o                         
  -3   1  19         11.77         10.19         0.50 o                         
  -2   1  19        228.68        205.52         2.18 o                         
  -1   1  19         11.02          7.99         0.33 o                         
   0   1  19          0.66          1.32         0.22 o                         
   1   1  19         23.38         23.59         0.43 o                         
   2   1  19        368.24        370.03         2.91 o                         
   3   1  19         11.32         12.48         0.55 o                         
  -3   2  19        223.88        228.91         2.63 o                         
  -2   2  19        102.56        100.64         1.24 o                         
  -1   2  19         61.05         64.83         0.87 o                         
   0   2  19         20.47         17.35         0.37 o                         
   1   2  19        255.92        258.88         2.17 o                         
   2   2  19          0.60          0.91         0.25 o                         
   3   2  19         17.59         20.00         0.63 o                         
  -3   3  19         88.37         91.19         1.60 o                         
  -2   3  19         12.44         12.79         0.45 o                         
  -1   3  19          7.09          8.09         0.33 o                         
   0   3  19          0.21          0.47         0.23 o                         
   1   3  19         51.11         53.77         0.68 o                         
   2   3  19         20.76         21.36         0.49 o                         
   3   3  19          2.53          3.32         0.41 o                         
  -3   4  19          9.97         10.28         0.55 o                         
  -2   4  19         20.73         19.46         0.50 o                         
  -1   4  19         21.43         19.35         0.42 o                         
   0   4  19         36.09         37.17         0.56 o                         
   1   4  19          0.05          0.46         0.23 o                         
   2   4  19         18.02         25.94         1.62 o                         
  -2   5  19          7.14          8.35         0.46 o                         
  -1   5  19         42.08         43.74         0.64 o                         
   0   5  19         12.56         15.79         0.39 o                         
   1   5  19         93.15         90.51         0.94 o                         
   2   5  19          0.66          0.24         0.30 o                         
  -2   6  19         44.25         45.21         1.42 o                         
  -1   6  19         37.43         42.03         0.83 o                         
   0   6  19         76.77         85.86         1.03 o                         
   1   6  19         59.48         50.48         0.70 o                         
   2   6  19          1.34          1.26         0.25 o                         
  -1   7  19          0.01          0.50         0.36 o                         
   0   7  19          3.59          2.08         0.36 o                         
   1   7  19         43.88         36.30         0.84 o                         
  -3   0  20         73.15         67.30         1.75 o                         
  -2   0  20        303.79        273.93         4.44 o                         
  -1   0  20        127.47        105.04         1.88 o                         
   0   0  20         86.18         80.21         1.19 o                         
   1   0  20         24.74         27.68         0.66 o                         
   2   0  20        230.54        227.14         2.59 o                         
   3   0  20          9.96          9.09         0.80 o                         
  -3   1  20         22.56         19.51         0.65 o                         
  -2   1  20         38.37         40.24         0.98 o                         
  -1   1  20         29.27         28.40         0.57 o                         
   0   1  20        139.90        122.72         1.16 o                         
   1   1  20        157.81        145.55         1.33 o                         
   2   1  20        135.47        143.90         1.36 o                         
   3   1  20        236.36        241.58         3.04 o                         
  -3   2  20          0.06          1.53         0.42 o                         
  -2   2  20         16.08         16.75         0.49 o                         
  -1   2  20          9.92         16.02         0.73 o                         
   0   2  20         31.05         28.06         0.47 o                         
   1   2  20        484.96        469.47         3.59 o                         
   2   2  20         88.39         89.82         1.05 o                         
  -3   3  20         51.70         55.33         1.40 o                         
  -2   3  20         18.51         20.24         0.54 o                         
  -1   3  20          0.10          0.49         0.25 o                         
   0   3  20         23.37         22.63         0.45 o                         
   1   3  20          0.00          0.03         0.23 o                         
   2   3  20         11.35         13.84         0.44 o                         
  -2   4  20        369.30        397.80         3.97 o                         
  -1   4  20         89.95         98.40         1.03 o                         
   0   4  20        199.07        199.13         1.77 o                         
   1   4  20        118.10        126.56         1.23 o                         
   2   4  20          9.06          8.31         0.40 o                         
  -2   5  20         17.00         16.25         0.58 o                         
  -1   5  20         14.53         15.18         0.45 o                         
   0   5  20         15.82         17.27         0.41 o                         
   1   5  20         36.03         32.87         0.53 o                         
   2   5  20          1.22          0.81         0.33 o                         
  -2   6  20          7.06          7.35         0.44 o                         
  -1   6  20         54.97         59.49         0.94 o                         
   0   6  20          3.99          3.68         0.36 o                         
   1   6  20         21.27         22.84         0.51 o                         
  -1   7  20         93.73        106.67         1.43 o                         
   0   7  20         39.59         53.04         0.95 o                         
   1   7  20          5.92          6.20         0.36 o                         
  -3   1  21         11.75         25.77         1.32 o                         
  -2   1  21          5.05          4.89         0.36 o                         
  -1   1  21         32.61         36.47         0.64 o                         
   0   1  21        207.67        181.40         1.64 o                         
   1   1  21          1.54          1.27         0.25 o                         
   2   1  21         28.14         28.99         0.55 o                         
  -3   2  21          8.93          7.84         0.56 o                         
  -2   2  21         67.81         68.85         1.00 o                         
  -1   2  21         17.37         16.75         0.46 o                         
   0   2  21         15.03         12.43         0.35 o                         
   1   2  21         21.78         20.36         0.44 o                         
   2   2  21        100.57        104.01         1.20 o                         
  -2   3  21          1.95          2.42         0.41 o                         
  -1   3  21         53.58         51.11         0.76 o                         
   0   3  21         26.72         29.21         0.52 o                         
   1   3  21          0.76          1.65         0.25 o                         
   2   3  21         57.47         64.18         0.94 o                         
  -2   4  21         18.20         19.00         0.62 o                         
  -1   4  21         44.55         48.97         0.70 o                         
   0   4  21          5.12          4.44         0.29 o                         
   1   4  21         29.23         30.70         0.54 o                         
   2   4  21          6.45          8.25         0.65 o                         
  -2   5  21          7.57          7.32         0.47 o                         
  -1   5  21          0.03          0.15         0.29 o                         
   0   5  21          1.89          1.60         0.27 o                         
   1   5  21          2.90          1.80         0.29 o                         
  -1   6  21         12.39         10.80         0.48 o                         
   0   6  21         12.57         14.21         0.51 o                         
   1   6  21         35.06         37.88         0.98 o                         
   0   7  21         51.43         64.41         1.14 o                         
  -2   0  22         36.37         28.10         0.91 o                         
  -1   0  22        458.99        410.19         5.10 o                         
   0   0  22        155.82        149.36         2.61 o                         
   1   0  22          3.74          5.13         0.45 o                         
   2   0  22         35.74         33.90         0.97 o                         
  -2   1  22         32.43         28.55         0.69 o                         
  -1   1  22        186.57        168.51         2.11 o                         
   0   1  22         45.73         47.91         0.66 o                         
   1   1  22          0.49          1.17         0.25 o                         
   2   1  22         80.45         79.35         1.14 o                         
  -2   2  22         12.14         12.02         0.54 o                         
  -1   2  22         11.54          9.69         0.39 o                         
   0   2  22          0.55          1.71         0.25 o                         
   1   2  22          3.32          2.34         0.26 o                         
   2   2  22         55.91         59.06         0.91 o                         
  -2   3  22        166.79        191.56         2.54 o                         
  -1   3  22        153.52        163.22         1.66 o                         
   0   3  22          9.61          9.01         0.33 o                         
   1   3  22         39.10         39.87         0.63 o                         
   2   3  22         28.11         28.45         0.71 o                         
  -2   4  22        162.23        168.84         2.13 o                         
  -1   4  22        150.31        161.02         1.84 o                         
   0   4  22          2.56          2.20         0.29 o                         
   1   4  22         57.00         60.67         0.87 o                         
   2   4  22          4.42          4.99         0.45 o                         
  -1   5  22        125.33        132.24         1.56 o                         
   0   5  22         81.98         91.16         1.20 o                         
   1   5  22         80.18         83.28         1.13 o                         
  -1   6  22         11.13         13.12         0.51 o                         
   0   6  22          0.85          1.80         0.36 o                         
  -2   1  23         44.09         39.97         0.94 o                         
  -1   1  23          0.06          0.46         0.28 o                         
   0   1  23         26.57         24.08         0.50 o                         
   1   1  23          1.56          1.39         0.28 o                         
   2   1  23          8.78          7.48         0.42 o                         
  -2   2  23          2.10          1.96         0.41 o                         
  -1   2  23         32.28         37.07         0.72 o                         
   0   2  23         37.61         41.78         0.62 o                         
   1   2  23        148.10        145.05         1.56 o                         
   2   2  23         48.07         46.38         0.86 o                         
  -2   3  23         61.76         70.94         1.28 o                         
  -1   3  23        140.48        162.12         1.98 o                         
   0   3  23         65.73         70.60         0.92 o                         
   1   3  23         77.79         82.37         1.06 o                         
  -2   4  23          9.49          9.76         0.57 o                         
  -1   4  23          0.75          1.23         0.34 o                         
   0   4  23          0.82          1.53         0.32 o                         
   1   4  23          0.88          0.44         0.32 o                         
  -1   5  23         47.98         56.61         1.02 o                         
   0   5  23        189.04        206.52         2.16 o                         
   1   5  23          9.23          8.81         0.49 o                         
  -2   0  24        281.26        331.12         6.21 o                         
  -1   0  24          4.15          6.64         0.58 o                         
   0   0  24         79.82         85.18         2.04 o                         
   1   0  24         16.25         13.69         0.70 o                         
   2   0  24         23.34         22.20         1.19 o                         
  -2   1  24         48.32         54.82         1.26 o                         
  -1   1  24         49.00         50.09         0.89 o                         
   0   1  24         19.61         14.28         0.45 o                         
   1   1  24          0.47          0.56         0.31 o                         
  -2   2  24          8.08         10.08         0.56 o                         
  -1   2  24          7.98         10.73         0.48 o                         
   0   2  24          0.96          0.64         0.29 o                         
   1   2  24         29.23         25.01         0.59 o                         
  -1   3  24          0.21          0.58         0.37 o                         
   0   3  24         35.21         37.93         0.75 o                         
   1   3  24          3.22          2.38         0.33 o                         
  -1   4  24         75.42         91.56         1.39 o                         
   0   4  24         38.31         44.83         0.86 o                         
   1   4  24          0.95          1.20         0.37 o                         
   0   5  24         41.48         52.62         1.07 o                         
  -1   1  25          1.98          4.87         0.51 o                         
   0   1  25         61.71         56.95         0.94 o                         
   1   1  25        189.85        205.52         2.27 o                         
  -1   2  25          4.91          6.98         0.51 o                         
   0   2  25        209.43        224.07         2.91 o                         
   1   2  25         37.42         37.86         0.75 o                         
  -1   3  25         77.64         83.44         1.50 o                         
   0   3  25         60.75         70.56         1.20 o                         
   1   3  25         17.13         14.10         0.57 o                         
   0   4  25          0.92          1.08         0.39 o                         
  -1   0  26          7.68          5.17         0.70 o                         
   0   0  26          9.05          9.97         0.68 o                         
   1   0  26          0.00         -0.29         0.72 o                         
  -1   1  26         46.99         55.77         1.14 o                         
   0   1  26         18.45         20.60         0.62 o                         
  -1   2  26          6.47          9.75         0.62 o                         
   0   2  26        153.99        198.62         2.56 o                         
                                                                                
