# Supplementary material for: Different classical hydrogen-bonding patterns in three salicylaldoxime derivatives, 2-HO-4-XC6H3C=NOH (X = Me, OH and MeO)
Source: Acta Crystallogr E Crystallogr Commun. 2018 Sep 25;74(Pt 10):1480–5. doi: 10.1107/S2056989018013361 (PMC6176434; doi:10.1107/S2056989018013361)
Supplement: Supplementary file 4 [file e-74-01480-3sup4.hkl]

data_3                                                                          
_shelx_title ' POX-33'                                                          
_shelx_refln_list_code          4                                               
_shelx_F_calc_maximum      177.68                                               
_exptl_crystal_F_000       352.00                                               
_reflns_d_resolution_high  0.7712                                               
                                                                                
loop_                                                                           
 _space_group_symop_operation_xyz                                               
 'x, y, z'                                                                      
 '-x, y+1/2, -z+1/2'                                                            
 '-x, -y, -z'                                                                   
 'x, -y-1/2, z-1/2'                                                             
                                                                                
_cell_length_a     9.3591                                                       
_cell_length_b     6.2634                                                       
_cell_length_c    13.6260                                                       
_cell_angle_alpha  90.000                                                       
_cell_angle_beta  108.636                                                       
_cell_angle_gamma  90.000                                                       
                                                                                
_shelx_F_squared_multiplier     1.000                                           
                                                                                
loop_                                                                           
 _refln_index_h                                                                 
 _refln_index_k                                                                 
 _refln_index_l                                                                 
 _refln_F_squared_calc                                                          
 _refln_F_squared_meas                                                          
 _refln_F_squared_sigma                                                         
 _refln_observed_status                                                         
   1   0   0        751.02        841.30        50.29 o                         
   2   0   0          2.91          6.54         1.81 o                         
   3   0   0         17.01         18.18         2.22 o                         
   4   0   0       1010.97       1261.38       106.84 o                         
   5   0   0        480.95        618.90        52.74 o                         
   6   0   0        508.10        688.92        41.38 o                         
   7   0   0       2199.46       2578.35       153.59 o                         
   8   0   0        793.78        983.51        59.02 o                         
   9   0   0          8.76          9.65         4.81 o                         
  10   0   0         74.81         93.45         6.74 o                         
  11   0   0         76.04        105.09        16.81 o                         
   1   1   0       1181.32       1128.90        67.48 o                         
   2   1   0       3642.61       3602.13       176.43 o                         
   3   1   0        566.80        613.24        26.06 o                         
   4   1   0       1161.40       1260.05        47.61 o                         
   5   1   0         35.09         36.40         2.09 o                         
   6   1   0        179.57        202.83         8.92 o                         
   7   1   0         91.68        102.25         4.94 o                         
   8   1   0        385.04        392.76        16.97 o                         
   9   1   0        107.38        111.35         5.45 o                         
  10   1   0         21.71         23.99         3.13 o                         
  11   1   0         19.72         21.62         3.70 o                         
   0   2   0        294.79        299.30        25.44 o                         
   1   2   0        521.00        396.83        33.74 o                         
   2   2   0        240.70        261.64        22.55 o                         
   3   2   0        784.93        863.85        42.46 o                         
   4   2   0       2081.00       2337.85       114.33 o                         
   5   2   0         24.17         23.53         1.85 o                         
   6   2   0          2.94          3.91         1.75 o                         
   7   2   0         13.04         16.66         3.07 o                         
   8   2   0        171.25        148.31         9.89 o                         
   9   2   0         46.20         46.81         6.18 o                         
  10   2   0          5.68          3.31         3.42 o                         
  11   2   0         30.10         40.66         4.96 o                         
   1   3   0         87.13         76.30         3.13 o                         
   2   3   0        103.06        101.89         6.66 o                         
   3   3   0        121.28        115.89        10.64 o                         
   4   3   0        117.93        136.92        12.18 o                         
   5   3   0         17.66         15.17         2.32 o                         
   6   3   0          7.11          6.46         2.16 o                         
   7   3   0         76.42         68.28         4.39 o                         
   8   3   0        197.15        174.79        11.24 o                         
   9   3   0         39.99         51.47        10.26 o                         
  10   3   0          0.28          6.21         5.03 o                         
   1   4   0        182.71        225.50        25.77 o                         
   2   4   0          0.03          0.58         1.52 o                         
   3   4   0        184.45        170.36        17.29 o                         
   4   4   0        107.10        108.28         5.99 o                         
   5   4   0        185.36        196.65        12.56 o                         
   6   4   0        244.14        245.06        15.42 o                         
   7   4   0          0.70          2.96         5.68 o                         
   1   5   0          8.50          8.79         2.78 o                         
   2   5   0        483.66        598.62        87.70 o                         
   3   5   0        227.11        263.48        11.34 o                         
   4   5   0        187.42        206.53         9.32 o                         
   5   5   0        131.81        128.30         5.32 o                         
   6   5   0         83.75         99.20         7.07 o                         
   7   5   0         12.62          8.85         3.48 o                         
   8   5   0         12.51         11.61         4.80 o                         
   9   5   0         22.75         22.55         5.87 o                         
   1   6   0         79.10         74.81         7.14 o                         
   2   6   0         35.62         28.40         4.20 o                         
   3   6   0        121.24        121.70         8.59 o                         
   4   6   0          1.88          1.54         1.81 o                         
   5   6   0         12.35         13.85         1.77 o                         
   6   6   0         20.25         29.36         3.98 o                         
   7   6   0         49.17         58.52         6.31 o                         
   2   7   0        143.19        153.53        13.75 o                         
   3   7   0         74.58         84.91         8.59 o                         
   4   7   0         63.14         63.98         7.37 o                         
   5   7   0         51.29         61.28         4.92 o                         
 -11   1   1          0.00         -0.33         2.29 o                         
 -10   1   1          1.47          0.54         1.99 o                         
  -9   1   1         10.05         14.94         2.06 o                         
  -8   1   1        201.89        220.00         9.75 o                         
  -7   1   1         52.96         57.84         3.22 o                         
  -6   1   1         58.70         62.04         2.93 o                         
  -5   1   1         47.90         61.81         2.82 o                         
  -4   1   1        946.02       1060.71        40.31 o                         
  -3   1   1          1.01          1.96         1.08 o                         
  -2   1   1         22.65         23.82         1.67 o                         
  -1   1   1         89.33         97.36         6.02 o                         
   0   1   1       3759.96       3598.54       175.32 o                         
   1   1   1        107.28         81.56         6.27 o                         
   2   1   1        810.29        773.10        37.85 o                         
   3   1   1       1573.74       1569.28        76.83 o                         
   4   1   1        409.05        475.58        20.23 o                         
   5   1   1         37.50         43.59         2.93 o                         
   6   1   1          1.90          2.33         1.96 o                         
   7   1   1        624.27        619.04        26.66 o                         
   8   1   1        311.01        335.38        13.02 o                         
   9   1   1        158.78        164.11         6.73 o                         
  10   1   1         14.37         16.41         2.23 o                         
  11   1   1         71.68         81.34         7.61 o                         
 -11   2   1         59.36         76.33         7.89 o                         
 -10   2   1          4.45          6.49         4.75 o                         
  -9   2   1         17.17         18.43         3.23 o                         
  -8   2   1         74.80         67.74         3.65 o                         
  -7   2   1         17.32         13.26         2.48 o                         
  -6   2   1         51.50         57.18         3.69 o                         
  -5   2   1         52.59         58.36         3.60 o                         
  -4   2   1       1447.75       1682.44        72.67 o                         
  -3   2   1        206.90        233.27        11.49 o                         
  -2   2   1          1.23         -0.94         2.76 o                         
  -1   2   1        945.79       1019.89        86.31 o                         
   0   2   1       2304.35       2404.42       203.06 o                         
   1   2   1        401.50        392.34        23.72 o                         
   2   2   1          6.63          4.99         3.13 o                         
   3   2   1       1127.28       1209.38        60.02 o                         
   4   2   1         37.35         35.01         2.15 o                         
   5   2   1          4.05          1.93         1.49 o                         
   6   2   1          2.29          3.38         1.76 o                         
   7   2   1        147.40        146.49         6.79 o                         
   8   2   1        161.08        155.73         8.30 o                         
   9   2   1          2.27          2.71         2.58 o                         
  10   2   1          6.73          8.72         4.72 o                         
 -10   3   1         20.64         23.64         4.50 o                         
  -9   3   1          9.22          9.64         3.14 o                         
  -8   3   1          5.59          0.41         2.35 o                         
  -7   3   1        202.04        183.07        11.38 o                         
  -6   3   1        239.05        228.88        14.25 o                         
  -5   3   1        635.35        681.73        40.35 o                         
  -4   3   1        172.27        158.34         7.69 o                         
  -3   3   1        114.51        143.93         8.72 o                         
  -2   3   1        173.53        159.42        13.34 o                         
  -1   3   1         35.90         44.15         1.87 o                         
   0   3   1         50.37         59.68         4.10 o                         
   1   3   1       1616.08       1779.74        74.10 o                         
   2   3   1        102.99         98.71         6.69 o                         
   3   3   1         23.85         20.71         8.48 o                         
   4   3   1        245.80        272.04        23.88 o                         
   5   3   1        458.65        505.14        43.55 o                         
   6   3   1          4.99         -0.12         2.28 o                         
   7   3   1         27.50         26.12         5.39 o                         
   8   3   1          1.03          3.34         2.73 o                         
   9   3   1         26.01         26.66         3.66 o                         
  10   3   1         17.64         22.03         3.68 o                         
 -10   4   1          0.97          8.96         4.10 o                         
  -8   4   1          0.58         -0.15         3.04 o                         
  -7   4   1        275.30        243.52        14.78 o                         
  -6   4   1         10.54         12.93         2.01 o                         
  -5   4   1        584.01        500.64        32.13 o                         
  -4   4   1        687.19        672.05        33.75 o                         
  -3   4   1         29.23         24.48         2.70 o                         
  -2   4   1         92.69         95.11         4.56 o                         
  -1   4   1        622.31        628.78        30.91 o                         
   0   4   1        487.24        642.95        38.52 o                         
   1   4   1         55.74         70.81         5.46 o                         
   2   4   1         13.69         11.76         1.77 o                         
   3   4   1        616.12        656.85        28.17 o                         
   4   4   1          9.28          8.36         1.33 o                         
   5   4   1        184.39        190.49        14.81 o                         
   6   4   1         58.24         54.19        13.80 o                         
   7   4   1         97.72         59.96        10.80 o                         
   8   4   1         62.00         32.76        14.82 o                         
  -9   5   1        117.55        138.88        13.72 o                         
  -8   5   1          4.27         -1.24         4.98 o                         
  -7   5   1          4.81         10.88         3.84 o                         
  -6   5   1          4.33          7.15         3.50 o                         
  -5   5   1          8.72          7.53         1.38 o                         
  -4   5   1         52.39         51.51         4.47 o                         
  -3   5   1       1817.80       1966.92        73.93 o                         
  -2   5   1         10.35         15.36         3.96 o                         
  -1   5   1         43.29         48.54         2.91 o                         
   0   5   1         12.24         10.85         2.82 o                         
   1   5   1        102.20        111.71        10.23 o                         
   2   5   1        287.91        306.87        15.08 o                         
   3   5   1          2.34          2.95         2.00 o                         
   4   5   1        684.41        726.09        35.76 o                         
   5   5   1        367.30        461.15        22.27 o                         
   6   5   1         14.62         17.60         3.62 o                         
   7   5   1         29.04         28.22         4.81 o                         
   8   5   1         46.56         45.49         5.64 o                         
  -7   6   1          4.41          5.93         4.70 o                         
  -6   6   1          1.86          4.57         4.40 o                         
  -5   6   1        151.54        177.92        10.55 o                         
  -4   6   1        374.84        355.17        15.82 o                         
  -3   6   1         91.03         94.25        15.93 o                         
  -2   6   1         53.85         52.51         4.17 o                         
   0   6   1         43.18         40.85         4.42 o                         
   1   6   1         96.34         87.90         8.40 o                         
   2   6   1         61.79         66.09         7.00 o                         
   3   6   1         10.69         11.83         4.26 o                         
   4   6   1        103.98        102.13         4.83 o                         
   5   6   1         40.97         49.14         3.42 o                         
   6   6   1          1.01         -3.77         3.77 o                         
   7   6   1          0.80          9.50         4.19 o                         
  -5   7   1         41.60         53.27         6.37 o                         
  -4   7   1          0.21          0.02         3.28 o                         
   1   7   1         37.16         34.76         4.42 o                         
   2   7   1         94.88         99.60         9.57 o                         
   3   7   1         27.59         30.32         4.92 o                         
   4   7   1         49.02         49.33         6.39 o                         
   5   7   1          0.10          2.01         2.29 o                         
 -11   0   2         87.53        105.93        11.44 o                         
 -10   0   2          0.01          0.33         3.82 o                         
  -9   0   2         10.28          8.99         2.90 o                         
  -8   0   2        343.03        352.59        18.20 o                         
  -7   0   2        894.13        908.67        53.25 o                         
  -6   0   2        205.19        256.91        34.89 o                         
  -5   0   2         14.94         11.62         3.15 o                         
  -4   0   2        299.61        385.26        32.92 o                         
  -3   0   2          2.67          3.79         2.14 o                         
  -2   0   2        124.28         97.79         9.53 o                         
  -1   0   2        165.70        152.96        11.94 o                         
   0   0   2         14.86         11.92         1.13 o                         
   1   0   2        228.69        184.53         9.54 o                         
   2   0   2       1038.16        754.02        69.61 o                         
   3   0   2        103.49         79.04         7.51 o                         
   4   0   2         69.83         69.43         6.92 o                         
   5   0   2         29.05         29.92         4.39 o                         
   6   0   2          5.39          2.58         2.70 o                         
   7   0   2       1939.87       2116.87       181.86 o                         
   8   0   2        221.09        264.53        29.75 o                         
   9   0   2          1.18         -2.52         3.92 o                         
  10   0   2          5.27         12.68         4.48 o                         
 -11   1   2         21.81         34.55         3.76 o                         
 -10   1   2          1.60          0.79         1.99 o                         
  -9   1   2         29.80         29.57         2.58 o                         
  -8   1   2        686.86        738.43        36.27 o                         
  -7   1   2        268.11        282.71        14.20 o                         
  -6   1   2          0.09          1.01         1.53 o                         
  -5   1   2          0.01          0.59         1.40 o                         
  -4   1   2        235.30        269.00        13.42 o                         
  -3   1   2         36.24         32.00         2.76 o                         
  -2   1   2        296.48        304.72        18.31 o                         
  -1   1   2         63.95         63.98         5.93 o                         
   0   1   2       2361.95       2249.28       109.58 o                         
   1   1   2        103.34         97.03         4.47 o                         
   2   1   2          7.29          8.11         1.04 o                         
   3   1   2         92.11         96.18         5.21 o                         
   4   1   2         19.15         16.60         1.84 o                         
   5   1   2        100.19        110.93         5.95 o                         
   6   1   2          0.29         -2.13         2.13 o                         
   7   1   2         59.76         56.37         3.93 o                         
   8   1   2        189.94        209.17        15.89 o                         
   9   1   2          2.72          4.70         2.17 o                         
  10   1   2          5.44          6.13         2.10 o                         
 -11   2   2         75.69         83.11         6.05 o                         
 -10   2   2         34.51         34.41         3.96 o                         
  -9   2   2          1.46          1.86         2.06 o                         
  -8   2   2        267.75        270.09        13.26 o                         
  -7   2   2          8.67         10.52         1.68 o                         
  -6   2   2          2.32          2.79         1.37 o                         
  -5   2   2         12.29         14.35         1.91 o                         
  -4   2   2        278.96        300.02        12.50 o                         
  -3   2   2          9.07         12.45         1.64 o                         
  -2   2   2        142.97        114.71        10.25 o                         
  -1   2   2       1353.76       1436.35        85.51 o                         
   0   2   2        120.71        126.34         6.41 o                         
   1   2   2         20.81         21.66         2.01 o                         
   2   2   2         80.04         53.00         2.62 o                         
   3   2   2        218.01        231.72        22.45 o                         
   4   2   2        139.55        138.14         6.19 o                         
   5   2   2          2.06          0.39         1.66 o                         
   6   2   2         36.42         32.44         2.56 o                         
   7   2   2         24.60         23.94         2.42 o                         
   8   2   2          7.25          8.05         2.53 o                         
   9   2   2         18.14         18.57         2.85 o                         
  10   2   2          2.69          3.43         2.68 o                         
 -11   3   2         21.30         24.47         4.04 o                         
 -10   3   2          8.76          9.63         3.25 o                         
  -9   3   2          0.67          2.23         2.83 o                         
  -8   3   2        107.05         98.90         5.68 o                         
  -7   3   2         30.82         23.01         2.73 o                         
  -6   3   2          8.04         13.54         4.56 o                         
  -5   3   2        102.31         88.63         7.51 o                         
  -4   3   2        261.09        288.61        13.73 o                         
  -3   3   2         29.91         31.40         5.74 o                         
  -2   3   2          7.89          7.00         1.45 o                         
  -1   3   2        794.04        966.30        46.73 o                         
   0   3   2       2018.69       2114.81        73.93 o                         
   1   3   2         14.45         20.92         1.74 o                         
   2   3   2         21.94         20.02         3.52 o                         
   3   3   2         55.25         69.64         5.33 o                         
   4   3   2         59.23         66.82         5.46 o                         
   5   3   2         13.65         12.37         3.21 o                         
   6   3   2          8.62          6.99         2.19 o                         
   7   3   2        211.01        208.63        10.83 o                         
   8   3   2         57.18         37.48         5.79 o                         
   9   3   2          0.02         -1.48         5.22 o                         
  10   3   2          1.36         -1.69         4.94 o                         
 -10   4   2          0.63         -2.03         4.05 o                         
  -9   4   2          8.24          5.95         3.76 o                         
  -8   4   2         19.66         18.24         4.26 o                         
  -7   4   2          4.64          0.47         3.86 o                         
  -6   4   2          9.46          9.38         1.74 o                         
  -5   4   2        659.60        600.71        31.49 o                         
  -4   4   2        503.03        482.44        26.05 o                         
  -3   4   2        334.68        369.51        22.29 o                         
  -2   4   2         14.61         16.56         1.36 o                         
  -1   4   2          0.91         -0.14         1.62 o                         
   0   4   2         25.20         23.40         2.17 o                         
   1   4   2        156.90        164.43         8.25 o                         
   2   4   2        106.53        113.49         5.22 o                         
   3   4   2        591.86        598.22        25.49 o                         
   4   4   2        359.35        398.73        20.79 o                         
   5   4   2        113.32        116.45         8.31 o                         
   6   4   2          6.10          7.29         5.26 o                         
   7   4   2          5.68          1.68         5.86 o                         
   8   4   2          2.80         -8.68        10.41 o                         
   9   4   2         19.11         19.30         5.75 o                         
  -9   5   2          8.09          9.73         5.45 o                         
  -8   5   2         90.68         97.89        10.26 o                         
  -7   5   2          6.14          6.88         3.51 o                         
  -6   5   2          0.00         -1.30         1.67 o                         
  -5   5   2         12.26         10.12         1.61 o                         
  -4   5   2        600.64        637.20        45.90 o                         
  -3   5   2        106.85        101.69         4.63 o                         
  -2   5   2         17.59         21.75         2.36 o                         
  -1   5   2        102.50         90.52         5.95 o                         
   0   5   2          1.05          4.42         3.12 o                         
   1   5   2          1.99         -0.69         3.45 o                         
   2   5   2         41.32         38.95         2.47 o                         
   3   5   2        363.54        375.60        16.22 o                         
   4   5   2        638.02        656.15        31.38 o                         
   5   5   2          6.46          6.19         2.86 o                         
   6   5   2          2.74          2.10         3.34 o                         
   7   5   2          0.77          4.07         4.23 o                         
   8   5   2         27.05         22.18         4.85 o                         
  -8   6   2         53.92         70.42         8.65 o                         
  -7   6   2          1.50         -5.00         5.00 o                         
  -6   6   2         54.07         59.02         4.92 o                         
  -5   6   2         16.32         17.12         1.54 o                         
  -4   6   2          4.63          4.67         2.08 o                         
  -3   6   2          0.91          0.72         4.48 o                         
  -2   6   2         46.27         60.91         7.15 o                         
  -1   6   2        114.26         95.37         8.66 o                         
   0   6   2          2.05          3.69         3.06 o                         
   1   6   2        176.86        168.25        15.04 o                         
   2   6   2          1.56          3.87         3.88 o                         
   3   6   2          0.17          0.04         1.38 o                         
   4   6   2         47.91         57.31         3.47 o                         
   5   6   2         19.24         23.52         4.31 o                         
   6   6   2         23.64         20.34         4.19 o                         
   7   6   2          1.58         11.62         4.57 o                         
  -6   7   2         14.96          9.84         3.46 o                         
  -5   7   2         48.42         66.36         9.59 o                         
  -4   7   2         59.63         75.90        10.01 o                         
  -3   7   2          3.52         11.04         4.94 o                         
   0   7   2         13.14         16.61         3.13 o                         
   1   7   2         15.80         17.21         3.75 o                         
   2   7   2          0.08         -4.06         4.06 o                         
   3   7   2         59.67         50.29         6.58 o                         
   4   7   2         18.32         17.78         5.02 o                         
   5   7   2         87.04         95.27        11.95 o                         
 -11   1   3         15.56         20.24         3.77 o                         
 -10   1   3          5.96          3.63         2.31 o                         
  -9   1   3        139.88        135.57         8.73 o                         
  -8   1   3        720.72        813.66        39.91 o                         
  -7   1   3        290.35        308.19        15.44 o                         
  -6   1   3         64.19         77.88         3.82 o                         
  -5   1   3        301.02        360.00        15.12 o                         
  -4   1   3        140.15        186.99        10.54 o                         
  -3   1   3        518.75        498.10        30.33 o                         
  -2   1   3       1952.94       1843.04       196.67 o                         
  -1   1   3       2717.77       2763.11       114.94 o                         
   0   1   3       8033.30       7849.87       382.58 o                         
   1   1   3        146.06        110.41         5.05 o                         
   2   1   3         54.75         48.84         3.51 o                         
   3   1   3          2.28          1.04         1.13 o                         
   4   1   3        165.43        163.76         8.68 o                         
   5   1   3         31.87         30.26         2.60 o                         
   6   1   3         34.63         34.28         2.92 o                         
   7   1   3         41.83         41.28         3.55 o                         
   8   1   3         11.68          9.19         2.61 o                         
   9   1   3         20.92         18.02         2.40 o                         
  10   1   3          9.84         11.42         2.23 o                         
 -11   2   3         40.21         26.53         5.33 o                         
 -10   2   3         61.86         50.64        12.57 o                         
  -9   2   3          0.34          0.13         2.22 o                         
  -8   2   3        500.58        451.70        19.08 o                         
  -7   2   3        136.22        143.01         6.49 o                         
  -6   2   3        261.83        278.97        12.07 o                         
  -5   2   3          5.12          2.07         1.43 o                         
  -4   2   3        283.01        270.60        13.26 o                         
  -3   2   3       1002.29       1153.20        68.15 o                         
  -2   2   3       1093.10       1192.77        71.35 o                         
  -1   2   3        682.15        625.47        26.46 o                         
   0   2   3       1147.89       1071.70        52.33 o                         
   1   2   3          0.21         -0.53         1.55 o                         
   2   2   3        179.39        156.73         6.96 o                         
   3   2   3        338.41        347.98        16.36 o                         
   4   2   3       1539.61       1560.24        70.44 o                         
   5   2   3          8.21          8.20         2.19 o                         
   6   2   3         14.69         12.26         2.55 o                         
   7   2   3        205.68        187.65        27.21 o                         
   8   2   3         46.34         48.04         4.28 o                         
   9   2   3         18.50         20.88         3.50 o                         
  10   2   3         32.44         38.05         4.31 o                         
 -11   3   3         41.40         28.21         4.99 o                         
 -10   3   3         50.14         51.86        10.56 o                         
  -9   3   3         59.30         65.52         4.47 o                         
  -8   3   3         16.38         14.15         2.63 o                         
  -7   3   3         79.36         72.83         8.88 o                         
  -6   3   3          0.03          2.52         1.96 o                         
  -5   3   3        162.83        134.81         9.04 o                         
  -4   3   3       1409.36       1532.23        98.16 o                         
  -3   3   3          0.38          0.39         1.69 o                         
  -2   3   3         32.44         34.72         2.67 o                         
  -1   3   3        713.12        847.47        35.64 o                         
   0   3   3        944.81        985.81        34.45 o                         
   1   3   3        126.91        128.64        15.74 o                         
   2   3   3         55.47         52.56         2.64 o                         
   3   3   3        288.13        277.51        10.55 o                         
   4   3   3         90.87        104.71         6.54 o                         
   5   3   3         25.41         34.34         3.58 o                         
   6   3   3        319.89        290.23        14.94 o                         
   7   3   3          8.43          6.29         2.43 o                         
   8   3   3         86.92         85.53         5.68 o                         
   9   3   3         22.26         20.81         3.46 o                         
 -10   4   3         22.25         21.74         4.24 o                         
  -8   4   3          1.00          3.25         2.88 o                         
  -7   4   3        125.83        142.87        11.05 o                         
  -6   4   3         37.90         39.02         3.50 o                         
  -5   4   3        652.17        655.18        39.30 o                         
  -4   4   3          8.73          7.62         1.68 o                         
  -3   4   3        281.45        268.90        16.91 o                         
  -2   4   3         61.60         54.19         3.11 o                         
  -1   4   3          5.42          5.77         1.49 o                         
   0   4   3         97.72        115.92         9.16 o                         
   1   4   3        257.78        267.43        13.40 o                         
   2   4   3        903.63        899.50        44.25 o                         
   3   4   3        510.46        511.26        21.14 o                         
   4   4   3        394.75        404.90        17.44 o                         
   5   4   3         80.51         86.36         6.28 o                         
   6   4   3         51.41         55.85         9.81 o                         
   7   4   3        139.22        106.68        11.33 o                         
   8   4   3          9.46         19.42         9.05 o                         
  -9   5   3         13.11         18.07         3.80 o                         
  -8   5   3         10.09          8.79         3.53 o                         
  -7   5   3        197.66        160.28        50.34 o                         
  -6   5   3          0.02         -0.90         1.15 o                         
  -5   5   3        156.49        141.98         5.77 o                         
  -4   5   3        287.14        282.06        19.49 o                         
  -3   5   3         48.32         47.47         2.48 o                         
  -2   5   3        249.38        206.18        10.30 o                         
  -1   5   3        103.49        121.41        14.19 o                         
   0   5   3         28.30         18.15         2.69 o                         
   1   5   3         28.25         38.81         5.32 o                         
   2   5   3         88.27         89.22         4.87 o                         
   3   5   3        978.54        946.48        45.24 o                         
   4   5   3        369.62        412.27        20.62 o                         
   5   5   3         11.32         12.65         2.89 o                         
   6   5   3          7.28          8.88         3.16 o                         
   7   5   3         13.85         16.53         4.23 o                         
   8   5   3         17.84         20.82         5.31 o                         
  -6   6   3          0.05          1.25         2.49 o                         
  -5   6   3        220.54        228.10         9.84 o                         
  -4   6   3         10.83          7.81         1.83 o                         
  -3   6   3        197.10        173.84        46.34 o                         
  -2   6   3         11.64         15.65         2.45 o                         
  -1   6   3        326.66        341.39        38.18 o                         
   0   6   3         11.56         12.29         3.89 o                         
   1   6   3         23.79         27.02         4.87 o                         
   2   6   3        119.41        130.20        12.46 o                         
   3   6   3         36.03         31.53         2.28 o                         
   4   6   3         78.67         84.54         4.11 o                         
   5   6   3        188.03        212.46        13.59 o                         
   6   6   3         43.51         57.38         5.68 o                         
  -6   7   3          0.89         -0.58         3.16 o                         
  -5   7   3         35.65         46.95         7.57 o                         
  -4   7   3         10.44          6.10         5.85 o                         
  -3   7   3          1.82         -4.54         6.41 o                         
  -2   7   3          8.94         17.23         4.07 o                         
  -1   7   3         82.98         74.13         7.08 o                         
   0   7   3         99.00         99.68         9.45 o                         
   1   7   3          1.75          3.53         4.09 o                         
   2   7   3         18.09         15.32         4.81 o                         
   3   7   3         24.46         26.39         5.74 o                         
   4   7   3          8.48          8.36         3.65 o                         
 -12   0   4         56.01         68.34         7.94 o                         
 -11   0   4         13.01         18.28         5.09 o                         
 -10   0   4        251.27        255.47        16.34 o                         
  -9   0   4          8.83          7.45         3.43 o                         
  -8   0   4        235.90        259.77        16.28 o                         
  -7   0   4        367.58        406.95        35.85 o                         
  -6   0   4       1152.61       1334.91       113.80 o                         
  -4   0   4         17.54         13.54         2.80 o                         
  -3   0   4        171.26        185.92        15.70 o                         
  -2   0   4        577.35        557.23        27.31 o                         
  -1   0   4       2273.65       2313.43        97.45 o                         
   0   0   4      31569.47      28731.60      1214.38 o                         
   1   0   4       2286.39       2091.83       125.62 o                         
   2   0   4         11.55         12.58         2.93 o                         
   3   0   4         40.81         39.91         4.09 o                         
   4   0   4        134.68        104.17         7.84 o                         
   5   0   4        376.95        364.53        20.74 o                         
   6   0   4          4.61          7.58         2.92 o                         
   7   0   4       2107.88       2397.17       138.91 o                         
   8   0   4        198.83        215.54        11.91 o                         
   9   0   4        157.04        162.45        11.45 o                         
  10   0   4         19.77         24.35         5.52 o                         
 -11   1   4         34.25         37.18         3.54 o                         
 -10   1   4          1.99          3.03         2.31 o                         
  -9   1   4         24.56         23.66         3.04 o                         
  -8   1   4       1099.69       1131.36        83.20 o                         
  -7   1   4         28.24         35.66         2.77 o                         
  -6   1   4        130.44        141.07         7.27 o                         
  -5   1   4        272.15        309.44        17.86 o                         
  -4   1   4       2659.69       2652.02       132.57 o                         
  -3   1   4         20.82         19.60         2.65 o                         
  -2   1   4        778.86        741.13        31.37 o                         
  -1   1   4       8966.36       8603.52       326.94 o                         
   0   1   4       3298.46       3256.11       158.92 o                         
   1   1   4          0.58         -0.20         1.25 o                         
   2   1   4        434.27        415.30        18.48 o                         
   3   1   4       1777.62       1689.68        70.38 o                         
   4   1   4         34.52         30.17         2.04 o                         
   5   1   4        107.66        105.15         5.25 o                         
   6   1   4         11.82         13.12         2.91 o                         
   7   1   4        461.17        480.19        27.72 o                         
   8   1   4          8.11          6.38         3.73 o                         
   9   1   4        140.78        143.31         7.51 o                         
  10   1   4          0.00          2.08         1.59 o                         
 -11   2   4          0.07          1.34         2.41 o                         
 -10   2   4         40.24         34.96         8.30 o                         
  -9   2   4         32.28         21.71         2.61 o                         
  -8   2   4        198.55        164.05         9.11 o                         
  -7   2   4          2.01          4.57         2.38 o                         
  -6   2   4          0.00          0.09         1.62 o                         
  -5   2   4          7.62          5.44         1.37 o                         
  -4   2   4       1034.38       1088.41        70.63 o                         
  -3   2   4         86.44         96.79         5.03 o                         
  -2   2   4        325.10        333.99        16.48 o                         
  -1   2   4         53.76         40.46         2.37 o                         
   0   2   4         10.09         11.91         1.58 o                         
   1   2   4          0.46          1.97         1.35 o                         
   2   2   4          0.70          0.71         1.07 o                         
   3   2   4        905.93        841.72        48.65 o                         
   4   2   4        372.78        441.30        21.91 o                         
   5   2   4        176.25        183.59         9.41 o                         
   6   2   4          7.78         10.10         2.47 o                         
   7   2   4          1.58          1.06         3.66 o                         
   8   2   4         30.53         31.58         5.12 o                         
   9   2   4          9.26          6.41         5.88 o                         
 -11   3   4         27.67         16.79         4.80 o                         
 -10   3   4          0.06         -1.50         4.24 o                         
  -9   3   4         45.12         57.36         8.44 o                         
  -8   3   4        146.78        125.65         8.47 o                         
  -7   3   4          1.23          3.58         2.56 o                         
  -6   3   4         12.00         14.17         1.93 o                         
  -5   3   4        304.81        265.59        16.88 o                         
  -4   3   4          7.69         14.42         1.96 o                         
  -3   3   4         54.04         51.11         2.67 o                         
  -2   3   4        157.86        162.17         8.19 o                         
  -1   3   4          0.24          1.01         1.41 o                         
   0   3   4         45.48         53.19         3.00 o                         
   1   3   4        239.60        212.12        10.41 o                         
   2   3   4         22.58         23.24         1.65 o                         
   3   3   4          6.14          5.10         1.82 o                         
   4   3   4        164.80        173.69         8.10 o                         
   5   3   4          9.25          6.07         2.09 o                         
   6   3   4         87.52         87.69         4.63 o                         
   7   3   4         56.55         55.12         4.07 o                         
   8   3   4         89.74         81.58         8.48 o                         
   9   3   4          5.04          2.00         3.16 o                         
 -10   4   4         12.46          6.33         3.76 o                         
  -9   4   4          8.04          7.49         3.78 o                         
  -8   4   4         51.50         44.74         8.14 o                         
  -7   4   4         41.37         31.88         3.39 o                         
  -6   4   4        271.11        219.30        18.00 o                         
  -5   4   4        304.44        252.95        15.85 o                         
  -4   4   4         15.52         14.21         1.69 o                         
  -3   4   4         36.36         41.38         2.78 o                         
  -2   4   4         94.22         95.48         4.38 o                         
  -1   4   4         52.17         57.15         2.97 o                         
   0   4   4         90.98         96.25         4.01 o                         
   1   4   4        297.32        291.63        16.32 o                         
   2   4   4         97.96         98.78         8.20 o                         
   3   4   4        250.80        255.91        19.67 o                         
   4   4   4         73.18         76.58         5.09 o                         
   5   4   4        117.67        124.04         7.62 o                         
   6   4   4         47.93         43.10         4.91 o                         
   7   4   4         45.83         42.61         7.59 o                         
   8   4   4          2.09         10.16         5.45 o                         
  -9   5   4          3.68          0.40         2.76 o                         
  -8   5   4          2.41          0.68         2.79 o                         
  -7   5   4         22.66         14.03         2.23 o                         
  -6   5   4         88.60         67.72         5.06 o                         
  -5   5   4          4.84          5.34         1.19 o                         
  -4   5   4        431.14        448.92        16.88 o                         
  -3   5   4         92.32        110.42         5.01 o                         
  -2   5   4         84.11         90.67         4.25 o                         
  -1   5   4        163.34        129.45         6.83 o                         
   0   5   4          0.96          1.92         1.67 o                         
   1   5   4          5.75          5.36         1.73 o                         
   2   5   4        292.41        289.17        12.74 o                         
   3   5   4          5.35          4.99         1.57 o                         
   4   5   4          0.32          2.56         2.88 o                         
   5   5   4        105.39        122.12         7.15 o                         
   6   5   4          0.53          5.27         3.69 o                         
   7   5   4         19.43         22.65         4.25 o                         
  -7   6   4          0.00         -0.89         3.23 o                         
  -6   6   4         56.99         52.82         3.83 o                         
  -5   6   4         60.33         58.81         3.92 o                         
  -4   6   4         73.01         74.01         3.07 o                         
  -3   6   4        769.76        682.82        40.82 o                         
  -2   6   4         85.87         66.22         4.83 o                         
  -1   6   4        143.95        121.82         9.50 o                         
   0   6   4         98.01         98.39         9.59 o                         
   1   6   4         24.60         22.04         4.87 o                         
   2   6   4         22.11         22.73         1.90 o                         
   3   6   4          1.92          4.90         1.55 o                         
   4   6   4         58.91         71.62         4.56 o                         
   5   6   4         73.11         84.99         6.58 o                         
   6   6   4        106.55        130.76         9.33 o                         
  -6   7   4         85.21         76.59         7.49 o                         
  -5   7   4          2.25          9.57         5.98 o                         
  -4   7   4         84.61         91.57         6.62 o                         
  -3   7   4          7.61          3.53         1.10 o                         
  -2   7   4         14.24          8.65         2.78 o                         
  -1   7   4          0.49          5.10         3.53 o                         
   0   7   4         16.07         11.05         4.27 o                         
   1   7   4        210.97        221.79        19.88 o                         
   2   7   4         89.73         99.67        10.76 o                         
   3   7   4         27.59         30.84         5.94 o                         
   4   7   4         23.91         26.55         3.21 o                         
 -12   1   5         10.79         16.86         9.94 o                         
 -11   1   5          0.00         -2.66         2.66 o                         
 -10   1   5         10.02          9.15         2.38 o                         
  -9   1   5         42.78         37.02         3.44 o                         
  -8   1   5        371.09        390.62        19.85 o                         
  -7   1   5         63.79         63.94         3.65 o                         
  -6   1   5         28.88         31.65         2.39 o                         
  -5   1   5        198.48        199.22        16.59 o                         
  -4   1   5        286.14        289.54        14.81 o                         
  -3   1   5         59.31         57.05         3.57 o                         
  -2   1   5         67.52         66.78         2.81 o                         
  -1   1   5         17.77         13.01         1.44 o                         
   0   1   5        225.76        228.73         9.94 o                         
   1   1   5         38.65         35.13         2.42 o                         
   2   1   5         51.61         60.87         3.07 o                         
   3   1   5        801.72        811.65        34.75 o                         
   4   1   5         90.04         83.66         5.71 o                         
   5   1   5          4.76          4.87         1.74 o                         
   6   1   5         29.37         27.21         2.47 o                         
   7   1   5        444.20        462.14        25.90 o                         
   8   1   5         26.35         24.56         2.50 o                         
   9   1   5         46.16         46.98         3.30 o                         
 -11   2   5          0.08         -0.93         4.35 o                         
 -10   2   5          4.24          1.35         2.51 o                         
  -9   2   5         11.40          4.29         2.28 o                         
  -8   2   5         45.84         60.46         4.36 o                         
  -7   2   5        198.11        193.11         9.70 o                         
  -6   2   5          4.19          3.62         1.89 o                         
  -5   2   5          4.66          4.19         1.73 o                         
  -4   2   5         34.43         48.58         5.85 o                         
  -3   2   5          1.96          1.36         1.29 o                         
  -2   2   5         40.95         45.49         3.70 o                         
  -1   2   5       1593.72       1649.08        61.94 o                         
   0   2   5          2.91          2.89         1.34 o                         
   1   2   5        386.46        382.34        13.46 o                         
   2   2   5          0.66          0.44         1.10 o                         
   3   2   5        139.93        146.51         9.41 o                         
   4   2   5         29.93         30.58         2.28 o                         
   5   2   5          3.67          5.20         1.90 o                         
   6   2   5         86.84         75.64         5.57 o                         
   7   2   5         88.87         94.48         6.66 o                         
   8   2   5         51.74         52.51         4.85 o                         
   9   2   5          0.47          3.46         3.28 o                         
 -11   3   5         69.32         65.76         6.89 o                         
 -10   3   5          0.27          5.76         4.20 o                         
  -9   3   5          2.05          0.82         3.66 o                         
  -8   3   5          8.47          5.10         2.79 o                         
  -7   3   5        114.02         85.64        14.22 o                         
  -6   3   5         21.13         17.59         2.34 o                         
  -5   3   5       2120.18       2118.05       251.28 o                         
  -4   3   5        400.89        418.08        17.67 o                         
  -3   3   5        103.20        129.08         6.68 o                         
  -2   3   5          6.17          9.31         1.67 o                         
  -1   3   5         13.33          7.59         1.32 o                         
   0   3   5          9.40          6.54         1.38 o                         
   1   3   5        321.49        313.13        12.29 o                         
   2   3   5        685.42        626.37        25.92 o                         
   3   3   5         54.75         56.11         4.30 o                         
   4   3   5          2.35          2.57         2.13 o                         
   5   3   5        111.58        114.09         6.03 o                         
   6   3   5         53.14         53.85         3.91 o                         
   7   3   5         18.10         15.55         3.28 o                         
   8   3   5          3.05          6.46         3.06 o                         
   9   3   5          2.14         -5.16         5.50 o                         
 -10   4   5          4.31          2.73         3.96 o                         
  -9   4   5          8.86          7.37         3.59 o                         
  -8   4   5         74.71         65.12         8.95 o                         
  -7   4   5        272.26        208.08        16.55 o                         
  -6   4   5          0.12          1.79         1.56 o                         
  -5   4   5        395.10        424.44        23.35 o                         
  -4   4   5         36.12         36.15         2.41 o                         
  -3   4   5        223.60        253.28        10.93 o                         
  -2   4   5          8.56          7.56         1.79 o                         
  -1   4   5         10.58          8.78         1.66 o                         
   0   4   5        748.76        800.90        26.28 o                         
   1   4   5         22.56         26.97         1.74 o                         
   2   4   5         10.38         10.39         1.25 o                         
   3   4   5        266.29        243.60        16.32 o                         
   4   4   5         54.49         54.01         3.52 o                         
   5   4   5          1.15          3.59         2.12 o                         
   6   4   5         32.34         33.84         5.69 o                         
   7   4   5          0.04          0.48         2.66 o                         
   8   4   5         76.59         69.96         8.89 o                         
  -9   5   5        158.85        119.13        10.94 o                         
  -8   5   5         10.82          4.03         2.97 o                         
  -7   5   5         13.37         10.93         2.02 o                         
  -6   5   5         25.89         21.26         2.25 o                         
  -5   5   5          0.06         -1.39         1.59 o                         
  -4   5   5          3.73          8.30         1.74 o                         
  -3   5   5        713.76        765.20        31.93 o                         
  -2   5   5         82.50         86.60         4.22 o                         
  -1   5   5         52.76         49.56         3.21 o                         
   0   5   5        118.52        102.85         6.69 o                         
   1   5   5          0.00         -0.51         1.74 o                         
   2   5   5        152.09        145.66         6.65 o                         
   3   5   5         31.71         36.57         3.31 o                         
   4   5   5        453.20        489.02        24.39 o                         
   5   5   5        127.69        149.70        10.59 o                         
   6   5   5         71.88         74.22         6.44 o                         
   7   5   5         10.92         19.40         4.29 o                         
  -8   6   5          7.71          1.42         5.27 o                         
  -7   6   5          4.21          2.99         3.28 o                         
  -6   6   5          0.11          0.74         1.10 o                         
  -5   6   5         10.63         13.47         2.12 o                         
  -4   6   5        569.46        584.61        21.28 o                         
  -3   6   5         29.27         26.35         2.26 o                         
  -2   6   5         36.78         29.29         4.97 o                         
  -1   6   5          0.87          0.56         2.20 o                         
   0   6   5         58.28         54.92         6.74 o                         
   1   6   5         30.68         34.87         4.67 o                         
   2   6   5          0.43          1.60         1.66 o                         
   3   6   5        168.38        158.49         8.59 o                         
   4   6   5        250.30        273.47        17.26 o                         
   5   6   5         20.67         21.65         6.58 o                         
  -5   7   5          0.19          2.74         1.79 o                         
  -4   7   5         48.02         33.47        17.05 o                         
  -3   7   5          0.02         -1.34         2.95 o                         
  -2   7   5          0.01          0.42         3.51 o                         
  -1   7   5         58.97         61.71         6.89 o                         
   0   7   5        165.23        165.48        15.20 o                         
   1   7   5          7.28         14.48         4.26 o                         
   2   7   5        158.50        195.87        18.18 o                         
   3   7   5          0.78          5.25         5.89 o                         
 -12   0   6        241.73        319.64        28.47 o                         
 -11   0   6        112.44        149.30        14.48 o                         
 -10   0   6         34.09         37.03         4.23 o                         
  -9   0   6         94.41         79.81         6.09 o                         
  -8   0   6         97.59        104.94         7.71 o                         
  -7   0   6         12.08         17.45         4.35 o                         
  -6   0   6         86.49        104.79        10.23 o                         
  -4   0   6        883.49        894.61        80.92 o                         
  -3   0   6          0.29          0.28         1.91 o                         
  -2   0   6        221.64        200.99         8.77 o                         
  -1   0   6         64.53         63.00         3.20 o                         
   0   0   6         70.08         54.91         4.39 o                         
   1   0   6         14.30         12.58         5.41 o                         
   2   0   6        295.74        306.58        13.11 o                         
   3   0   6        126.12         94.97         5.38 o                         
   4   0   6         16.90         13.78         3.27 o                         
   5   0   6         18.76         16.16         3.68 o                         
   6   0   6         63.76         66.42         6.28 o                         
   7   0   6        941.30       1000.32       110.81 o                         
   8   0   6         12.67         10.42         4.96 o                         
   9   0   6          0.00         -5.07         5.07 o                         
 -12   1   6          4.14          2.81         4.16 o                         
 -11   1   6          2.93          5.86         3.38 o                         
 -10   1   6          0.44          1.36         2.35 o                         
  -9   1   6         97.45         91.08         5.61 o                         
  -8   1   6        525.93        545.08        26.70 o                         
  -7   1   6         67.57         66.23         4.09 o                         
  -6   1   6         15.76         16.09         1.87 o                         
  -5   1   6         20.53         20.78         2.21 o                         
  -4   1   6          1.99          3.08         1.97 o                         
  -3   1   6        112.14        114.88         6.12 o                         
  -2   1   6         56.68         53.86         2.60 o                         
  -1   1   6          8.47          6.38         1.48 o                         
   0   1   6        404.84        418.83        17.94 o                         
   1   1   6         10.06         10.35         2.12 o                         
   2   1   6          0.10         -1.46         1.46 o                         
   3   1   6        258.37        269.99        11.87 o                         
   4   1   6         25.14         21.99         1.99 o                         
   5   1   6         47.95         46.37         2.98 o                         
   6   1   6        123.56        117.95         5.92 o                         
   7   1   6         24.83         28.47         2.51 o                         
   8   1   6         22.48         21.25         2.34 o                         
   9   1   6          5.68          4.36         1.81 o                         
 -11   2   6         18.61         13.42         4.31 o                         
 -10   2   6         37.97         33.56         3.49 o                         
  -9   2   6        210.77        197.94         9.08 o                         
  -8   2   6        652.21        615.65        26.26 o                         
  -7   2   6          2.28          5.30         1.93 o                         
  -6   2   6          2.52          1.95         2.06 o                         
  -5   2   6          3.29          3.00         1.90 o                         
  -4   2   6         57.92         62.68         3.02 o                         
  -3   2   6          9.41         10.85         1.69 o                         
  -2   2   6          8.70         15.26         1.38 o                         
  -1   2   6       2810.92       2989.76       102.20 o                         
   0   2   6        209.69        223.11         8.78 o                         
   1   2   6          1.42          1.56         1.24 o                         
   2   2   6         12.20          9.19         2.05 o                         
   3   2   6         55.21         58.08         3.00 o                         
   4   2   6          3.57          3.67         1.69 o                         
   5   2   6          1.48          3.34         1.90 o                         
   6   2   6        112.39         98.37         4.77 o                         
   7   2   6         67.93         60.87         4.39 o                         
   8   2   6          0.29         -3.95         4.15 o                         
   9   2   6          4.89          1.45         3.48 o                         
 -11   3   6          8.99         11.90         4.32 o                         
 -10   3   6         74.18         67.74         6.67 o                         
  -9   3   6         48.50         47.72         4.25 o                         
  -8   3   6          5.32          4.74         3.36 o                         
  -7   3   6         11.54         12.82         2.80 o                         
  -6   3   6         87.51         89.38        16.69 o                         
  -5   3   6        303.08        315.53        17.19 o                         
  -4   3   6        422.08        475.83        18.64 o                         
  -3   3   6         36.68         42.01         2.70 o                         
  -2   3   6          1.91         -0.73         1.68 o                         
  -1   3   6        211.01        236.03         9.30 o                         
   0   3   6        243.57        263.20         9.43 o                         
   1   3   6         46.13         42.88         2.57 o                         
   2   3   6        324.88        318.89        23.92 o                         
   3   3   6          9.48          9.62         2.29 o                         
   4   3   6         11.78         11.91         2.25 o                         
   5   3   6          0.00         -2.48         2.55 o                         
   6   3   6         19.86         22.21         2.93 o                         
   7   3   6        158.98        148.38         7.69 o                         
   8   3   6          3.88          3.77         3.31 o                         
 -10   4   6          0.05         -0.73         3.67 o                         
  -9   4   6          9.49         14.07         3.88 o                         
  -8   4   6         31.33         22.49         2.86 o                         
  -7   4   6          2.32          3.82         1.94 o                         
  -6   4   6          5.55          8.22         2.55 o                         
  -5   4   6       1050.16       1120.52        47.68 o                         
  -4   4   6        315.27        336.96        14.52 o                         
  -3   4   6        110.95        127.06         5.82 o                         
  -2   4   6         91.69         87.65         4.59 o                         
  -1   4   6        149.61        177.17         6.03 o                         
   0   4   6         61.99         69.38         2.90 o                         
   1   4   6         86.25         91.83         6.12 o                         
   2   4   6        407.73        433.64        29.87 o                         
   3   4   6        546.94        528.06        39.38 o                         
   4   4   6        147.69        154.69        10.19 o                         
   5   4   6          0.01          1.40         2.35 o                         
   6   4   6          0.10         -1.75         2.63 o                         
  -9   5   6         88.71         68.71         7.00 o                         
  -8   5   6         63.00         54.53         4.77 o                         
  -7   5   6         33.26         32.53         4.27 o                         
  -6   5   6          4.06          3.79         1.65 o                         
  -5   5   6          2.55          3.25         1.72 o                         
  -4   5   6        154.69        154.28         6.98 o                         
  -3   5   6         14.10         16.14         1.85 o                         
  -2   5   6         19.24         15.64         2.21 o                         
  -1   5   6        196.75        175.69         8.80 o                         
   0   5   6          0.23          2.52         1.54 o                         
   1   5   6          9.11          9.58         1.42 o                         
   2   5   6          6.65          3.85         1.63 o                         
   3   5   6        328.43        355.15        13.17 o                         
   4   5   6        189.50        208.61        10.98 o                         
   5   5   6          0.09          2.21         3.26 o                         
   6   5   6         10.49         15.89         4.02 o                         
  -8   6   6         10.66         11.35         5.55 o                         
  -7   6   6          3.33          2.09         2.00 o                         
  -6   6   6         64.10         51.01         7.43 o                         
  -5   6   6          6.42          5.12         1.66 o                         
  -4   6   6         23.84         25.55         2.05 o                         
  -3   6   6          1.90          2.99         1.98 o                         
  -2   6   6         58.52         57.83         3.98 o                         
  -1   6   6          0.73          3.58         2.38 o                         
   0   6   6          0.66         -0.33         1.70 o                         
   1   6   6         21.60         22.78         3.78 o                         
   2   6   6         34.27         29.64         2.24 o                         
   3   6   6         26.69         27.25         3.71 o                         
   4   6   6        182.27        200.78        13.06 o                         
   5   6   6          4.77          8.82         4.02 o                         
  -5   7   6         50.81         27.65         2.23 o                         
  -4   7   6         30.89         29.99         8.26 o                         
  -3   7   6        135.66        113.89        10.68 o                         
  -2   7   6          9.78          6.87         4.29 o                         
  -1   7   6          0.23          0.64         4.24 o                         
   0   7   6          0.01          4.19         4.32 o                         
   1   7   6         73.02         78.01        11.91 o                         
   2   7   6          0.32          0.13         5.67 o                         
 -12   1   7         27.09         33.77         4.31 o                         
 -11   1   7          0.04          3.48         3.35 o                         
 -10   1   7         19.24         17.96         2.87 o                         
  -9   1   7        111.52         96.31         5.74 o                         
  -8   1   7        469.22        526.51        34.15 o                         
  -7   1   7         14.33         14.76         1.99 o                         
  -6   1   7        113.68        117.94         6.68 o                         
  -5   1   7        524.29        561.03        24.02 o                         
  -4   1   7          4.00          0.30         1.88 o                         
  -3   1   7         14.14         15.72         1.74 o                         
  -2   1   7        116.42        107.76         5.01 o                         
  -1   1   7       1980.23       2020.99        85.53 o                         
   0   1   7       1779.45       1785.56        67.55 o                         
   1   1   7        346.88        331.32        16.83 o                         
   2   1   7         37.36         32.45         2.53 o                         
   3   1   7         16.70         15.31         1.92 o                         
   4   1   7          2.14          0.69         1.73 o                         
   5   1   7         13.04         15.17         2.78 o                         
   6   1   7         20.68         19.79         2.66 o                         
   7   1   7        222.71        219.34        11.35 o                         
   8   1   7          6.43          7.36         2.03 o                         
 -11   2   7         20.68         26.01         4.33 o                         
 -10   2   7         80.57         61.15         9.01 o                         
  -9   2   7         50.85         39.48         3.60 o                         
  -8   2   7        829.50        792.94        44.28 o                         
  -7   2   7        111.93        102.45         6.10 o                         
  -6   2   7        383.85        352.33        15.52 o                         
  -5   2   7         16.30         15.88         1.90 o                         
  -4   2   7         25.20         21.47         2.09 o                         
  -3   2   7         43.23         41.36         3.23 o                         
  -2   2   7        682.86        693.73        23.88 o                         
  -1   2   7       1842.66       1728.14        56.19 o                         
   0   2   7          1.12          4.06         1.42 o                         
   1   2   7         60.74         62.51         2.74 o                         
   2   2   7         39.92         38.23         2.87 o                         
   3   2   7         32.16         35.60         2.54 o                         
   4   2   7        329.37        300.81        17.21 o                         
   5   2   7        176.85        158.48         7.59 o                         
   6   2   7         17.74         15.10         2.24 o                         
   7   2   7         13.16         13.54         4.60 o                         
   8   2   7          2.26          3.16         3.96 o                         
 -11   3   7         24.17         25.12         5.30 o                         
 -10   3   7         88.54         83.43         7.34 o                         
  -9   3   7         56.67         57.74         5.76 o                         
  -8   3   7         53.50         50.11         5.02 o                         
  -7   3   7         12.53          8.96         2.14 o                         
  -6   3   7         63.70         68.32         6.10 o                         
  -5   3   7          3.39          4.85         1.71 o                         
  -4   3   7       1187.61       1174.03        44.85 o                         
  -3   3   7         47.81         47.54         2.57 o                         
  -2   3   7          3.70          2.29         1.51 o                         
  -1   3   7         49.62         56.98         2.83 o                         
   0   3   7        625.09        616.64        23.74 o                         
   1   3   7         17.56         16.68         1.84 o                         
   2   3   7        234.98        258.98        13.54 o                         
   3   3   7        978.09        997.81        49.16 o                         
   4   3   7        108.60         95.89         7.43 o                         
   5   3   7         13.81         11.63         2.63 o                         
   6   3   7         75.62         66.25         4.37 o                         
   7   3   7         37.49         45.01         4.47 o                         
   8   3   7         57.88         57.58         8.21 o                         
 -10   4   7         13.26         10.67         7.31 o                         
  -9   4   7         25.20         17.26         3.90 o                         
  -8   4   7          0.10         -1.62         2.24 o                         
  -7   4   7          0.18         -0.44         1.69 o                         
  -6   4   7        187.79        207.01        13.26 o                         
  -5   4   7        142.10        146.03         6.52 o                         
  -4   4   7         32.11         32.27         3.10 o                         
  -3   4   7         28.62         25.54         2.10 o                         
  -2   4   7         35.92         37.90         2.70 o                         
  -1   4   7          1.40          0.44         1.38 o                         
   0   4   7         93.16        102.43         4.23 o                         
   1   4   7         18.32         19.44         1.95 o                         
   2   4   7        858.82        846.32        49.50 o                         
   3   4   7         77.71         58.80         6.58 o                         
   4   4   7          0.65          0.57         2.49 o                         
   5   4   7          0.93         -0.53         2.62 o                         
   6   4   7         11.01         10.37         2.90 o                         
   7   4   7         95.54         86.37        10.13 o                         
  -9   5   7         36.84         33.35         4.02 o                         
  -8   5   7         37.63         31.59         3.64 o                         
  -7   5   7        154.42        142.52         7.98 o                         
  -6   5   7         55.45         55.73         4.32 o                         
  -5   5   7          8.09         12.07         2.01 o                         
  -4   5   7         44.60         48.86         3.03 o                         
  -3   5   7         16.50         25.41         3.63 o                         
  -2   5   7        253.23        236.37         9.66 o                         
  -1   5   7          0.12         67.69         4.70 o                         
   0   5   7         58.62         59.54         2.91 o                         
   1   5   7         13.18         17.15         2.33 o                         
   2   5   7          0.00          1.78         0.99 o                         
   3   5   7        133.01        170.82        10.31 o                         
   4   5   7        295.34        376.44        22.76 o                         
   5   5   7          6.47         23.67         6.11 o                         
   6   5   7         26.14         44.35         7.69 o                         
  -7   6   7         27.48         17.52         3.60 o                         
  -6   6   7         25.40         26.30         3.45 o                         
  -5   6   7        308.12        320.94        12.30 o                         
  -4   6   7         51.93         54.08         2.90 o                         
  -3   6   7        115.20        121.02         5.77 o                         
  -2   6   7         12.93         11.48         2.53 o                         
  -1   6   7        236.65        189.00        10.07 o                         
   0   6   7         30.35         22.88         9.39 o                         
   1   6   7          0.99          2.92         1.77 o                         
   2   6   7        143.49        152.73        11.64 o                         
   3   6   7          5.28          3.90         3.48 o                         
   4   6   7          9.92         15.10         4.38 o                         
  -5   7   7          7.11          5.82         3.09 o                         
  -4   7   7        101.03         66.31        11.13 o                         
  -3   7   7         41.79         40.95         9.04 o                         
  -2   7   7         26.52         32.92         5.03 o                         
  -1   7   7         24.89         20.51         4.69 o                         
   0   7   7         19.12         18.71         5.01 o                         
   1   7   7          7.05          9.15         5.82 o                         
   2   7   7          0.95         -5.86         6.03 o                         
 -12   0   8         55.31         63.53         8.08 o                         
 -11   0   8         11.71         11.80         5.05 o                         
 -10   0   8         77.79         80.60         6.24 o                         
  -9   0   8        298.28        303.16        19.91 o                         
  -8   0   8         17.90         15.15         4.61 o                         
  -7   0   8          0.47          7.77         4.16 o                         
  -6   0   8         65.44         55.20         5.92 o                         
  -5   0   8       2164.65       2131.72       251.27 o                         
  -4   0   8        248.74        268.80        16.20 o                         
  -3   0   8        387.77        369.41        15.84 o                         
  -2   0   8         34.91         32.67         2.80 o                         
  -1   0   8         11.56          3.84         3.02 o                         
   0   0   8       1198.89       1228.86        74.03 o                         
   1   0   8       1211.79       1131.44        55.52 o                         
   2   0   8        406.92        400.61        17.06 o                         
   3   0   8        528.69        582.37        28.29 o                         
   4   0   8          4.05          4.07         2.33 o                         
   5   0   8        109.75         92.26         8.42 o                         
   6   0   8          3.30          1.43         3.98 o                         
   7   0   8        480.81        420.30        25.78 o                         
   8   0   8          6.22         10.04         2.89 o                         
 -11   1   8          0.05          0.83         3.31 o                         
 -10   1   8         28.51         22.66         2.96 o                         
  -9   1   8        173.48        157.07         8.30 o                         
  -8   1   8        435.42        399.50        17.12 o                         
  -7   1   8        131.46        128.28         6.81 o                         
  -6   1   8         31.78         32.82         2.64 o                         
  -5   1   8        187.36        198.94        10.37 o                         
  -4   1   8        413.71        433.06        24.98 o                         
  -3   1   8         95.44         91.22         4.19 o                         
  -2   1   8        121.79        127.34         5.84 o                         
  -1   1   8       4885.15       4554.12       192.41 o                         
   0   1   8        352.20        388.75        16.68 o                         
   1   1   8         77.94         75.50         4.76 o                         
   2   1   8          0.39         -1.71         1.71 o                         
   3   1   8        622.72        685.66        34.82 o                         
   4   1   8         26.50         21.98         2.90 o                         
   5   1   8          0.09         -0.46         2.03 o                         
   6   1   8        209.62        218.78        13.50 o                         
   7   1   8        421.08        424.05        21.39 o                         
   8   1   8          0.62          2.02         1.98 o                         
 -11   2   8          2.33          3.25         3.82 o                         
 -10   2   8         11.84         13.22         3.78 o                         
  -9   2   8          0.02         -0.91         3.31 o                         
  -8   2   8         96.25         69.41         5.64 o                         
  -7   2   8         31.67         27.57         2.48 o                         
  -6   2   8         39.04         41.86         2.51 o                         
  -5   2   8        281.72        282.05        10.98 o                         
  -4   2   8         49.39         48.90         2.98 o                         
  -3   2   8        228.36        226.99         9.99 o                         
  -2   2   8          8.19         11.02         1.40 o                         
  -1   2   8        220.24        206.78         7.07 o                         
   0   2   8         50.18         44.48         2.20 o                         
   1   2   8         17.13         19.21         2.13 o                         
   2   2   8         18.55         18.97         3.51 o                         
   3   2   8        111.38        111.00         4.97 o                         
   4   2   8          3.32          3.98         2.02 o                         
   5   2   8         33.99         31.12         3.04 o                         
   6   2   8        182.22        192.59         8.00 o                         
   7   2   8         39.76         32.08         4.03 o                         
   8   2   8          0.04         -0.19         4.57 o                         
 -11   3   8         47.85         44.99         7.50 o                         
 -10   3   8          2.89          3.93         3.69 o                         
  -9   3   8         22.95         21.28         3.56 o                         
  -8   3   8          3.39          2.93         2.07 o                         
  -7   3   8         17.60         13.41         3.01 o                         
  -6   3   8          0.05          2.73         1.92 o                         
  -5   3   8        513.55        532.21        21.45 o                         
  -4   3   8          6.85          6.02         1.65 o                         
  -3   3   8         26.99         29.77         2.43 o                         
  -2   3   8          6.47          5.51         1.78 o                         
  -1   3   8         25.88         30.10         2.16 o                         
   0   3   8         13.20         12.30         1.93 o                         
   1   3   8        224.12        217.29         9.09 o                         
   2   3   8         20.30         19.46         4.81 o                         
   3   3   8         46.57         47.43         3.68 o                         
   4   3   8          9.83          9.67         2.21 o                         
   5   3   8          7.57          6.41         3.67 o                         
   6   3   8         24.45         22.47         3.70 o                         
   7   3   8          0.30         -0.51         3.40 o                         
 -10   4   8         21.35         26.06         4.68 o                         
  -9   4   8          9.08         11.98         4.00 o                         
  -8   4   8         69.88         67.51         5.69 o                         
  -7   4   8         58.09         59.03         6.83 o                         
  -6   4   8         42.98         42.23         3.09 o                         
  -5   4   8        315.96        328.18        13.81 o                         
  -4   4   8          2.14          2.75         1.71 o                         
  -3   4   8          0.02          1.33         1.81 o                         
  -2   4   8         62.31         65.23         3.30 o                         
  -1   4   8         45.24         44.45         2.42 o                         
   0   4   8          0.63          0.29         1.77 o                         
   1   4   8        166.56        161.95         9.16 o                         
   2   4   8        105.65         97.53         7.96 o                         
   3   4   8         94.72         99.66        12.28 o                         
   4   4   8         10.62         11.66         2.62 o                         
   5   4   8         50.81         52.08         4.09 o                         
  -9   5   8         13.45         14.76         2.76 o                         
  -8   5   8         11.21          9.87         3.07 o                         
  -7   5   8         84.87         82.65         7.52 o                         
  -6   5   8          6.76          8.34         2.04 o                         
  -5   5   8         75.80         83.53         5.20 o                         
  -4   5   8         79.17         81.93         4.36 o                         
  -3   5   8         32.31         27.82         3.98 o                         
  -2   5   8          8.77          5.98         2.14 o                         
  -1   5   8        117.61        106.46         5.02 o                         
   0   5   8         34.88         31.89         2.02 o                         
   1   5   8          3.14          2.41         1.49 o                         
   2   5   8          0.57         -0.28         1.34 o                         
   3   5   8         52.82         55.80         3.82 o                         
   4   5   8          1.20          2.92         3.27 o                         
   5   5   8          0.67          1.11         3.63 o                         
  -7   6   8         29.15         21.81         5.92 o                         
  -6   6   8        107.07        117.34         8.51 o                         
  -5   6   8          5.79          5.06         1.83 o                         
  -4   6   8        217.82        229.61         8.59 o                         
  -3   6   8        559.57        563.48        20.13 o                         
  -2   6   8          0.65          3.50         2.59 o                         
  -1   6   8         34.75         29.93         3.53 o                         
   0   6   8         17.36         19.20         3.37 o                         
   1   6   8        176.92        179.69         9.99 o                         
   2   6   8         32.73         35.24         4.18 o                         
   3   6   8          3.11          1.81         3.57 o                         
  -4   7   8        210.21        156.31        15.38 o                         
  -3   7   8         96.55         71.98        13.21 o                         
  -2   7   8         34.55         34.68         4.92 o                         
  -1   7   8         60.10         67.99         6.30 o                         
   0   7   8          0.00         -3.59         3.59 o                         
 -11   1   9          0.49         -0.93         3.86 o                         
 -10   1   9          6.50          6.32         2.62 o                         
  -9   1   9        149.22        139.53         7.59 o                         
  -8   1   9         62.97         60.99         3.24 o                         
  -7   1   9          0.92         -0.40         2.20 o                         
  -6   1   9         35.74         35.15         4.37 o                         
  -5   1   9         20.63         23.80         2.86 o                         
  -4   1   9          1.66          1.60         2.25 o                         
  -3   1   9         40.23         36.81         2.44 o                         
  -2   1   9        248.39        242.94        10.68 o                         
  -1   1   9         90.45         91.39         4.02 o                         
   0   1   9         47.50         43.88         2.83 o                         
   1   1   9          2.90          2.90         1.95 o                         
   2   1   9        167.43        190.63         8.79 o                         
   3   1   9         90.74         99.11         5.48 o                         
   4   1   9          9.68          8.96         2.04 o                         
   5   1   9         16.35         18.48         1.99 o                         
   6   1   9         25.97         27.27         2.48 o                         
   7   1   9        160.03        150.35         7.15 o                         
 -11   2   9         12.86         11.94         4.15 o                         
 -10   2   9          0.51         -0.33         2.73 o                         
  -9   2   9         39.94         42.77         4.00 o                         
  -8   2   9        275.48        301.16        22.80 o                         
  -7   2   9        173.38        163.76         9.86 o                         
  -6   2   9        401.47        407.65        14.46 o                         
  -5   2   9        166.95        170.90         7.78 o                         
  -4   2   9         12.36         11.14         1.95 o                         
  -3   2   9          1.75          0.36         1.72 o                         
  -2   2   9         10.59         11.60         1.65 o                         
  -1   2   9        280.29        295.92         9.94 o                         
   0   2   9        269.05        246.20         8.24 o                         
   1   2   9          0.34          1.55         1.70 o                         
   2   2   9         79.01         88.11         4.86 o                         
   3   2   9          0.67          1.56         2.24 o                         
   4   2   9         20.24         18.28         2.31 o                         
   5   2   9          0.01          2.10         2.60 o                         
   6   2   9        241.45        214.85        11.19 o                         
   7   2   9         28.36         21.61         3.04 o                         
 -10   3   9          3.13          1.98         2.80 o                         
  -9   3   9         36.16         36.20         3.51 o                         
  -8   3   9        169.03        166.91        11.17 o                         
  -7   3   9          0.60          0.33         2.20 o                         
  -6   3   9        297.22        321.09        12.29 o                         
  -5   3   9       1365.73       1420.14        53.13 o                         
  -4   3   9         16.81         18.21         2.27 o                         
  -3   3   9          0.22          0.09         2.03 o                         
  -2   3   9         40.32         43.23         2.31 o                         
  -1   3   9         14.85         17.81         1.82 o                         
   0   3   9         16.17         14.50         1.80 o                         
   1   3   9          1.59         -1.39         1.93 o                         
   2   3   9        593.22        580.49        66.61 o                         
   3   3   9         11.71         13.85         2.57 o                         
   4   3   9          1.10          3.68         2.72 o                         
   5   3   9          0.59          1.66         2.52 o                         
   6   3   9         32.45         35.09         4.16 o                         
 -10   4   9         22.65         33.27         3.68 o                         
  -9   4   9         63.43         65.36         7.25 o                         
  -8   4   9         62.63         62.72         4.88 o                         
  -7   4   9         38.06         34.46         2.81 o                         
  -6   4   9          9.85         10.26         2.11 o                         
  -5   4   9          7.98          6.04         1.92 o                         
  -4   4   9        109.66        112.30         4.92 o                         
  -3   4   9         82.15         85.78         4.03 o                         
  -2   4   9        110.34         96.95         5.80 o                         
  -1   4   9         67.78         70.70         3.02 o                         
   0   4   9        205.62        208.14         7.74 o                         
   1   4   9         12.08         12.78         1.95 o                         
   2   4   9         12.06         10.80         2.18 o                         
   3   4   9         25.49         30.19         4.47 o                         
   4   4   9        126.75        158.35         9.56 o                         
   5   4   9          0.00          0.39         5.06 o                         
  -8   5   9         36.79         31.68         3.39 o                         
  -7   5   9         47.28         49.35         3.34 o                         
  -6   5   9         30.38         33.21         4.05 o                         
  -5   5   9         27.40         28.07         3.17 o                         
  -4   5   9          0.25         -0.38         2.31 o                         
  -3   5   9         61.76         56.28         3.23 o                         
  -2   5   9         58.72         57.03         2.96 o                         
  -1   5   9         24.62         31.10         2.67 o                         
   0   5   9        201.71        194.40         6.81 o                         
   1   5   9          0.26          1.36         1.86 o                         
   2   5   9          0.90          1.78         1.99 o                         
   3   5   9          9.21         19.24         3.83 o                         
   4   5   9        112.76        134.57         9.32 o                         
  -7   6   9          3.68         -0.96         4.94 o                         
  -6   6   9          0.03         -0.26         2.24 o                         
  -5   6   9          1.65         -2.01         2.01 o                         
  -4   6   9        284.74        306.17        11.20 o                         
  -3   6   9          1.79          1.29         2.17 o                         
  -2   6   9          4.75          4.42         2.61 o                         
  -1   6   9          0.46          1.64         3.25 o                         
   0   6   9          2.21          4.51         4.41 o                         
   1   6   9         56.85         54.77         4.09 o                         
   2   6   9         55.62         59.46         5.41 o                         
   3   6   9        254.88        273.07        27.87 o                         
 -11   0  10         20.66         27.63         5.88 o                         
 -10   0  10         90.37        108.68         8.32 o                         
  -9   0  10        205.51        185.45        12.68 o                         
  -8   0  10         24.38         27.27         4.21 o                         
  -7   0  10         43.50         45.76         9.61 o                         
  -6   0  10         13.62         10.69         4.74 o                         
  -5   0  10        378.23        376.68        24.12 o                         
  -4   0  10         55.41         64.76         4.41 o                         
  -3   0  10         85.04         79.88         4.21 o                         
  -2   0  10         38.26         35.07         5.62 o                         
  -1   0  10        117.77        130.44         8.74 o                         
   0   0  10         43.27         50.80         3.66 o                         
   1   0  10          5.53          0.92         2.38 o                         
   2   0  10         83.76         87.04         5.29 o                         
   3   0  10          0.16          0.45         2.71 o                         
   4   0  10          3.69          3.40         2.85 o                         
   5   0  10         17.45         13.86         2.78 o                         
   6   0  10          1.94          2.87         2.63 o                         
   7   0  10        123.33        116.51         8.00 o                         
 -11   1  10         21.45         20.93         3.98 o                         
 -10   1  10         19.24         18.36         4.75 o                         
  -9   1  10         32.76         29.16         3.35 o                         
  -8   1  10        119.13        115.26         9.00 o                         
  -7   1  10          1.52          0.72         2.33 o                         
  -6   1  10          0.96          0.16         2.45 o                         
  -5   1  10         26.93         24.60         3.02 o                         
  -4   1  10        121.20        121.21         5.48 o                         
  -3   1  10          3.33          2.72         1.79 o                         
  -2   1  10         29.40         24.55         2.21 o                         
  -1   1  10          0.25          4.31         1.98 o                         
   0   1  10         26.46         30.66         3.18 o                         
   1   1  10         18.32         20.75         2.48 o                         
   2   1  10          4.28          3.47         2.03 o                         
   3   1  10        190.59        195.72        11.75 o                         
   4   1  10          9.65          4.45         2.16 o                         
   5   1  10         12.08         12.02         2.00 o                         
   6   1  10        222.36        211.58         9.66 o                         
   7   1  10         35.25         39.12         3.46 o                         
 -11   2  10         15.23         15.51         4.91 o                         
 -10   2  10          2.08          5.43         2.36 o                         
  -9   2  10        315.85        342.64        30.89 o                         
  -8   2  10        333.27        313.63        22.61 o                         
  -7   2  10          7.95          9.33         2.09 o                         
  -6   2  10         53.25         58.13         3.47 o                         
  -5   2  10         26.37         21.37         3.28 o                         
  -4   2  10         19.23         22.20         2.70 o                         
  -3   2  10          0.00          0.67         1.55 o                         
  -2   2  10        160.28        162.53         5.78 o                         
  -1   2  10       1318.63       1296.59        41.33 o                         
   0   2  10          4.94          8.89         2.00 o                         
   1   2  10          3.56          3.34         2.29 o                         
   2   2  10         89.09         86.34         4.30 o                         
   3   2  10          2.53         -0.76         2.44 o                         
   4   2  10          5.14          4.56         2.33 o                         
   5   2  10          0.68          0.27         2.83 o                         
   6   2  10         90.30         77.09         6.18 o                         
 -10   3  10         48.78         56.13         6.20 o                         
  -9   3  10        328.04        325.77        43.66 o                         
  -8   3  10         16.77         15.37         2.72 o                         
  -7   3  10          0.00          2.67         2.28 o                         
  -6   3  10        187.21        196.25         7.92 o                         
  -5   3  10        245.47        259.69        13.23 o                         
  -4   3  10        185.45        192.58         8.69 o                         
  -3   3  10         95.34        101.41         5.96 o                         
  -2   3  10         83.52         85.02         3.59 o                         
  -1   3  10         43.29         45.42         3.97 o                         
   0   3  10          0.01         -1.06         1.98 o                         
   1   3  10          3.15          1.25         3.04 o                         
   2   3  10        574.22        665.12        31.25 o                         
   3   3  10         14.68         15.58         2.69 o                         
   4   3  10          6.12          5.17         2.48 o                         
   5   3  10          1.24         -1.85         3.96 o                         
   6   3  10          1.19          7.19         6.41 o                         
  -9   4  10         64.74         69.12         8.20 o                         
  -8   4  10          6.54          7.15         3.06 o                         
  -7   4  10          4.33          5.47         2.50 o                         
  -6   4  10         18.92         24.67         3.52 o                         
  -5   4  10        570.26        581.30        22.03 o                         
  -4   4  10         87.12         92.65         4.23 o                         
  -3   4  10         19.72         20.30         2.62 o                         
  -2   4  10        125.22        114.24         4.57 o                         
  -1   4  10         90.97         96.74         3.80 o                         
   0   4  10         13.19         10.50         1.98 o                         
   1   4  10         14.51         13.01         2.10 o                         
   2   4  10        377.79        375.09        29.00 o                         
   3   4  10        277.00        327.14        17.01 o                         
   4   4  10         62.02         67.36         6.42 o                         
  -8   5  10         12.17          8.89         2.82 o                         
  -7   5  10         28.97         29.17         4.55 o                         
  -6   5  10         36.01         36.92         2.86 o                         
  -5   5  10         64.70         75.76         6.22 o                         
  -4   5  10         11.36         16.05         2.96 o                         
  -3   5  10          7.31          9.24         2.15 o                         
  -2   5  10         90.61         77.37         3.96 o                         
  -1   5  10        150.75        152.12         5.56 o                         
   0   5  10          0.39          1.75         1.94 o                         
   1   5  10          6.48          7.73         2.02 o                         
   2   5  10          4.07          4.68         1.73 o                         
   3   5  10         47.92         65.43         5.59 o                         
   4   5  10          8.42         11.19         6.37 o                         
  -6   6  10         63.50         71.44         7.04 o                         
  -5   6  10          4.36          5.18         3.47 o                         
  -4   6  10          6.46          4.06         2.60 o                         
  -3   6  10          1.76          3.68         3.31 o                         
  -2   6  10          6.61          6.71         3.26 o                         
  -1   6  10         18.63         21.72         5.39 o                         
   0   6  10         15.49         16.92         3.29 o                         
   1   6  10          1.62          4.05         3.29 o                         
 -11   1  11          0.21         -1.56         3.42 o                         
 -10   1  11          7.50         11.00         3.46 o                         
  -9   1  11        153.45        135.26        10.89 o                         
  -8   1  11         72.27         75.73         5.97 o                         
  -7   1  11          4.15          5.45         3.38 o                         
  -6   1  11         27.47         25.62         3.35 o                         
  -5   1  11        304.30        317.08        15.77 o                         
  -4   1  11          5.43          6.22         2.13 o                         
  -3   1  11         16.96         18.64         2.24 o                         
  -2   1  11          0.30          2.90         1.90 o                         
  -1   1  11        304.42        305.81        13.39 o                         
   0   1  11        124.64        126.18         6.16 o                         
   1   1  11        189.77        187.17         9.31 o                         
   2   1  11         67.35         68.68         3.39 o                         
   3   1  11          0.70          0.23         2.12 o                         
   4   1  11          1.04          0.57         2.07 o                         
   5   1  11         17.01         17.50         2.34 o                         
   6   1  11         71.55         69.13         4.00 o                         
 -10   2  11          7.95          6.45         3.12 o                         
  -9   2  11        135.79        137.33         8.71 o                         
  -8   2  11        416.92        421.88        35.47 o                         
  -7   2  11        134.27        150.39         6.90 o                         
  -6   2  11        186.19        191.60        10.11 o                         
  -5   2  11          6.05          7.82         2.30 o                         
  -4   2  11          9.21          6.60         2.18 o                         
  -3   2  11          0.07          1.38         1.65 o                         
  -2   2  11          0.85         -1.08         1.63 o                         
  -1   2  11       1757.31       1707.63        54.15 o                         
   0   2  11          8.58         11.67         2.16 o                         
   1   2  11         12.89         11.97         2.44 o                         
   2   2  11          7.06          6.43         2.45 o                         
   3   2  11         12.97         14.59         2.64 o                         
   4   2  11         36.46         30.29         2.87 o                         
   5   2  11         77.20         60.61         4.42 o                         
   6   2  11         23.83         24.06         3.31 o                         
 -10   3  11         56.47         63.02         5.42 o                         
  -9   3  11         62.65         61.15         5.64 o                         
  -8   3  11         10.12         11.34         3.14 o                         
  -7   3  11         26.42         27.45         2.66 o                         
  -6   3  11         73.35         67.57         3.59 o                         
  -5   3  11          0.17          0.06         1.94 o                         
  -4   3  11        204.74        202.04         9.06 o                         
  -3   3  11        122.66        122.43         6.57 o                         
  -2   3  11         34.44         31.44         2.17 o                         
  -1   3  11         92.40         93.18         3.96 o                         
   0   3  11         38.26         38.76         2.84 o                         
   1   3  11        244.47        277.17        11.16 o                         
   2   3  11        392.99        374.90        23.49 o                         
   3   3  11        362.49        375.33        26.18 o                         
   4   3  11          0.12          3.76         5.03 o                         
   5   3  11         16.28         14.00         3.54 o                         
  -9   4  11          0.28          5.50         2.68 o                         
  -8   4  11         20.17         32.44         4.23 o                         
  -7   4  11         10.62          7.25         2.59 o                         
  -6   4  11         13.62         17.00         2.29 o                         
  -5   4  11         31.22         34.93         2.75 o                         
  -4   4  11         16.49         16.52         2.14 o                         
  -3   4  11         55.20         47.33         4.36 o                         
  -2   4  11          2.78          1.96         1.83 o                         
  -1   4  11         33.58         33.12         2.41 o                         
   0   4  11         85.85         93.84         4.83 o                         
   1   4  11         31.11         29.74         2.64 o                         
   2   4  11         53.35         75.67         5.77 o                         
   3   4  11         34.47         34.86         6.22 o                         
  -7   5  11          0.01          3.27         2.65 o                         
  -6   5  11        175.88        184.67         9.75 o                         
  -5   5  11         31.72         36.61         2.78 o                         
  -4   5  11         18.65         19.08         2.26 o                         
  -3   5  11          2.04         -1.29         2.53 o                         
  -2   5  11        136.92        125.83         5.73 o                         
  -1   5  11         15.42         17.00         2.08 o                         
   0   5  11          1.24          2.79         2.27 o                         
   1   5  11         26.96         34.02         6.21 o                         
   2   5  11         25.82         31.33         6.65 o                         
  -5   6  11         91.46         98.91         8.07 o                         
  -4   6  11         15.13         10.98         3.70 o                         
  -3   6  11         51.62         55.21         4.33 o                         
  -2   6  11          2.18          1.88         3.29 o                         
  -1   6  11         23.97         20.28         3.57 o                         
   0   6  11         35.87         32.19         6.23 o                         
 -11   0  12         11.40         13.66         4.63 o                         
 -10   0  12         35.84         38.79         5.10 o                         
  -9   0  12        549.78        615.14        63.17 o                         
  -8   0  12          4.51         -0.77         4.12 o                         
  -7   0  12          3.24          8.86         5.97 o                         
  -6   0  12         74.71         83.84        17.64 o                         
  -5   0  12        845.05        819.76        57.51 o                         
  -4   0  12         90.87         89.34         9.08 o                         
  -3   0  12          2.07         -1.06         2.60 o                         
  -2   0  12        764.16        720.94        43.72 o                         
  -1   0  12        238.87        249.44        12.99 o                         
   0   0  12         35.97         38.00         4.13 o                         
   1   0  12         16.36         19.82         3.29 o                         
   2   0  12        571.69        587.99        26.20 o                         
   3   0  12        295.18        303.99        19.07 o                         
   4   0  12          0.13          0.13         3.77 o                         
   5   0  12          2.00          0.31         2.89 o                         
 -10   1  12          6.67          2.42         3.39 o                         
  -9   1  12         45.37         35.28         4.05 o                         
  -8   1  12          4.54         -0.14         2.77 o                         
  -7   1  12         58.06         36.36         5.66 o                         
  -6   1  12        240.95        250.42        18.98 o                         
  -5   1  12          7.41          4.91         2.71 o                         
  -4   1  12          2.11          1.58         2.47 o                         
  -3   1  12         66.96         69.72         3.98 o                         
  -2   1  12        110.24        110.26         6.63 o                         
  -1   1  12        674.21        722.53        35.67 o                         
   0   1  12         13.40         14.38         2.55 o                         
   1   1  12          9.57          8.34         2.49 o                         
   2   1  12         17.41         20.23         2.20 o                         
   3   1  12         12.48         16.33         2.46 o                         
   4   1  12         36.84         33.28         3.14 o                         
   5   1  12         11.47         16.74         3.78 o                         
 -10   2  12          0.01         -2.01         3.32 o                         
  -9   2  12          0.89          2.99         4.79 o                         
  -8   2  12         33.14         35.68         4.54 o                         
  -7   2  12          7.28         12.03         2.40 o                         
  -6   2  12        217.11        229.73        14.20 o                         
  -5   2  12        360.72        371.71        21.62 o                         
  -4   2  12          8.14          5.50         2.24 o                         
  -3   2  12         13.00          9.35         2.16 o                         
  -2   2  12        155.76        147.95         5.43 o                         
  -1   2  12        146.79        144.14         6.92 o                         
   0   2  12         12.69         12.65         2.84 o                         
   1   2  12          2.67          4.87         2.21 o                         
   2   2  12         66.91         69.56         5.10 o                         
   3   2  12          2.32          1.95         2.65 o                         
   4   2  12          7.01          7.31         3.60 o                         
   5   2  12         13.08          7.94         3.16 o                         
  -9   3  12         13.44         17.07         4.48 o                         
  -8   3  12         47.62         51.15         6.24 o                         
  -7   3  12         12.35         12.94         2.44 o                         
  -6   3  12         24.56         22.12         2.44 o                         
  -5   3  12        197.18        200.74         9.15 o                         
  -4   3  12         46.42         45.31         3.24 o                         
  -3   3  12         12.68         17.75         2.41 o                         
  -2   3  12         87.28         76.37         3.64 o                         
  -1   3  12         17.16         17.33         2.08 o                         
   0   3  12          3.62         -0.30         3.11 o                         
   1   3  12        120.50        129.49         7.32 o                         
   2   3  12          7.54          5.52         2.50 o                         
   3   3  12         16.27         15.68         4.93 o                         
   4   3  12         16.24         11.97         5.40 o                         
  -8   4  12          3.85          5.47         6.32 o                         
  -7   4  12         11.94         11.36         2.75 o                         
  -6   4  12          6.33          6.65         2.16 o                         
  -5   4  12        148.73        145.81         8.18 o                         
  -4   4  12          1.21         -1.76         2.04 o                         
  -3   4  12          1.02          2.46         2.33 o                         
  -2   4  12          0.01         -1.76         1.92 o                         
  -1   4  12         32.18         31.88         2.81 o                         
   0   4  12          3.21          1.77         2.21 o                         
   1   4  12          7.15          4.25         2.57 o                         
   2   4  12         15.01         13.20         3.19 o                         
   3   4  12         14.57         15.12         4.38 o                         
  -7   5  12        106.75        117.79         7.73 o                         
  -6   5  12          2.83          9.96         3.60 o                         
  -5   5  12          2.61          6.02         3.14 o                         
  -4   5  12         26.78         28.68         3.13 o                         
  -3   5  12         83.64         78.61         4.61 o                         
  -2   5  12          2.01          2.69         2.36 o                         
  -1   5  12          8.24         16.16         5.04 o                         
   0   5  12         94.04         79.77         7.26 o                         
   1   5  12         46.08         52.90         4.44 o                         
 -10   1  13          9.78          7.36         4.25 o                         
  -9   1  13         57.14         56.16         7.39 o                         
  -8   1  13         10.47         -2.37         4.96 o                         
  -7   1  13          1.08         -0.64         3.32 o                         
  -6   1  13         28.58         27.07         3.57 o                         
  -5   1  13         19.55         17.96         3.24 o                         
  -4   1  13          7.46          9.50         2.84 o                         
  -3   1  13         11.89          9.59         2.27 o                         
  -2   1  13        278.92        289.39        13.87 o                         
  -1   1  13         10.84         10.75         2.68 o                         
   0   1  13         44.67         51.95         3.74 o                         
   1   1  13          0.04          3.89         3.39 o                         
   2   1  13         49.95         42.53         6.57 o                         
   3   1  13          0.31         -1.25         3.17 o                         
   4   1  13          1.84          0.66         2.58 o                         
 -10   2  13         11.25         11.69         4.14 o                         
  -9   2  13         91.63        107.99         8.86 o                         
  -8   2  13         92.81        101.00         6.57 o                         
  -7   2  13          1.84          2.87         2.92 o                         
  -6   2  13        747.26        806.94        43.87 o                         
  -5   2  13         45.72         44.77         4.07 o                         
  -4   2  13          0.01          0.65         2.36 o                         
  -3   2  13          0.32          1.76         1.81 o                         
  -2   2  13          3.03          1.28         1.92 o                         
  -1   2  13         19.80         24.90         2.60 o                         
   0   2  13        119.93        113.10         5.06 o                         
   1   2  13        197.82        215.91         8.59 o                         
   2   2  13        156.76        166.93        10.64 o                         
   3   2  13          0.01          2.03         3.33 o                         
   4   2  13          2.80         -0.78         3.67 o                         
  -9   3  13        267.43        328.34        17.14 o                         
  -8   3  13        245.63        289.44        15.19 o                         
  -7   3  13          0.24          1.27         3.41 o                         
  -6   3  13        139.26        139.61         7.18 o                         
  -5   3  13        286.42        272.04        14.69 o                         
  -4   3  13         25.78         32.94         2.99 o                         
  -3   3  13          1.53          0.57         2.10 o                         
  -2   3  13          8.31          9.35         1.98 o                         
  -1   3  13        129.26        119.59         6.09 o                         
   0   3  13         20.21         15.32         3.23 o                         
   1   3  13          4.59          1.32         4.68 o                         
   2   3  13        263.49        227.25        20.87 o                         
   3   3  13          1.62         -0.99         3.81 o                         
  -8   4  13          0.26          3.74         3.87 o                         
  -7   4  13         10.82         10.44         4.59 o                         
  -6   4  13         46.16         54.97         4.81 o                         
  -5   4  13         26.10         26.89         3.08 o                         
  -4   4  13         69.48         70.01         5.02 o                         
  -3   4  13          5.92          3.84         3.17 o                         
  -2   4  13         70.96         66.48         3.71 o                         
  -1   4  13          5.04          6.35         2.16 o                         
   0   4  13          1.10          4.49         2.59 o                         
   1   4  13         17.08         22.88         5.76 o                         
  -6   5  13          4.20         15.02         5.62 o                         
  -5   5  13        124.99        132.25         7.87 o                         
  -4   5  13          1.13          4.33         2.80 o                         
  -3   5  13          2.86          1.77         2.72 o                         
  -2   5  13          0.01          3.58         3.76 o                         
  -1   5  13        100.93        109.46         7.06 o                         
   0   5  13         41.49         31.84         4.04 o                         
 -10   0  14         53.29         54.29        13.81 o                         
  -9   0  14        174.46        199.03        35.26 o                         
  -8   0  14         11.21          8.59         5.86 o                         
  -7   0  14         29.46         31.48         7.52 o                         
  -6   0  14         25.58         25.16         4.12 o                         
  -5   0  14         47.79         43.00         4.93 o                         
  -4   0  14         15.01         17.32         3.57 o                         
  -3   0  14          1.56          6.52         7.56 o                         
  -2   0  14          1.50          0.65         4.18 o                         
  -1   0  14         48.87         52.56         4.46 o                         
   0   0  14         25.16         27.12         4.56 o                         
   1   0  14          9.56          4.58         6.23 o                         
   2   0  14         23.84         18.64         3.62 o                         
   3   0  14         30.46         38.07         4.61 o                         
  -9   1  14          1.43          2.83         3.52 o                         
  -8   1  14         11.55         14.62         5.96 o                         
  -7   1  14         14.66          9.72         3.36 o                         
  -6   1  14         37.55         33.14         5.01 o                         
  -5   1  14         50.83         47.10         4.36 o                         
  -4   1  14         22.93         23.96         4.36 o                         
  -3   1  14         27.44         23.36         3.02 o                         
  -2   1  14         27.84         32.24         4.94 o                         
  -1   1  14          6.35          3.19         2.78 o                         
   0   1  14          0.36         -2.83         3.14 o                         
   1   1  14         30.26         25.69         5.95 o                         
   2   1  14          0.02          3.13         3.08 o                         
   3   1  14         37.86         40.53         3.99 o                         
  -9   2  14         94.35        105.44         8.71 o                         
  -8   2  14         62.68         58.71         5.06 o                         
  -7   2  14          0.20         -2.07         3.46 o                         
  -6   2  14        181.38        195.03        14.12 o                         
  -5   2  14         56.45         55.95         5.33 o                         
  -4   2  14         11.10          8.77         3.13 o                         
  -3   2  14          0.35          1.91         2.03 o                         
  -2   2  14         77.96         70.64         4.44 o                         
  -1   2  14        305.53        309.00        12.82 o                         
   0   2  14          1.75          2.35         5.69 o                         
   1   2  14         91.47         90.92         7.38 o                         
   2   2  14        217.62        203.32        12.02 o                         
   3   2  14          7.99          9.41         3.63 o                         
  -8   3  14          2.95          8.84         3.91 o                         
  -7   3  14         11.29         15.35         3.71 o                         
  -6   3  14         53.31         60.54         6.98 o                         
  -5   3  14         54.70         64.05         6.16 o                         
  -4   3  14         39.24         33.38         3.80 o                         
  -3   3  14         58.16         60.81         3.97 o                         
  -2   3  14        205.66        194.64         9.15 o                         
  -1   3  14        171.40        163.15        10.68 o                         
   0   3  14          3.20          0.17         7.64 o                         
   1   3  14         42.87         32.31        10.45 o                         
   2   3  14        251.82        242.34        15.44 o                         
  -7   4  14          8.22          9.37         3.86 o                         
  -6   4  14         58.27         77.92         5.71 o                         
  -5   4  14        142.83        147.30        10.94 o                         
  -4   4  14         11.56          8.54         3.38 o                         
  -3   4  14          1.83          2.45         3.31 o                         
  -2   4  14        244.16        228.16        17.84 o                         
  -1   4  14          1.08          1.49         3.16 o                         
   0   4  14          2.70          3.58         3.36 o                         
   1   4  14          4.70         12.17         6.27 o                         
  -9   1  15        151.81        153.95        39.53 o                         
  -8   1  15         11.03         20.31        14.49 o                         
  -7   1  15          1.62          4.02         4.12 o                         
  -6   1  15          9.57         13.84         4.43 o                         
  -5   1  15        106.70         93.05        12.22 o                         
  -4   1  15          0.00         -2.80         3.99 o                         
  -3   1  15          0.25          3.96         4.23 o                         
  -2   1  15         23.48         22.15         5.73 o                         
  -1   1  15          0.35         -2.97         5.28 o                         
   0   1  15         13.02         11.63         5.67 o                         
   1   1  15          8.75          8.33         5.58 o                         
   2   1  15         67.46         69.51         5.05 o                         
  -8   2  15         32.89         38.09         4.54 o                         
  -7   2  15         69.22         74.92         5.63 o                         
  -6   2  15        162.49        181.00        15.31 o                         
  -5   2  15          3.77         -2.26         3.29 o                         
  -4   2  15          8.60          3.55         3.31 o                         
  -3   2  15         16.10         15.07         4.69 o                         
  -2   2  15         94.22         86.62         6.48 o                         
  -1   2  15        512.54        473.11        24.96 o                         
   0   2  15         30.85         40.84         6.77 o                         
   1   2  15         95.11         92.41         7.52 o                         
   2   2  15          3.51          0.96         3.59 o                         
  -7   3  15         22.56         22.21         6.36 o                         
  -6   3  15          1.07          7.13         3.55 o                         
  -5   3  15         16.24         20.27         9.26 o                         
  -4   3  15         19.96         18.33         3.51 o                         
  -3   3  15          3.93          7.84         3.91 o                         
  -2   3  15        217.76        192.33        11.92 o                         
  -1   3  15        160.82        145.13        10.21 o                         
   0   3  15          1.10         -1.53         8.82 o                         
   1   3  15        124.86        136.15        10.55 o                         
  -5   4  15         41.09         51.60         6.00 o                         
  -4   4  15         25.72         27.28         4.05 o                         
  -3   4  15         49.51         47.67         6.44 o                         
  -2   4  15          0.47          1.13         3.24 o                         
  -8   0  16         46.33         62.97         9.83 o                         
  -7   0  16          6.05          4.04         7.13 o                         
  -6   0  16          1.77          3.23         4.56 o                         
  -5   0  16         64.65         60.54        21.39 o                         
  -4   0  16          3.76         -6.93         6.93 o                         
  -3   0  16         91.81         90.95        11.53 o                         
  -2   0  16        730.67        700.10        61.06 o                         
  -1   0  16         22.82         31.75         9.73 o                         
   0   0  16         18.90         19.15        11.60 o                         
   1   0  16          8.77          0.81         6.61 o                         
  -8   1  16          6.97          0.39         5.38 o                         
  -7   1  16         26.82         26.29        11.21 o                         
  -6   1  16        510.56        474.55        68.05 o                         
  -5   1  16         56.80         66.90        19.29 o                         
  -4   1  16         16.29         17.00         4.53 o                         
  -3   1  16          3.05         -7.95         7.95 o                         
  -2   1  16          0.01          5.49         8.10 o                         
  -1   1  16         23.44         17.89         9.26 o                         
   0   1  16         20.50         38.07        12.20 o                         
   1   1  16         69.74         61.05         5.98 o                         
  -7   2  16          0.01         -0.57         5.64 o                         
  -6   2  16        190.15        218.44        13.46 o                         
  -5   2  16        100.58        113.57         7.81 o                         
  -4   2  16         36.33         47.00         8.27 o                         
  -3   2  16          0.26         -3.89         3.89 o                         
  -2   2  16         35.88         38.77         6.54 o                         
  -1   2  16         23.89         19.60         6.90 o                         
   0   2  16          2.97          9.13         5.05 o                         
  -5   3  16          9.75          4.91         3.48 o                         
  -4   3  16         26.04         27.29         4.35 o                         
  -3   3  16          2.11          7.51         3.82 o                         
  -2   3  16        109.91        102.41         8.54 o                         
  -6   1  17        138.61        144.38        43.58 o                         
  -5   1  17          8.29         -0.24         6.11 o                         
  -4   1  17          0.79         -2.96         4.97 o                         
  -3   1  17          0.02         -2.73         8.62 o                         
  -2   1  17        115.36        119.96        14.49 o                         
  -1   1  17          1.34         -2.45         9.93 o                         
  -5   2  17          3.41          4.69         3.90 o                         
  -4   2  17          0.95          7.87         6.03 o                         
  -3   2  17          0.38         -2.89         5.96 o                         
                                                                                
